# Supplementary material for: Targeted Bmal1 restoration in muscle prolongs lifespan with systemic health effects in aging model
Source: JCI Insight. 2024 Oct 1;9(22):e174007. doi: 10.1172/jci.insight.174007 (PMC11601919; doi:10.1172/jci.insight.174007)
Supplement: Supplemental data set 1 [file jciinsight-9-174007-s294.xlsx]

## Sheet: DESeq2_gastrocnemius
GeneID	Gene symbol	Mean	log2FC_AAVvsKO_10w	lfcSE_AAVvsKO_10w	pvalue_AAVvsKO_10w	padj_AAVvsKO_10w	log2FC_WTvsAAV_10w	lfcSE_WTvsAAV_10w	pvalue_WTvsAAV_10w	padj_WTvsAAV_10w	log2FC_WTvsKO_10w	lfcSE_WTvsKO_10w	pvalue_WTvsKO_10w	padj_WTvsKO_10w	log2FC_AAVvsKO_40w	lfcSE_AAVvsKO_40w	pvalue_AAVvsKO_40w	padj_AAVvsKO_40w	log2FC_WTvsAAV_40w	lfcSE_WTvsAAV_40w	pvalue_WTvsAAV_40w	padj_WTvsAAV_40w	log2FC_WTvsKO_40w	lfcSE_WTvsKO_40w	pvalue_WTvsKO_40w	padj_WTvsKO_40w	WT10	WT10	WT10	WT10	WT10	WT10	WT10	KO10	KO10	KO10	KO10	KO10	KO10	KO10	AAV10	AAV10	AAV10	AAV10	AAV10	AAV10	AAV10	WT40	WT40
ENSMUSG00000028957	Per3	159.674	2.83446	0.215304	1.39663e-39	2.14508e-35	0.224457	0.196984	0.254508	0.557378	3.05891	0.21498	6.07144e-46	1.64441e-42	3.0602	0.313049	1.43501e-22	9.72936e-19	1.46913	0.239461	8.5086e-10	9.01199e-08	4.52932	0.308788	1.0326e-48	4.03931e-45	282.787	222.933	190.007	146.542	305.628	275.378	237.696	25.9996	30.045	30.591	34.9227	40.7964	21.5049	8.40836	184.29	201.919	202.399	233.717	116.266	204.518	270.075	357.315	268.175
ENSMUSG00000021775	Nr1d2	958.663	1.96583	0.155191	8.99005e-37	6.90391e-33	0.795317	0.152213	1.74121e-07	1.37549e-05	2.76115	0.154869	4.21297e-71	1.99684e-67	1.7443	0.189233	3.0352e-20	1.37191e-16	1.33383	0.18176	2.16182e-13	6.02734e-11	3.07812	0.188033	3.1262e-60	2.03818e-56	1855.65	1901.67	1953.04	1697.17	1420.9	1605.36	1848.58	199.961	291.061	304.56	292.963	224.38	248.842	248.888	960.484	1213.11	1307.73	722.954	789.851	836.544	1242.62	1786.57	1748.15
ENSMUSG00000020473	Aebp1	1011.23	2.03889	0.224866	1.22185e-19	6.25548e-16	0.613684	0.222938	0.00591046	0.0574354	2.65257	0.2247	3.68122e-32	4.65282e-29	2.01069	0.26845	6.88814e-14	1.55672e-10	0.793217	0.264428	0.002702	0.0263109	2.80391	0.268095	1.33762e-25	7.69486e-23	2013.21	1636.49	1492.47	817.92	1998.64	1432.87	1996.95	240.615	269.654	293.764	230.49	290.282	284.172	188.347	1165.03	938.394	940.37	914.212	805.016	1066.13	1606.45	2166.13	1181.72
ENSMUSG00000003949	Hlf	145.376	1.85111	0.216906	1.41196e-17	5.42157e-14	0.901594	0.203112	9.04232e-06	0.000410128	2.7527	0.215078	1.66844e-37	2.87563e-34	2.2242	0.295931	5.64999e-14	1.53228e-10	1.64531	0.246785	2.61157e-11	4.02542e-09	3.86951	0.290085	1.36915e-40	3.82561e-37	262.295	308.78	305.587	184.465	237.263	249.656	186.22	16.5452	38.3074	38.2387	43.4594	48.6419	46.0819	30.2701	121.543	153.565	163.33	115.902	73.2981	121.391	180.516	419.585	320.808
ENSMUSG00000027559	Car3	19734.5	2.21984	0.287072	1.05294e-14	3.23442e-11	0.740871	0.286959	0.00982871	0.080326	2.96071	0.287062	6.10259e-25	3.04471e-22	1.04725	0.339584	0.00204296	0.109496	-0.109949	0.33955	0.746084	0.892485	0.937299	0.33959	0.00577852	0.031721	33679	27825.7	33524.8	14201.5	34550.7	35000.2	29024.6	4428.44	6375.56	3948.04	2016.59	4823.39	2858.61	2436.74	23227.5	15032.9	14614	24691	14619.2	14421.8	18615.6	24137.3	20035.4
ENSMUSG00000055866	Per2	136.259	1.31937	0.172432	1.9859e-14	5.08356e-11	-0.902552	0.169719	1.04966e-07	9.04565e-06	0.41682	0.1758	0.0177406	0.113171	0.778848	0.209022	0.000194429	0.0317645	0.0301543	0.202641	0.881706	0.955131	0.809002	0.209702	0.000114379	0.00132768	106.102	89.8923	103.322	99.7235	68.3641	131.637	72.6713	69.9626	92.3885	75.5778	66.3531	56.4873	61.4425	77.357	139.329	195.543	130.23	191.258	180.718	232.227	197.308	216.464	239.352
ENSMUSG00000059824	Dbp	348.726	1.80375	0.237082	2.78095e-14	6.1018e-11	0.488153	0.233249	0.0363633	0.186327	2.2919	0.23674	3.62864e-22	1.46373e-19	1.90814	0.293036	7.43566e-11	1.12031e-07	1.3465	0.278772	1.36463e-06	5.77499e-05	3.25463	0.291016	4.901e-29	4.16777e-26	504.554	442.27	526.24	193.361	690.343	735.35	838.748	112.98	116.049	103.02	95.8434	119.251	116.741	105.945	282.117	462.289	431.93	276.176	248.961	476.329	535.951	560.435	615.299
ENSMUSG00000030353	Tead4	422.955	-0.907213	0.12539	4.64996e-13	8.92735e-10	-0.554801	0.127901	1.4395e-05	0.000605307	-1.46201	0.126767	8.98618e-31	1.06481e-27	-0.588932	0.151833	0.00010497	0.0219199	-0.339269	0.154903	0.0285094	0.140538	-0.928201	0.153801	1.58899e-09	7.80879e-08	229.508	217.989	227.22	291.211	281.499	199.725	230.126	712.389	534.426	704.493	712.811	525.646	714.269	726.483	363.64	294.377	314.723	314.045	472.647	463.134	264.477	373.624	281.96
ENSMUSG00000068205	Macrod2	120.874	0.759726	0.113478	2.15772e-11	3.68228e-08	0.212847	0.107367	0.0474323	0.218747	0.972573	0.112602	5.75837e-18	1.49552e-15	0.412915	0.161938	0.0107774	0.227991	0.785146	0.14537	6.62588e-08	4.21544e-06	1.19806	0.155607	1.36834e-14	1.91167e-12	165.756	182.481	182.126	140.924	139.409	149.793	152.913	79.8897	84.5017	70.1793	86.9187	75.3164	78.3392	104.264	147.235	168.443	154.106	117.05	125.112	108.197	141.334	173.468	156.644
ENSMUSG00000044951	Mylk4	14309.3	2.38744	0.362926	4.75841e-11	7.30844e-08	1.61514	0.362722	8.47497e-06	0.000387174	4.00257	0.362901	2.75791e-28	2.37669e-25	5.22189	0.432495	1.45132e-33	1.968e-29	1.96969	0.429218	4.45343e-06	0.000157524	7.19157	0.43244	4.20961e-62	4.11679e-58	30424.9	38188.9	39225	27189.4	23985.1	34384.4	23639.4	2244.95	999.749	2845.41	2149.69	982.252	1603.65	2670.5	15724	12333.6	16462.2	5020.51	6235.4	6305.75	10129.9	40587.1	32683.5
ENSMUSG00000077450	Rab11b	1768.96	-0.365552	0.0566025	1.05939e-10	1.35593e-07	-0.670819	0.0576142	2.48271e-31	9.41393e-28	-1.03637	0.0573971	7.06028e-73	4.46186e-69	-0.262118	0.0678375	0.000111589	0.0229264	-1.1167	0.0704822	1.55352e-56	2.94532e-52	-1.37882	0.0704117	2.19284e-85	4.28897e-81	886.158	937.127	1065.61	902.662	1146.1	1024.35	1279.32	2043.57	2137.71	1840.86	1909.5	2184.18	2367.07	2319.03	1603.77	1490.48	1519.89	1556.46	1749.05	1799.76	1765.98	1030.43	1007.54
ENSMUSG00000029174	Tbc1d1	751.419	1.63573	0.252769	9.71812e-11	1.35593e-07	1.49007	0.249557	2.36021e-09	3.41582e-07	3.1258	0.252111	2.66219e-35	4.20604e-32	2.04396	0.30286	1.49008e-11	2.88649e-08	1.63181	0.295762	3.44245e-08	2.26616e-06	3.67577	0.301835	4.0672e-34	6.11926e-31	1649.82	1377.6	1241.61	1514.58	1487.92	1494.91	940.185	125.744	89.7596	353.146	117.573	125.527	124.421	181.621	905.147	413.935	539.37	448.308	569.956	358.896	264.477	1955.59	1581.48
ENSMUSG00000000374	Trappc10	1340.86	-0.318885	0.0497198	1.4208e-10	1.67862e-07	0.0442697	0.0500087	0.376028	0.671228	-0.274615	0.0497135	3.31446e-08	1.75038e-06	-0.0656453	0.0608109	0.280365	0.739353	-0.342983	0.0617735	2.82002e-08	1.89592e-06	-0.408628	0.0620759	4.61929e-11	3.24995e-09	1156.19	1120.96	1213.15	1228.05	1203.74	1178.68	1308.08	1576.52	1489.11	1384.24	1528.45	1321.18	1293.36	1530.32	1188.25	1239.15	1207.88	1102.03	1002.16	1256.14	1133.47	1205.38	1205.53
ENSMUSG00000037685	Atp8a1	1338.78	1.4261	0.227821	3.85603e-10	4.23034e-07	0.880401	0.226678	0.000102779	0.00298873	2.3065	0.22761	3.92129e-24	1.81326e-21	1.6444	0.270506	1.20958e-09	1.64019e-06	0.740643	0.26847	0.00580211	0.0465576	2.38504	0.270276	1.09999e-18	2.9074e-16	2134.79	2570.02	2068.62	1346.97	2407.49	2021.46	2066.59	256.214	411.993	532.643	399.283	240.071	542.23	575.132	1022.24	1438.41	1620.82	772.299	1198.05	835.225	1046.71	3227.69	1966.2
ENSMUSG00000041729	Coro2b	157.654	-0.988933	0.159022	5.00835e-10	5.12822e-07	-0.46673	0.163655	0.0043458	0.0464703	-1.45566	0.161245	1.75382e-19	5.54177e-17	-0.772946	0.198827	0.00010127	0.0217971	-0.363076	0.207696	0.080445	0.277301	-1.13602	0.203966	2.55211e-08	9.79016e-07	106.557	76.8579	91.501	122.665	101.876	98.3493	101.437	192.397	246.745	296.913	365.136	280.867	281.099	253.933	118.578	151.971	98.7579	149.181	159.234	122.711	172.12	94.8885	124.062
ENSMUSG00000037493	Cib2	1260.43	1.05345	0.175776	2.05838e-09	1.97591e-06	0.780259	0.174833	8.0869e-06	0.000372135	1.8337	0.175553	1.53993e-25	8.3416e-23	1.14169	0.211	6.27274e-08	6.0756e-05	1.11209	0.20803	9.00251e-08	5.50576e-06	2.25377	0.210294	8.44895e-27	5.69838e-24	2012.75	2631.15	2741.53	1659.72	2025.45	2352.82	1966.67	434.43	582.874	711.691	713.587	538.199	769.567	563.36	1469.88	1772.11	1418.97	873.283	1059.03	996.2	1389.55	2109.79	1858.43
ENSMUSG00000084843	B230312C02Rik	61.0833	2.04126	0.345278	3.38098e-09	3.05462e-06	-1.09439	0.338951	0.00124328	0.0198579	0.946873	0.348699	0.00661857	0.0549394	0.043919	0.415826	0.915885	0.989601	-0.295655	0.417976	0.479349	0.730721	-0.251736	0.420138	0.549056	0.741899	50.0911	50.3397	31.9597	22.9411	65.6831	80.1925	98.4091	25.0542	16.5248	16.6451	30.2663	40.7964	41.4737	35.3151	67.1943	60.5758	92.789	347.707	75.8257	79.1682	54.5747	54.8574	57.6451
ENSMUSG00000001211	Agpat3	3060.17	-0.427066	0.0760381	1.94893e-08	1.66298e-05	-0.388741	0.0763595	3.56313e-07	2.47448e-05	-0.815807	0.0762453	1.02043e-26	7.73852e-24	-0.297284	0.0904537	0.0010141	0.0797308	-0.667291	0.091199	2.53825e-13	6.77785e-11	-0.964575	0.0911431	3.57003e-26	2.18207e-23	1959.47	1886.84	1989.82	2337.65	2254.67	2004.81	2293.69	4109.83	3497.62	3401	3403.8	3870.95	3850.91	3788.81	2579.08	2587.76	2786.38	2631.71	2634.94	3340.9	2734.33	2074.2	2512.57
ENSMUSG00000027457	Snph	25.72	2.02903	0.364246	2.54017e-08	2.05339e-05	1.67903	0.306483	4.29222e-08	4.23834e-06	3.70807	0.354744	1.42288e-25	8.17464e-23	2.41044	0.720606	0.000822778	0.0709431	2.04969	0.428659	1.73871e-06	7.18173e-05	4.46013	0.690937	1.08081e-10	6.99987e-09	76.0474	69.217	79.2425	48.6913	36.1927	84.7317	86.2972	2.3636	10.1402	5.84828	3.10424	3.13818	9.21637	1.68167	24.2097	18.5978	24.4182	16.8307	21.4839	19.7921	25.1883	20.7569	65.164
ENSMUSG00000023913	Pla2g7	1727.47	-1.20707	0.218713	3.41011e-08	2.6188e-05	-0.549966	0.219164	0.0120944	0.0919397	-1.75704	0.218938	1.01318e-15	2.06547e-13	-0.554373	0.259368	0.0325655	0.354494	-0.190938	0.259734	0.462262	0.717951	-0.74531	0.259573	0.00408798	0.0243548	772.314	928.137	1172	828.688	778.814	857.908	1097.64	2793.3	2759.26	3319.57	3433.68	2940.48	3563.66	2936.2	1326.59	1914.52	1739.12	611.26	1162.66	1194.12	1477.71	1684.27	1001.27
ENSMUSG00000041460	Cacna2d4	93.0872	1.8064	0.328806	3.93332e-08	2.87675e-05	4.76303	0.235379	4.76153e-91	9.02738e-87	6.56943	0.305227	9.46815e-103	1.79507e-98	2.00011	0.747827	0.00748267	0.194628	4.79734	0.379784	1.411e-36	5.35024e-33	6.79745	0.687169	4.51125e-23	2.00535e-20	296.904	423.842	450.5	361.439	233.242	375.24	202.874	2.3636	5.25788	5.39841	2.32818	4.70728	0	5.04502	10.8697	13.2842	18.9919	9.9454	8.84633	14.5142	11.1948	185.329	208.024
ENSMUSG00000108308	Gm45218	8.02535	5.13138	0.93656	4.27805e-08	2.98666e-05	1.78866	0.544724	0.00102487	0.01718	6.92004	0.917799	4.7061e-14	7.43524e-12	2.52259	0.958951	0.0085241	NA	1.4151	0.660429	0.0321372	0.152231	3.93769	0.934966	2.5358e-05	0.00037574	15.4827	19.3268	30.2085	7.02278	16.0857	18.1568	9.08391	0	0	0	0	0	0	0	2.47038	7.43914	5.42626	4.9727	6.31881	6.59735	0	13.3437	10.0252
ENSMUSG00000112739	Gm20597	10.0273	3.1267	0.572406	4.69784e-08	3.13713e-05	1.99456	0.334892	2.5876e-09	3.68859e-07	5.12126	0.554812	2.69055e-20	9.44633e-18	1.5709	1.10849	0.156436	NA	3.19617	0.657656	1.17418e-06	5.12935e-05	4.76708	0.985147	1.30528e-06	3.05382e-05	21.8579	34.6085	31.5219	31.8366	24.1285	24.2091	36.3357	1.89088	1.12669	0.899735	0.38803	0	0	0	11.3637	1.5941	9.22464	6.12025	6.31881	3.95841	13.9935	13.3437	18.7973
ENSMUSG00000078532	Nkain1	182.816	1.0147	0.186416	5.23323e-08	3.34905e-05	1.03169	0.178956	8.16306e-09	1.01818e-06	2.0464	0.184165	1.09966e-28	1.09728e-25	1.90313	0.245602	9.27549e-15	3.14439e-11	1.45842	0.215146	1.21208e-11	2.10823e-09	3.36155	0.241205	3.80057e-44	1.23892e-40	281.421	267.429	290.702	199.447	325.735	279.917	331.563	59.09	68.3525	73.7783	62.4728	72.1782	59.9064	75.6753	116.602	134.436	126.974	92.1862	192.092	105.558	212.701	501.13	419.807
ENSMUSG00000079620	Muc4	10.9299	2.30463	0.424009	5.4691e-08	3.36e-05	0.167875	0.357929	0.639058	0.844784	2.47251	0.422424	4.82352e-09	2.99575e-07	2.11068	0.873597	0.0156886	NA	1.55242	0.535698	0.00375635	0.0339127	3.6631	0.836143	1.18167e-05	0.000197249	21.8579	18.4279	10.9451	9.83189	24.1285	28.7482	25.7378	5.19992	2.25338	0.449868	3.49227	7.84546	0	6.72669	18.7749	24.4429	9.22464	17.5957	10.1101	14.5142	20.9903	14.8263	10.0252
ENSMUSG00000003153	Slc2a3	124.016	1.78267	0.329631	6.3703e-08	3.76313e-05	3.01624	0.292825	7.01065e-25	1.89878e-21	4.79891	0.320822	1.37702e-50	4.35117e-47	3.00491	0.460041	6.49771e-11	1.10136e-07	2.7591	0.347001	1.84613e-15	7.95473e-13	5.764	0.450776	1.94196e-37	4.74784e-34	214.936	337.995	420.73	154.969	223.859	320.77	266.461	9.92712	13.8958	8.99735	8.92469	6.27637	12.2885	8.40836	51.3839	14.3469	45.0379	25.6285	46.7592	30.3478	26.5877	539.678	374.693
ENSMUSG00000025981	Coq10b	116.899	0.907119	0.171186	1.16421e-07	6.62261e-05	0.80683	0.162824	7.22478e-07	4.58109e-05	1.71395	0.168689	2.9778e-24	1.4114e-21	0.469884	0.22434	0.036214	0.369906	1.19004	0.206693	8.53586e-09	6.60536e-07	1.65992	0.216381	1.70269e-14	2.32887e-12	145.264	147.873	172.495	253.757	178.283	236.038	227.098	45.8539	62.719	60.2823	41.9072	69.0401	62.9786	75.6753	91.8981	101.491	102.014	88.7436	111.211	149.1	145.532	152.711	260.656
ENSMUSG00000021476	Habp4	526.902	0.317401	0.0606799	1.68838e-07	9.26134e-05	0.238893	0.0591388	5.35594e-05	0.00178146	0.556294	0.060198	2.44072e-20	8.73088e-18	-0.000322124	0.0789804	0.996746	0.999626	0.464617	0.076398	1.19037e-09	1.21334e-07	0.464295	0.0775663	2.15352e-09	1.02734e-07	610.656	666.102	603.732	623.623	549.593	627.922	623.762	422.139	397.346	440.87	422.565	423.655	419.345	412.01	537.555	540.4	620.221	481.587	461.273	480.287	516.36	661.254	691.741
ENSMUSG00000034623	Prss55	106.099	-1.66903	0.321067	2.01042e-07	0.000106476	-1.53484	0.331795	3.73002e-06	0.000192167	-3.20387	0.329162	2.17174e-22	9.14979e-20	-1.61492	0.404359	6.50302e-05	0.0157466	0.636216	0.411781	0.122338	0.354053	-0.978703	0.398213	0.0139815	0.0619959	39.1622	20.6752	27.5817	21.0683	42.8951	40.8528	33.3077	220.288	316.224	415.228	253.772	208.689	354.83	279.158	90.91	140.812	104.727	70.7654	66.9793	109.516	58.7727	74.1317	23.8099
ENSMUSG00000047881	Rell1	163.283	0.634186	0.122806	2.4156e-07	0.000123671	0.116813	0.119355	0.327725	0.626535	0.751	0.122527	8.82898e-10	6.2928e-08	-0.19449	0.160504	0.225609	0.698734	0.718412	0.155702	3.94943e-06	0.000141545	0.523922	0.155817	0.000772617	0.00643595	263.206	190.572	178.186	194.297	186.326	205.777	202.874	101.162	126.189	134.96	124.17	133.373	107.524	117.717	171.938	159.941	178.524	245.957	202.202	150.42	200.107	210.534	210.53
ENSMUSG00000021222	Dcaf4	524.474	-0.474754	0.0931202	3.42735e-07	0.000169808	-0.555538	0.0948186	4.65784e-09	6.21887e-07	-1.03029	0.0943014	8.70349e-28	6.87539e-25	-0.419807	0.115654	0.000283561	0.0413451	-0.42953	0.119101	0.000310421	0.00502211	-0.849338	0.118368	7.20832e-13	7.70424e-11	357.924	388.784	427.297	332.412	347.182	367.675	426.944	896.277	739.108	758.477	795.85	695.108	718.877	792.068	504.946	645.611	594.175	434.538	524.461	642.582	549.945	370.658	313.289
ENSMUSG00000025533	Asl	71.9829	0.673617	0.132831	3.95251e-07	0.000189708	0.0205671	0.126249	0.87059	0.952788	0.694184	0.132702	1.68472e-07	7.44536e-06	0.226012	0.175657	0.19821	0.677728	0.14839	0.168657	0.378951	0.652414	0.374402	0.175891	0.0332873	0.116553	72.4044	77.3073	77.0535	65.546	76.4069	107.428	72.6713	44.4357	54.8322	43.1873	46.1756	54.9182	55.2982	30.2701	64.724	62.7013	78.6807	76.5031	96.0458	87.0851	76.9643	106.75	78.9487
ENSMUSG00000053113	Socs3	86.0623	2.27518	0.456092	6.08739e-07	0.000283322	-2.86977	0.458803	3.97787e-10	7.56918e-08	-0.594586	0.463744	0.199792	0.517218	-0.423323	0.548149	0.43995	0.838707	-0.572437	0.555512	0.30279	0.584107	-0.99576	0.554223	0.0723867	0.202186	30.51	48.5418	17.0744	24.8138	53.6189	21.1829	30.2797	49.1629	27.0405	39.1385	55.1003	87.8692	35.3294	47.0868	884.396	48.8858	230.616	105.957	197.147	141.183	76.9643	37.0658	25.0631
ENSMUSG00000028496	Mllt3	1404.73	0.585313	0.119314	9.31189e-07	0.000408633	0.19375	0.118801	0.102915	0.340613	0.779062	0.11925	6.44638e-11	5.93803e-09	0.57465	0.142442	5.47735e-05	0.0137542	0.0797293	0.141602	0.573399	0.791544	0.654379	0.142516	4.39794e-06	8.62781e-05	1762.75	1975.38	1921.52	1480.87	1668.89	1591.75	1504.9	890.605	1187.15	944.722	981.716	853.586	1130.54	946.782	1384.4	1631.3	1810.74	1128.8	1586.02	1344.54	1519.69	1798.43	1477.47
ENSMUSG00000019933	Mrln	861.016	-0.758096	0.154359	9.04994e-07	0.000408633	-0.568452	0.155284	0.000251494	0.00589378	-1.32655	0.154939	1.11146e-17	2.73665e-15	-0.502784	0.18559	0.00674633	0.189251	-0.192221	0.186853	0.303609	0.584971	-0.695005	0.186345	0.000191725	0.00206837	678.507	731.723	813.002	615.664	423.589	497.799	543.521	1740.08	1810.59	1862.45	1899.02	933.61	1391.67	1219.21	1443.69	1100.99	1508.5	792.189	658.42	601.679	510.763	511.508	512.54
ENSMUSG00000056973	Ces1d	161.903	1.84398	0.376667	9.80393e-07	0.000418274	2.12692	0.357009	2.55979e-09	3.6766e-07	3.9709	0.372646	1.63574e-26	1.14859e-23	1.68927	0.48045	0.000438074	0.0516547	3.79026	0.429967	1.19434e-18	9.29329e-16	5.47953	0.468156	1.20858e-31	1.24414e-28	372.496	222.034	258.742	191.02	227.88	236.038	373.954	5.67264	32.674	21.1438	10.0888	32.9509	16.8967	1.68167	71.1469	100.428	32.0149	105.574	18.9564	46.1815	64.3701	711.664	585.223
ENSMUSG00000034206	Polq	18.4368	-1.64512	0.336968	1.04944e-06	0.000433644	1.36847	0.339417	5.53422e-05	0.00183172	-0.276649	0.311671	0.374739	0.695659	0.220843	0.425565	0.603803	0.910072	0.545456	0.402975	0.175873	0.435002	0.766299	0.416596	0.0658522	0.189832	27.7778	14.3828	7.44267	36.9867	22.788	13.6176	22.7098	39.2358	14.647	31.0409	28.3262	32.9509	12.2885	16.8167	5.43484	9.5646	9.22464	8.79785	7.58257	9.2363	6.99675	26.6874	35.0883
ENSMUSG00000044378	Slc15a5	132.845	-2.00641	0.411338	1.07289e-06	0.000433644	1.973	0.411283	1.60905e-06	9.50343e-05	-0.0334109	0.405967	0.934408	0.979023	-0.833043	0.486809	0.0870383	0.521768	0.959825	0.486322	0.0484228	0.202124	0.126781	0.483914	0.793328	0.898477	82.878	98.8815	248.673	381.571	144.771	127.098	133.231	157.416	123.185	241.579	214.581	177.307	110.596	203.482	53.8543	39.3212	90.6185	5.35522	34.1215	44.862	39.1818	128.989	254.39
ENSMUSG00000031016	Wee1	45.1228	0.902922	0.185912	1.19348e-06	0.000458268	0.111422	0.17572	0.526021	0.780181	1.01434	0.185213	4.33513e-08	2.22736e-06	1.10007	0.307336	0.000344441	0.0473317	0.959316	0.246463	9.92828e-05	0.00206393	2.05938	0.294822	2.8453e-12	2.60052e-10	40.0729	43.5977	50.7853	60.8641	99.1949	81.7055	81.7552	31.6722	24.7872	28.7915	29.8783	32.9509	32.2573	26.9068	41.0083	51.0112	39.6117	52.4046	65.7156	91.0435	79.763	84.5101	66.4172
ENSMUSG00000031985	Gnpat	3309.6	-0.321193	0.0660963	1.17702e-06	0.000458268	0.0470666	0.0661823	0.476981	0.74726	-0.274126	0.0661013	3.36767e-05	0.000783408	-0.288109	0.078936	0.000262338	0.0402037	-0.175408	0.0792878	0.0269462	0.135116	-0.463517	0.079225	4.89696e-09	2.212e-07	3247.73	2837.9	3248.07	3381.24	2613.92	2903.57	3345.91	4359.9	3732.35	3692.51	3804.25	3307.65	3516.05	3687.91	3040.54	3276.94	3440.79	2596.9	2463.07	3055.89	3015.6	2695.43	3020.1
ENSMUSG00000029238	Clock	973.304	-0.527617	0.109057	1.3116e-06	0.000491339	-0.202817	0.109626	0.0643034	0.261784	-0.730433	0.109305	2.34836e-11	2.35303e-09	-0.352012	0.130517	0.00699562	0.189251	-0.483432	0.131948	0.000248506	0.00421885	-0.835444	0.131737	2.27179e-10	1.38856e-08	680.784	787.906	712.745	857.716	746.643	667.262	816.038	1143.04	1284.43	1047.74	1299.12	1283.52	1648.2	1059.45	745.067	933.612	952.851	799.84	880.841	952.658	807.425	741.317	716.804
ENSMUSG00000021846	Peli2	148.61	0.647035	0.13428	1.44594e-06	0.000528768	0.938302	0.127126	1.57221e-13	6.77444e-11	1.58534	0.131303	1.45058e-33	2.1155e-30	0.113779	0.175841	0.517597	0.874586	0.994488	0.164978	1.65991e-09	1.61385e-07	1.10827	0.16898	5.43338e-11	3.71215e-09	218.124	266.531	243.419	249.075	285.52	263.273	255.864	62.3991	72.8592	94.0223	79.5461	116.113	95.2359	84.0836	158.598	111.056	124.261	157.214	106.156	129.308	130.14	219.43	192.986
ENSMUSG00000022110	Sucla2	9852.46	-0.377576	0.0787114	1.61087e-06	0.000562305	-0.465042	0.0788036	3.607e-09	4.91979e-07	-0.842618	0.0787795	1.06383e-26	7.75737e-24	-0.337562	0.0934698	0.000304483	0.0434609	-0.384839	0.0936627	3.97767e-05	0.000966829	-0.722401	0.0936314	1.20631e-14	1.70972e-12	7872.05	7288.46	7841.51	8620.7	6431.58	7365.6	8213.37	13084.4	13450.4	14733.2	15248	13200.8	13194.8	13246.5	10725.9	12026.4	12678.5	9547.97	8452.03	10799.9	9911.6	6442.04	6728.19
ENSMUSG00000009281	Rarres2	197.036	0.561531	0.117043	1.60534e-06	0.000562305	-0.184484	0.115335	0.1097	0.353138	0.377046	0.117725	0.00136105	0.0164445	0.198154	0.147597	0.179423	0.65642	0.42717	0.14292	0.00280004	0.027057	0.625324	0.146013	1.84668e-05	0.000286955	131.603	157.311	145.789	134.837	292.223	216.368	258.892	97.8531	113.42	116.516	110.589	192.998	251.914	147.987	190.713	167.381	139.997	230.274	216.103	282.367	225.295	241.669	274.441
ENSMUSG00000031146	Plp2	240.879	0.775505	0.166044	3.00484e-06	0.00102558	0.441327	0.162595	0.00664233	0.0621886	1.21683	0.165255	1.79365e-13	2.50043e-11	0.319098	0.197341	0.10588	0.550097	-0.0066999	0.195829	0.972707	0.988982	0.312398	0.197932	0.114495	0.279752	254.099	315.971	327.915	235.029	301.606	346.492	281.601	113.926	110.416	122.814	106.708	171.031	141.318	132.852	214.429	153.565	213.795	203.881	371.546	182.087	193.11	302.457	315.795
ENSMUSG00000027009	Itga4	181.058	1.01975	0.219584	3.41672e-06	0.00114081	0.244759	0.216367	0.25796	0.561517	1.26451	0.219285	8.09175e-09	4.79411e-07	0.658993	0.272552	0.015612	0.260947	0.579601	0.264354	0.0283419	0.139967	1.23859	0.270644	4.72877e-06	9.1756e-05	298.725	374.401	328.353	212.088	195.709	257.221	266.461	99.2712	113.796	134.061	110.201	123.958	129.029	94.1737	168.48	258.776	247.437	249.783	271.709	201.879	230.893	238.704	234.34
ENSMUSG00000041736	Tspo	266.854	0.621592	0.134455	3.78114e-06	0.00123563	-0.630369	0.134333	2.6976e-06	0.000148243	-0.0087774	0.135996	0.948539	0.98319	0.233126	0.162738	0.151994	0.622857	-0.717967	0.165159	1.37928e-05	0.000404796	-0.484841	0.166901	0.00367293	0.0223937	172.587	212.146	218.464	171.824	241.285	266.3	236.182	221.233	230.971	186.245	196.731	227.518	224.265	227.026	328.066	272.591	374.954	379.838	478.965	240.144	240.688	157.159	204.264
ENSMUSG00000000915	Hip1r	449.304	-0.661794	0.143616	4.06373e-06	0.00130031	-0.159712	0.144908	0.270391	0.57381	-0.821507	0.144039	1.17467e-08	6.72826e-07	-0.337191	0.169534	0.0467096	0.406763	-0.857752	0.172523	6.633e-07	3.18367e-05	-1.19494	0.172287	4.04037e-12	3.52793e-10	243.17	266.98	356.372	244.861	258.711	296.561	251.322	476.975	458.563	396.333	513.752	486.419	582.168	489.367	323.126	276.842	321.777	298.362	443.58	234.866	246.286	429.964	327.073
ENSMUSG00000025609	Mkln1	1649.63	-0.233817	0.0507893	4.15131e-06	0.00130122	0.0472344	0.0509183	0.353589	0.651495	-0.186582	0.0507881	0.000239026	0.00406824	-0.0702927	0.0626874	0.262151	0.728586	-0.0999769	0.0629718	0.112366	0.337616	-0.17027	0.0632427	0.00709563	0.0370781	1647.54	1599.18	1776.61	1614.77	1605.89	1564.51	1579.09	1814.77	1871.06	1973.12	2000.29	1743.26	1910.86	1632.9	1501	1669.55	1754.31	1402.68	1512.72	1575.45	1620.45	1670.93	1412.3
ENSMUSG00000022546	Gpt	778.394	-0.656484	0.144513	5.55311e-06	0.00167931	-0.865019	0.146034	3.15319e-09	4.39568e-07	-1.5215	0.145646	1.51954e-25	8.3416e-23	-0.827045	0.171831	1.48589e-06	0.00094712	-1.05276	0.175252	1.88817e-09	1.81715e-07	-1.87981	0.174538	4.75907e-27	3.5801e-24	433.971	304.285	355.059	487.381	365.949	343.466	349.731	1436.12	1105.28	948.771	1167.19	1088.95	777.248	1064.5	700.6	617.98	716.266	722.572	629.353	913.074	500.967	262.426	501.262
ENSMUSG00000009376	Met	190.89	0.793356	0.174677	5.57621e-06	0.00167931	0.251309	0.171686	0.143256	0.408542	1.04467	0.174286	2.04756e-09	1.35733e-07	0.552098	0.225151	0.0142018	0.256354	1.10784	0.213013	1.98391e-07	1.09979e-05	1.65994	0.220237	4.80691e-14	6.26789e-12	262.751	335.298	292.015	280.911	239.944	198.212	314.909	100.217	126.565	144.857	149.78	158.478	107.524	149.669	126.978	323.602	244.182	212.296	247.697	217.713	249.084	332.11	225.568
ENSMUSG00000061436	Hipk2	1722.91	-0.533684	0.118268	6.40714e-06	0.00189245	0.983397	0.118052	8.06848e-17	6.11881e-14	0.449713	0.117813	0.00013499	0.0024993	0.430641	0.140782	0.00222142	0.112129	0.403971	0.139996	0.0039069	0.0349721	0.834612	0.14061	2.92683e-09	1.3728e-07	1669.86	2380.8	2055.93	2735.61	2190.33	1945.8	2275.52	1943.83	1344.14	1746.39	1714.32	1269.4	1241.14	1908.7	991.611	1209.92	1128.12	887.053	1110.85	1080.65	1311.19	3020.12	2511.32
ENSMUSG00000009210	Prr29	249.957	-0.577546	0.12869	7.19275e-06	0.0020844	-0.0767593	0.130515	0.556446	0.799892	-0.654306	0.128983	3.91968e-07	1.5947e-05	-0.0891994	0.156395	0.568443	0.895917	0.0858603	0.156208	0.582556	0.797565	-0.00333911	0.156744	0.983004	0.992849	106.557	114.163	125.65	104.874	324.394	222.421	317.937	203.742	176.89	214.587	197.119	316.957	410.129	440.598	75.5936	147.189	143.253	131.968	247.697	290.284	323.25	305.422	283.213
ENSMUSG00000036745	Ttll7	6576.23	-1.25943	0.281148	7.47788e-06	0.0021269	0.00934943	0.281208	0.973477	0.99053	-1.25008	0.281152	8.73668e-06	0.000242872	-0.921999	0.332754	0.00559164	0.173894	-0.0100338	0.332843	0.975951	0.990686	-0.932033	0.332775	0.00509783	0.028751	4103.37	5897.83	6097.3	4143.44	3361.9	3790.23	4826.59	9468.58	8936.15	11006	13591.1	9637.36	12792.3	10179.2	6007.96	6662.81	7232.12	2019.3	4347.34	2658.73	3445.2	6747.46	4224.38
ENSMUSG00000042249	Grk3	112.703	0.821582	0.183618	7.66245e-06	0.00213977	0.498437	0.177331	0.00494233	0.0505949	1.32002	0.182152	4.2673e-13	5.58773e-11	0.611626	0.246129	0.0129558	0.245545	1.47416	0.22355	4.27251e-11	6.23096e-09	2.08578	0.236455	1.1337e-18	2.95654e-16	181.239	165.851	143.6	175.101	167.559	148.28	186.22	52.4719	71.357	73.7783	95.4554	47.0728	55.2982	63.9036	73.6173	140.281	99.8431	122.405	118.794	126.669	149.73	259.461	161.657
ENSMUSG00000038095	Sbno1	984.152	-0.216061	0.048389	8.00418e-06	0.00215677	0.176646	0.0483811	0.000261085	0.00606159	-0.0394148	0.048143	0.412956	0.727826	0.188811	0.061681	0.00220534	0.112129	-0.066375	0.0610586	0.277006	0.557867	0.122436	0.0624304	0.0498604	0.155686	1066.94	1014.43	1040.66	1008	975.863	983.493	1011.34	1098.6	1127.06	1119.72	1101.23	927.333	907.813	978.734	881.926	1059.55	934.402	932.19	778.477	847.1	825.617	1023.02	972.448
ENSMUSG00000032968	Inha	46.3557	0.784151	0.175489	7.88162e-06	0.00215677	-0.249107	0.169141	0.14081	0.404856	0.535044	0.177665	0.00259938	0.0269889	0.0583673	0.220395	0.79114	0.962312	-0.504529	0.228952	0.0275494	0.137125	-0.446162	0.233262	0.0557854	0.168615	41.439	57.9805	48.1584	35.1139	40.2142	51.4442	42.3916	31.1995	30.7962	27.4419	29.1022	39.2273	49.154	16.8167	60.2773	48.3544	60.2315	63.8801	54.3417	40.9036	41.9805	31.1353	47.6199
ENSMUSG00000041193	Pla2g5	24.6929	2.33027	0.523977	8.69653e-06	0.00229895	-0.230331	0.496711	0.642854	0.846263	2.09994	0.525236	6.38564e-05	0.00134817	0.0989701	0.624633	0.874106	0.980221	1.23296	0.606328	0.0420036	0.184126	1.33193	0.612026	0.0295357	0.106999	28.6886	20.2258	27.1438	10.3001	33.5118	51.4442	31.7937	1.89088	10.8913	5.39841	3.10424	6.27637	15.3606	3.36335	26.6801	17.0037	30.9297	40.5466	79.6169	7.91682	26.5877	54.8574	21.3036
ENSMUSG00000092397	C130080G10Rik	18.1657	2.18201	0.491005	8.83118e-06	0.00229895	-1.82957	0.486038	0.000167052	0.00431782	0.352444	0.501755	0.482416	0.777996	0.370278	1.403	0.791842	0.962413	0.16493	1.403	0.90642	0.963149	0.535207	1.403	0.702851	0.845557	32.7869	14.8322	13.1341	3.2773	6.70236	37.8266	12.1119	6.14536	13.1447	12.5963	21.3416	26.6746	7.68031	6.72669	29.1505	150.377	62.9446	63.8801	49.2867	29.0284	47.5779	1.48263	1.25315
ENSMUSG00000056228	Cars2	289.775	-0.30652	0.0690534	9.04244e-06	0.00231471	-0.276254	0.0711565	0.000103457	0.00300375	-0.582774	0.0702568	1.08672e-16	2.39571e-14	-0.224318	0.0923054	0.0150915	0.258721	-0.287019	0.0962633	0.00286743	0.0275817	-0.511337	0.096137	1.04433e-07	3.33758e-06	227.232	241.361	229.409	235.965	209.114	216.368	302.797	348.867	347.771	345.948	373.285	393.842	327.181	339.698	287.552	281.624	297.902	249.018	294.456	302.159	307.857	214.982	241.859
ENSMUSG00000095690	Rab11b-ps2	128.738	-0.393339	0.0888071	9.46072e-06	0.00233771	-0.644697	0.0954963	1.46813e-11	4.23591e-09	-1.03804	0.0935967	1.39456e-28	1.32198e-25	-0.32059	0.121095	0.00811097	0.200637	-1.02024	0.14209	6.95909e-13	1.6915e-10	-1.34083	0.140995	1.91139e-21	7.05376e-19	79.6904	88.5439	89.7498	85.2098	96.514	77.1663	87.8112	201.379	183.65	170.05	180.434	147.495	176.647	161.441	151.187	133.373	125.889	153.389	107.42	131.947	123.143	68.2011	53.8856
ENSMUSG00000104876	Trdc	19.5851	-1.73536	0.392062	9.58889e-06	0.00233771	-0.377149	0.423182	0.37281	0.668027	-2.11251	0.402172	1.49849e-07	6.73218e-06	-0.750966	0.452509	0.0970033	0.537308	-0.983671	0.489825	0.044621	0.192048	-1.73464	0.48235	0.000322871	0.00316861	9.56285	2.24731	7.44267	9.83189	4.02142	9.07839	3.02797	25.0542	22.5338	39.1385	19.0135	36.0891	33.7934	30.2701	6.91706	9.03324	11.9378	4.20767	13.9014	7.91682	8.3961	5.93053	13.7847
ENSMUSG00000028101	Pias3	114.105	0.503711	0.113641	9.31497e-06	0.00233771	-0.394715	0.112746	0.000463656	0.00940503	0.108996	0.115892	0.346962	0.674424	0.191154	0.148955	0.199387	0.677728	-0.262221	0.149345	0.0791215	0.274998	-0.0710673	0.153854	0.644143	0.80803	111.567	107.421	115.58	100.192	121.983	78.6794	84.7832	95.9622	113.044	100.32	93.5152	97.2837	89.0916	79.0386	143.776	107.336	125.889	175.575	139.014	145.142	114.747	93.4059	105.265
ENSMUSG00000061111	Mcrip1	262.483	0.394839	0.0904289	1.2637e-05	0.00303268	-0.133726	0.0893527	0.134494	0.394596	0.261113	0.0909202	0.00408022	0.0383334	-0.110248	0.11658	0.344308	0.779485	0.157453	0.115943	0.174459	0.432985	0.0472047	0.11662	0.685645	0.833988	278.689	238.214	271.001	248.138	319.032	298.074	246.78	212.251	217.827	232.582	225.833	218.104	222.729	248.888	293.481	288.532	274.026	327.051	290.665	277.089	319.052	265.391	243.112
ENSMUSG00000026062	Slc9a2	1117.79	-0.490282	0.112712	1.36229e-05	0.00321899	-0.321012	0.113243	0.00458646	0.0481743	-0.811294	0.113012	7.02993e-13	8.88536e-11	-0.193638	0.135069	0.15168	0.622134	-0.389104	0.135935	0.00420397	0.0368825	-0.582743	0.135947	1.81485e-05	0.000282841	884.336	764.983	957.915	921.389	820.369	771.663	908.391	1565.65	1403.85	1555.19	1622.74	1382.37	1465.4	1590.86	939.733	1121.18	1206.8	761.206	1091.89	1377.53	1059.31	819.896	938.613
ENSMUSG00000025103	Btbd1	4703.55	-0.340283	0.0782892	1.38338e-05	0.0032193	-0.253263	0.0784234	0.00124037	0.0198281	-0.593546	0.0783721	3.635e-14	5.79125e-12	-0.329735	0.0931164	0.000398452	0.0488522	-0.204961	0.0933598	0.0281355	0.139275	-0.534696	0.0933049	1.00055e-08	4.1995e-07	3764.58	3257.25	3332.13	3883.6	3814.98	3762.99	4283.07	4978.22	5185.02	5459.59	5532.53	5997.07	6551.31	5710.96	3898.75	4788.15	4716.5	4212.64	3690.18	4812.11	4918.72	3786.64	4398.57
ENSMUSG00000021892	Sh3bp5	1174.56	-0.397098	0.0917802	1.51418e-05	0.00327982	-0.436572	0.0924412	2.32741e-06	0.000130548	-0.833669	0.0922413	1.59684e-19	5.13126e-17	-0.620938	0.110475	1.90254e-08	2.14987e-05	-0.405545	0.112271	0.00030362	0.00494955	-1.02648	0.111658	3.81613e-20	1.18476e-17	996.813	913.305	916.324	894.234	906.159	765.611	693.405	1542.01	1696.79	1435.08	1530.39	1379.23	1608.26	1671.58	1162.07	1045.2	1255.64	1188.86	1185.41	1352.46	1059.31	806.552	708.032
ENSMUSG00000044968	Napepld	436.779	-0.33643	0.0778617	1.55421e-05	0.00327982	-0.351885	0.0795746	9.77573e-06	0.000435066	-0.688315	0.0789757	2.89411e-18	7.7281e-16	-0.0811373	0.0954634	0.395364	0.812912	-0.666757	0.099144	1.75419e-11	2.89197e-09	-0.747895	0.0996129	6.00312e-14	7.65905e-12	313.753	301.589	308.214	280.911	347.182	302.613	328.535	540.792	492.739	547.039	472.621	400.118	520.725	512.91	399.707	397.994	424.876	341.204	394.293	452.578	368.029	372.141	345.871
ENSMUSG00000005980	Dnase1	114.151	-1.18541	0.274352	1.55505e-05	0.00327982	1.19598	0.274613	1.32977e-05	0.000567818	0.0105735	0.260296	0.967598	0.988566	-0.132773	0.295712	0.653437	0.924529	1.06822	0.291589	0.000248861	0.00422017	0.935444	0.291993	0.00135697	0.0100496	10.929	9.88815	24.0792	19.1956	158.176	170.976	166.538	19.3815	12.018	7.19788	17.0733	171.031	227.337	191.711	3.45853	5.31367	3.25575	3.44264	122.585	138.544	88.1591	293.561	332.086
ENSMUSG00000032353	Tmed3	144.544	0.637084	0.147406	1.54646e-05	0.00327982	-0.324972	0.145882	0.0259046	0.151255	0.312112	0.148592	0.0356879	0.185241	0.250202	0.190128	0.188186	0.670291	0.323369	0.184525	0.0796989	0.275883	0.573571	0.188901	0.00239448	0.0159951	133.88	163.154	141.411	144.201	179.623	163.411	133.231	115.344	126.94	117.865	107.096	171.031	110.596	105.945	170.456	160.473	163.873	302.57	184.509	138.544	193.11	142.333	169.176
ENSMUSG00000026211	Obsl1	1069.08	0.51706	0.119393	1.48605e-05	0.00327982	-0.221899	0.119098	0.0624392	0.257426	0.295161	0.119575	0.013571	0.0931545	0.175927	0.142263	0.216225	0.690984	-0.55855	0.1428	9.17615e-05	0.00193947	-0.382623	0.143266	0.007569	0.0389175	1191.26	1371.76	925.518	784.211	990.609	1246.77	888.71	863.187	843.515	919.979	930.108	729.628	927.782	817.293	1178.87	1226.93	1187.81	1574.82	1307.99	960.575	1196.44	994.847	863.423
ENSMUSG00000024640	Psat1	31.1174	1.63998	0.378903	1.50307e-05	0.00327982	-1.61789	0.37819	1.88592e-05	0.000762368	0.0220893	0.38892	0.954707	0.985211	0.297115	0.482008	0.537623	0.883443	0.155763	0.472473	0.741644	0.890772	0.452878	0.482107	0.347539	0.570453	21.8579	24.2709	16.1987	20.132	12.0642	30.2613	21.1958	18.9088	25.5383	22.9432	18.2374	34.52	6.14425	15.1351	42.9846	49.9485	21.705	87.596	207.257	25.0699	25.1883	28.17	32.582
ENSMUSG00000034210	Efcab14	1184.42	-0.417895	0.0967303	1.55887e-05	0.00327982	-0.194377	0.0971522	0.0454193	0.212934	-0.612272	0.0969372	2.68123e-10	2.14487e-08	0.043571	0.116538	0.708496	0.941443	-0.0720144	0.116515	0.536528	0.767998	-0.0284434	0.116894	0.807753	0.906906	976.322	964.544	1001.7	901.725	967.821	957.771	1080.99	1415.32	1578.12	1410.33	1462.1	1520.45	1508.41	1579.09	977.282	1255.09	1182.38	905.796	1128.54	1310.23	1090.09	1283.96	1104.03
ENSMUSG00000087261	Gm15477	37.2782	1.77199	0.410942	1.61766e-05	0.00335752	1.12437	0.353955	0.00149021	0.0224983	2.89636	0.400657	4.86454e-13	6.27393e-11	1.57972	0.432988	0.000263874	0.0402037	0.666808	0.400436	0.095872	0.307004	2.24652	0.429584	1.69934e-07	5.20961e-06	13.6612	20.6752	23.6414	6.08641	97.8544	66.5749	83.2692	0	0.751126	2.24934	1.16409	6.27637	23.0409	26.9068	2.96446	14.3469	8.68201	6.12025	32.8578	26.3894	43.3799	105.267	67.6703
ENSMUSG00000026727	Rsu1	264.067	0.455194	0.105875	1.71279e-05	0.00350757	-0.328679	0.105341	0.00180762	0.0259284	0.126515	0.10678	0.236091	0.562455	0.254078	0.13989	0.0693288	0.477207	0.0867411	0.136847	0.526177	0.762007	0.340819	0.140398	0.0152023	0.0659439	278.689	365.412	316.532	275.293	274.797	258.734	243.752	230.687	291.813	262.273	264.636	276.16	245.77	282.521	406.13	409.684	350.536	431.095	294.456	277.089	361.032	234.256	194.239
ENSMUSG00000001025	S100a6	321.085	0.850043	0.197925	1.74877e-05	0.00353412	-0.625405	0.197459	0.00153878	0.0229715	0.224639	0.198721	0.258298	0.586942	-0.0424971	0.239075	0.858914	0.977397	0.347097	0.238007	0.144745	0.389582	0.3046	0.238535	0.201615	0.407039	268.215	317.769	274.941	277.634	420.908	287.482	264.948	248.651	225.713	324.804	242.519	373.444	213.513	173.212	404.154	361.33	355.962	745.523	604.078	348.34	429.601	219.43	378.453
ENSMUSG00000033624	Pdpr	2719.94	-0.498586	0.116195	1.77923e-05	0.00354898	0.28427	0.116237	0.0144611	0.103032	-0.214315	0.116122	0.0649487	0.271767	-0.0670151	0.13792	0.627039	0.915921	-0.0993166	0.137989	0.471683	0.724688	-0.166332	0.138058	0.228284	0.441598	2675.78	2725.53	2148.74	2874.66	2478.53	2266.57	2990.12	2993.26	3205.43	2736.09	3060.39	3312.35	2764.91	3003.47	1384.4	2591.48	2113.53	1730.5	1716.19	2875.13	2566.41	2719.15	2775.74
ENSMUSG00000018819	Lsp1	416.622	0.64605	0.150857	1.84776e-05	0.00363843	-0.320739	0.150307	0.0328512	0.17494	0.325311	0.151264	0.0315057	0.169644	0.189359	0.188077	0.314024	0.759669	1.02651	0.18354	2.23388e-08	1.55136e-06	1.21587	0.185412	5.46602e-11	3.71215e-09	444.445	462.496	446.998	350.203	554.955	582.53	443.598	262.832	286.179	460.215	406.655	359.322	425.489	418.737	523.226	742.32	587.664	736.725	585.121	447.301	447.792	567.848	515.046
ENSMUSG00000050335	Lgals3	137.958	2.61211	0.610883	1.90318e-05	0.00370012	-3.06833	0.612305	5.41165e-07	3.53792e-05	-0.456219	0.615692	0.458702	0.760652	-0.486459	0.722944	0.50102	0.866065	-1.79241	0.732421	0.0143957	0.0887569	-2.27887	0.73187	0.00184721	0.0129219	21.4026	36.8558	37.6511	27.1548	44.2356	27.2352	24.2238	58.1446	43.5653	33.2902	36.0868	43.9346	36.8655	45.4052	57.3128	32.9448	103.099	118.58	2382.19	46.1815	20.9903	34.1006	38.8478
ENSMUSG00000019817	Plagl1	22.5131	1.40527	0.328909	1.93285e-05	0.00371084	-1.2579	0.326463	0.00011662	0.00327555	0.147363	0.339082	0.663858	0.874038	-0.242822	0.495526	0.624113	0.914979	1.1985	0.464729	0.00991101	0.068229	0.955676	0.463109	0.0390548	0.130644	11.8397	26.5182	21.4524	16.8547	28.1499	22.696	13.6259	14.1816	21.4071	13.0462	16.2973	37.6582	21.5049	5.04502	33.5972	40.9153	17.9066	106.339	53.078	39.5841	41.9805	10.3784	27.5694
ENSMUSG00000038112	AW551984	31.2665	2.90377	0.681022	2.00949e-05	0.00381035	-5.14851	0.717866	7.39332e-13	2.98234e-10	-2.24474	0.726592	0.00200555	0.022158	-0.808327	0.882833	0.359874	0.788949	-0.868698	0.952667	0.361843	0.638097	-1.67702	0.93589	0.0731483	0.203718	0.455374	3.14623	5.25365	2.34093	10.7238	3.02613	1.51399	4.25448	19.9048	5.84828	10.8648	53.3491	18.4327	13.4534	12.3519	36.133	53.1773	653.336	24.0115	31.6673	61.5714	1.48263	3.75946
ENSMUSG00000118087	4833438C02Rik	23.2734	1.1135	0.262619	2.2354e-05	0.00418701	-0.387583	0.247716	0.117671	0.366265	0.725915	0.267728	0.00670012	0.0554221	0.116334	0.303537	0.701527	0.939964	-0.591893	0.31489	0.060151	0.231883	-0.47556	0.32119	0.138708	0.318314	16.3935	22.0236	15.3231	14.0456	18.7666	27.2352	16.6538	8.50896	10.8913	8.09762	8.14863	15.6909	18.4327	15.1351	24.7038	13.8155	21.1624	28.6887	26.539	32.9868	22.3896	11.8611	22.5568
ENSMUSG00000021830	Txndc16	309.803	0.505651	0.119389	2.2821e-05	0.00422299	0.229263	0.117507	0.0510503	0.228755	0.734914	0.119035	6.6614e-10	4.85744e-08	0.498417	0.15196	0.00103832	0.079998	0.674854	0.145243	3.37789e-06	0.000124837	1.17327	0.149822	4.8355e-15	7.50616e-13	401.64	409.01	436.491	309.471	445.037	357.083	419.374	199.488	252.378	269.921	220.401	224.38	270.347	232.071	314.232	361.861	385.807	312.515	251.488	275.769	465.984	471.477	359.655
ENSMUSG00000117029	Gm36201	32.8964	-0.906715	0.215742	2.63655e-05	0.00482081	0.0370232	0.224986	0.869292	0.952419	-0.869692	0.215419	5.40901e-05	0.00116932	0.0365079	0.263248	0.889701	0.983613	-0.960155	0.285654	0.000775887	0.0103519	-0.923647	0.289579	0.0014246	0.0104437	33.6977	28.3161	18.8256	22.9411	21.4475	10.5915	25.7378	49.1629	45.8187	56.6833	42.6833	29.8127	35.3294	35.3151	20.7512	37.1957	26.046	14.5356	16.4289	22.431	22.3896	26.6874	17.5442
ENSMUSG00000051065	Mb21d2	119.093	0.493887	0.118215	2.94241e-05	0.00525494	0.454543	0.112491	5.32903e-05	0.00177562	0.94843	0.11615	3.19893e-16	6.81444e-14	0.656204	0.161945	5.07795e-05	0.0129919	0.472797	0.146306	0.0012312	0.0145977	1.129	0.15908	1.27418e-12	1.26506e-10	157.559	169.447	187.818	151.224	142.09	148.28	152.913	83.6715	74.3615	86.8244	85.7546	95.7146	76.8031	79.0386	133.401	91.3951	124.804	128.143	89.727	134.586	109.149	148.263	180.454
ENSMUSG00000032579	Hemk1	228.572	-0.433654	0.103786	2.93614e-05	0.00525494	-0.0857246	0.105354	0.415826	0.701645	-0.519378	0.104223	6.25016e-07	2.42821e-05	-0.0709248	0.133051	0.593988	0.90732	0.0292646	0.133047	0.825905	0.929885	-0.0416601	0.133989	0.75586	0.877121	171.221	198.212	208.395	189.615	213.135	160.385	258.892	246.287	249.374	300.062	308.096	263.607	339.47	297.656	206.03	223.174	203.485	210.766	193.355	248.061	191.711	177.916	226.821
ENSMUSG00000022272	Myo10	1815.4	-0.453873	0.108834	3.04189e-05	0.00537017	0.179744	0.108923	0.0989045	0.33306	-0.274129	0.108776	0.0117313	0.0842028	-0.301155	0.130046	0.0205719	0.295365	0.284818	0.130022	0.0284852	0.140494	-0.0163371	0.129927	0.899937	0.955688	1653.92	1988.42	1911.89	1732.75	1569.69	2024.48	1816.78	2518.65	2133.95	2126.07	2401.52	1820.15	2333.28	2026.42	1434.3	1578.69	1776.01	1665.85	1749.05	1484.4	1521.09	2137.96	1802.04
ENSMUSG00000032965	Ift57	50.6625	0.636311	0.152772	3.11216e-05	0.00543179	0.250157	0.144203	0.0827851	0.301889	0.886468	0.150994	4.3347e-09	2.72125e-07	0.421402	0.220844	0.0563722	0.440408	0.0423408	0.208241	0.83888	0.935439	0.463743	0.223222	0.0377553	0.127436	81.0565	90.3417	77.9291	69.7596	73.7259	48.4181	45.4196	37.3449	36.0541	41.8377	52.7721	39.2273	36.8655	21.8617	74.1114	57.919	62.402	79.5632	49.2867	34.3062	50.3766	47.4443	31.3289
ENSMUSG00000061086	Myl4	105.485	1.13708	0.273615	3.24202e-05	0.00559486	-0.232198	0.268464	0.387086	0.679389	0.904879	0.274575	0.000982235	0.0127288	0.207938	0.318932	0.514412	0.873392	-0.142981	0.318376	0.653363	0.838156	0.0649576	0.320293	0.839286	0.922861	105.647	75.06	101.571	54.7777	103.216	92.297	80.2412	62.3991	43.5653	44.087	40.7431	62.7637	46.0819	30.2701	82.0166	46.7603	175.811	234.099	65.7156	56.7372	74.1656	131.954	112.784
ENSMUSG00000027199	Gatm	355.118	-1.38081	0.333072	3.38796e-05	0.00578174	-2.15064	0.337348	1.82793e-10	3.98341e-08	-3.53146	0.336758	9.95341e-26	5.89708e-23	-0.725205	0.39883	0.0690136	0.476005	-0.956853	0.404366	0.0179667	0.103693	-1.68206	0.403231	3.02663e-05	0.000437531	81.0565	94.8363	57.7901	68.3551	115.281	93.8101	66.6154	681.19	944.541	968.565	1178.06	1297.64	740.382	855.972	351.782	416.06	370.613	491.15	533.307	157.017	240.688	44.479	66.4172
ENSMUSG00000090307	1700071M16Rik	307.268	-1.40655	0.340933	3.69769e-05	0.00624097	-0.425473	0.352702	0.227692	0.524204	-1.83203	0.34494	1.08941e-07	5.06227e-06	-0.554419	0.280724	0.0482725	0.412972	-0.058747	0.281699	0.834803	0.933986	-0.613166	0.281145	0.0291864	0.10606	0	0.449461	0.437804	0	222.518	226.96	293.713	0	2.25338	0.449868	1.16409	771.993	984.616	785.341	0.494076	0	0.542626	0	317.204	350.979	347.039	486.304	261.909
ENSMUSG00000022389	Tef	3607.89	0.434519	0.105604	3.87815e-05	0.00644886	0.260732	0.105417	0.0133858	0.0979094	0.695251	0.105561	4.51052e-11	4.29723e-09	0.385199	0.125854	0.00220839	0.112129	0.784845	0.125235	3.68154e-10	4.38984e-08	1.17004	0.1256	1.21239e-20	4.23447e-18	4268.67	4513.94	4336.01	3317.56	4136.7	5336.58	4835.67	2421.27	2523.41	2552.1	2519.09	2912.23	3297.93	2784.85	3592.43	3909.27	3569.93	2981.71	3528.42	3410.83	4616.46	5482.78	5125.4
ENSMUSG00000025413	Ttc4	665.69	-0.312223	0.0759398	3.93184e-05	0.00644886	-0.113124	0.0765514	0.139474	0.402358	-0.425347	0.0762206	2.39868e-08	1.29563e-06	-0.164809	0.0942165	0.0802457	0.504947	-0.0864687	0.0949695	0.362565	0.638597	-0.251278	0.0950996	0.00823543	0.0415339	631.148	646.775	644.885	614.727	591.148	500.825	516.269	824.897	790.936	749.03	805.55	731.197	852.515	842.518	723.821	672.179	696.731	531.696	601.55	630.707	646.5	650.876	542.616
ENSMUSG00000024659	Anxa1	173.846	0.88076	0.214267	3.94682e-05	0.00644886	-0.576437	0.213239	0.0068666	0.0635974	0.304323	0.215512	0.157923	0.456083	0.0741783	0.263316	0.778168	0.958693	0.533868	0.259804	0.0398896	0.177778	0.608046	0.261505	0.0200622	0.0808445	138.434	168.997	137.47	233.156	253.349	160.385	104.465	130.471	130.32	168.7	161.42	203.982	105.988	68.9486	272.73	216.798	194.26	424.21	333.633	155.698	190.312	183.847	196.745
ENSMUSG00000000305	Cdh4	222.984	1.6096	0.392946	4.19941e-05	0.00678933	-0.0291761	0.390512	0.940443	0.978585	1.58042	0.393002	5.78537e-05	0.00124218	1.27699	0.472785	0.0069133	0.189251	1.43188	0.464415	0.00204799	0.0213271	2.70886	0.470733	8.68665e-09	3.68551e-07	244.08	242.709	205.768	140.456	465.144	435.763	208.93	61.9263	128.443	67.0303	87.6948	133.373	72.1949	79.0386	145.752	517.02	179.609	235.629	163.025	257.297	419.805	612.327	290.732
ENSMUSG00000038844	Kif16b	1353.16	-0.42979	0.105265	4.44728e-05	0.00711518	-0.213615	0.105621	0.043129	0.206434	-0.643405	0.105455	1.05257e-09	7.30977e-08	-0.0770829	0.126531	0.542392	0.884526	-0.0880057	0.126711	0.487344	0.736279	-0.165089	0.126881	0.193213	0.39646	1373.41	1169.5	1186.45	1405.02	1002.67	995.597	1111.27	2057.28	1859.41	2024.4	2013.1	1672.65	1493.05	1750.62	1126.49	1951.18	1560.05	1074.87	1198.05	1303.64	1318.19	1095.67	1126.59
ENSMUSG00000022114	Spry2	158.449	0.470238	0.115686	4.80799e-05	0.00761297	-0.166727	0.114128	0.144049	0.409637	0.303511	0.116424	0.00913551	0.0696457	-0.129456	0.155297	0.404503	0.819033	0.414688	0.152046	0.00638375	0.0498392	0.285231	0.152878	0.0620767	0.182443	225.865	210.348	212.773	152.16	150.133	133.15	152.913	160.725	142.714	154.754	149.392	161.616	132.101	107.627	211.465	195.543	234.414	189.728	184.509	171.531	209.903	210.534	175.442
ENSMUSG00000064127	Med14	531.286	-0.263505	0.0649091	4.91571e-05	0.00770411	0.0487339	0.0653108	0.455556	0.73312	-0.214771	0.0648638	0.000929271	0.0122009	0.0195756	0.0828336	0.813181	0.966352	0.00455809	0.0825052	0.955942	0.982721	0.0241336	0.0835568	0.772712	0.885674	513.206	521.825	499.534	505.64	392.758	482.668	587.426	567.264	563.72	533.993	601.446	600.962	632.858	591.949	496.546	512.238	467.201	470.111	480.229	505.357	460.386	561.918	518.806
ENSMUSG00000029161	Cgref1	32.0541	1.34252	0.332882	5.50648e-05	0.00854284	-1.4347	0.33365	1.70779e-05	0.000700823	-0.0921817	0.342662	0.787917	0.92991	0.553581	0.430658	0.198642	0.677728	-0.328121	0.424486	0.439531	0.70009	0.22546	0.439243	0.607748	0.783665	18.215	15.2817	22.7658	11.2365	29.4904	28.7482	28.7657	19.8542	13.8958	20.6939	15.1332	34.52	36.8655	26.9068	17.7867	21.2547	37.4412	75.3555	227.477	30.3478	41.9805	26.6874	17.5442
ENSMUSG00000110580	D830024N08Rik	174.55	-0.71848	0.178839	5.8829e-05	0.00903555	0.166573	0.180066	0.354932	0.652618	-0.551907	0.178507	0.00198953	0.0220195	-0.11833	0.221481	0.593157	0.906772	0.170783	0.220866	0.439378	0.700073	0.0524528	0.221424	0.812743	0.909515	174.864	191.92	180.375	239.711	152.814	164.924	99.9231	329.959	272.659	230.782	313.528	210.258	215.049	193.392	179.844	198.2	139.997	137.706	136.486	147.781	127.341	174.951	195.492
ENSMUSG00000037902	Sirpa	154.665	1.22803	0.306084	6.01863e-05	0.00915249	-1.08416	0.30559	0.000388538	0.00824309	0.143875	0.307958	0.640363	0.863359	0.568277	0.366656	0.121167	0.581809	-0.346428	0.36549	0.343208	0.622631	0.221848	0.368365	0.547007	0.74001	102.914	94.3869	75.7401	118.451	207.773	89.2709	107.493	80.8351	89.0085	148.006	91.187	120.82	87.5556	79.0386	142.788	188.104	113.409	262.406	796.169	124.03	109.149	123.059	169.176
ENSMUSG00000106951	5930430L01Rik	67.5297	0.742894	0.185735	6.34076e-05	0.00954781	0.821835	0.173267	2.10386e-06	0.000119781	1.56473	0.18123	5.92749e-18	1.49839e-15	0.442655	0.241955	0.0673262	0.470347	1.08465	0.219495	7.74957e-07	3.64576e-05	1.5273	0.232014	4.61701e-11	3.24995e-09	86.0657	105.174	87.123	81.4643	113.94	134.663	99.9231	39.2358	25.1627	34.1899	31.4304	47.0728	35.3294	23.5434	38.0439	55.7935	65.1151	64.6451	41.7041	65.9735	61.5714	128.989	104.012
ENSMUSG00000017677	Wsb1	548.779	-0.603955	0.151375	6.61338e-05	0.00976682	-0.864375	0.153074	1.63486e-08	1.82867e-06	-1.46833	0.152659	6.6896e-22	2.64225e-19	-0.303063	0.18145	0.0948745	0.533019	-1.02866	0.185088	2.73353e-08	1.85089e-06	-1.33173	0.184909	5.93124e-13	6.40935e-11	295.538	312.825	300.771	343.18	331.097	275.378	275.545	844.751	831.872	777.821	809.819	687.262	1121.33	850.927	512.851	434.658	579.524	661.369	609.133	533.066	563.938	327.662	258.15
ENSMUSG00000020571	Pdia6	603.484	0.511838	0.128226	6.56011e-05	0.00976682	-0.421202	0.128044	0.00100366	0.016915	0.0906359	0.128679	0.481211	0.777104	0.106848	0.15614	0.49378	0.862842	0.0469308	0.155588	0.762931	0.900031	0.153779	0.156427	0.325572	0.549048	592.441	611.717	679.472	621.75	631.362	579.504	560.175	573.882	596.019	640.611	590.97	539.768	497.684	573.45	661.568	904.387	707.584	779.949	1381.29	595.081	708.071	496.682	607.78
ENSMUSG00000022562	Oplah	506.794	0.468742	0.117698	6.81728e-05	0.00979732	1.07541	0.115165	9.81431e-21	1.55058e-17	1.54416	0.116397	3.63356e-40	8.61107e-37	0.441624	0.145083	0.00233497	0.113248	1.13096	0.139667	5.60748e-16	2.79769e-13	1.57258	0.142591	2.78067e-28	2.26613e-25	859.746	813.075	764.844	804.811	760.047	841.265	1012.86	311.995	231.347	296.913	270.069	299.697	313.357	284.203	391.802	403.308	386.35	314.81	366.491	480.287	444.993	711.664	869.689
ENSMUSG00000005982	Naa60	372.505	0.262628	0.066058	7.01677e-05	0.00979732	0.421501	0.0637765	3.8684e-11	1.01863e-08	0.684128	0.0648937	5.51342e-26	3.60444e-23	0.475662	0.089784	1.17173e-07	0.000101388	0.408913	0.0830713	8.54763e-07	3.94293e-05	0.884575	0.0884463	1.50455e-23	7.17746e-21	433.971	421.145	438.68	440.563	485.251	538.651	548.063	277.487	277.166	274.869	258.816	360.891	337.934	264.023	299.41	318.82	374.954	335.466	350.062	402.439	369.428	535.231	512.54
ENSMUSG00000033530	Ttc7b	2495.33	-0.30648	0.0769584	6.82202e-05	0.00979732	-0.164317	0.0771665	0.0332223	0.176136	-0.470797	0.0770774	1.00818e-09	7.10563e-08	-0.0465289	0.0916501	0.611678	0.912585	-0.368274	0.0919929	6.24684e-05	0.00142555	-0.414803	0.0921126	6.69327e-06	0.000123039	2089.71	1865.71	2050.67	1997.28	1742.61	1924.62	2107.47	3409.73	2886.2	2321.77	2634.72	2358.35	2608.23	2870.62	2212.47	2091.99	2222.6	1970.34	1998.01	2533.38	2427.87	2369.25	2373.47
ENSMUSG00000115186	Gm49417	113.643	1.43228	0.360104	6.96724e-05	0.00979732	1.33823	0.345902	0.000109368	0.00311807	2.77051	0.356369	7.58929e-15	1.33227e-12	0.0200946	0.409598	0.960872	0.995657	0.753645	0.40708	0.0641198	0.241561	0.77374	0.407917	0.0578533	0.173179	82.4227	102.028	88.4364	96.4462	230.561	170.976	151.399	10.8726	2.25338	11.2467	5.04439	53.3491	62.9786	52.1319	40.5142	18.5978	40.6969	28.3061	80.8807	102.919	97.9545	238.704	224.315
ENSMUSG00000041912	Tdrkh	153.265	-0.604063	0.151815	6.92254e-05	0.00979732	0.393803	0.152458	0.00979373	0.0802345	-0.21026	0.15011	0.161303	0.46084	0.0260828	0.181937	0.886005	0.983128	0.264009	0.179858	0.142138	0.385412	0.290091	0.181351	0.109684	0.272159	133.425	120.006	173.808	119.387	111.259	131.637	109.007	137.562	141.963	189.394	190.911	119.251	133.637	122.762	93.3804	115.838	102.556	59.6724	85.9358	117.433	117.545	262.426	185.467
ENSMUSG00000029470	P2rx4	50.1976	0.823605	0.206933	6.89003e-05	0.00979732	-0.568433	0.204281	0.00539245	0.0539501	0.255172	0.210901	0.226313	0.549919	0.0570055	0.263569	0.828767	0.970222	-0.335023	0.267778	0.21089	0.481834	-0.278018	0.271657	0.306112	0.528974	43.7159	43.1483	41.1536	43.0731	65.6831	31.7744	54.5035	37.3449	40.1853	32.3905	39.5791	40.7964	35.3294	42.0418	50.8898	58.9817	48.2937	94.8638	115.002	67.293	41.9805	28.17	46.3667
ENSMUSG00000069792	Wfdc17	8.20185	2.59551	0.657043	7.80589e-05	0.010784	-2.45508	0.651807	0.000165504	0.00429247	0.140428	0.690593	0.838866	0.949212	0.764775	0.942416	0.417076	NA	0.640401	0.852165	0.452353	0.709884	1.40518	0.922674	0.127774	0.301537	2.27687	5.39354	5.69145	2.80911	8.04283	0	3.02797	2.3636	4.50676	6.29815	4.26833	4.70728	0	0	8.89337	8.50187	5.42626	17.5957	116.266	13.1947	8.3961	8.8958	2.50631
ENSMUSG00000038515	Grtp1	1756.87	-0.418195	0.105912	7.86383e-05	0.010784	0.0980674	0.106747	0.358259	0.655586	-0.320128	0.105471	0.00240348	0.0254	-0.0582866	0.118442	0.622641	0.914648	-0.042301	0.118482	0.721074	0.878645	-0.100588	0.118576	0.396271	0.616227	113.388	83.1503	85.8096	128.751	2042.88	2104.67	2301.26	151.27	134.452	127.313	122.229	2397.57	2638.96	2569.6	59.7832	99.897	96.5874	68.8528	2393.56	2518.87	2185.79	2480.45	2807.07
ENSMUSG00000040152	Thbs1	268.85	1.46185	0.370908	8.10509e-05	0.0108249	-1.30792	0.370635	0.000417363	0.00864785	0.153931	0.371934	0.678972	0.881153	0.31345	0.441072	0.477297	0.857602	-1.03369	0.442932	0.0196086	0.11038	-0.720243	0.443863	0.10466	0.26315	191.257	200.46	213.648	184.465	335.118	245.117	66.6154	174.434	124.687	264.972	162.585	304.404	158.214	100.9	292.493	171.632	136.742	1383.56	688.75	398.48	482.776	117.128	146.619
ENSMUSG00000049313	Sorl1	1936.7	-0.376772	0.0954976	7.96817e-05	0.0108249	0.279593	0.0955124	0.00341927	0.039341	-0.097179	0.0953799	0.308268	0.636999	0.0405345	0.11379	0.721674	0.945771	-0.101501	0.113808	0.372465	0.64696	-0.0609665	0.114026	0.592876	0.771939	1931.7	1938.98	2132.98	1975.74	2052.26	1724.89	1786.5	2314.91	2164.75	2299.27	2146.58	1716.59	1731.14	2123.95	1490.13	1603.67	1884.54	1184.65	1416.68	2000.32	1571.47	2081.62	1902.29
ENSMUSG00000047804	Akap10	177.53	-0.324764	0.0823757	8.06449e-05	0.0108249	0.0879717	0.0834779	0.291959	0.59521	-0.236793	0.0819279	0.00384929	0.0367466	-0.0799936	0.112087	0.475428	0.856718	0.0748646	0.111696	0.502696	0.747381	-0.00512901	0.113006	0.963799	0.986289	153.916	168.099	158.923	179.315	152.814	170.976	172.594	174.906	203.18	159.253	201.388	189.86	216.585	243.843	126.978	157.285	148.137	149.564	189.564	168.892	173.519	214.982	169.176
ENSMUSG00000027776	Il12a	23.2026	1.09628	0.279422	8.73129e-05	0.0113647	1.15848	0.24626	2.5476e-06	0.000140407	2.25476	0.269335	5.68592e-17	1.26823e-14	0.262332	0.387704	0.49864	0.865314	1.07028	0.344549	0.00189424	0.0201419	1.33262	0.364677	0.00025795	0.00263185	48.725	65.1719	64.795	41.6685	30.8308	43.8789	24.2238	9.4544	12.7691	8.09762	10.8648	7.84546	6.14425	11.7717	16.7986	17.0037	23.8755	13.388	27.8027	23.7505	27.987	34.1006	33.8352
ENSMUSG00000029816	Gpnmb	108.609	2.68487	0.684214	8.70816e-05	0.0113647	-2.69969	0.684193	7.95328e-05	0.00242422	-0.0148192	0.688005	0.982815	0.993241	-0.796335	0.812571	0.327077	0.767728	-0.909703	0.820409	0.267499	0.547325	-1.70604	0.818576	0.0371462	0.125917	21.8579	40.901	38.0889	31.3684	32.1713	27.2352	48.4475	40.6539	30.4206	36.8891	36.8628	42.3655	19.9688	20.1801	63.7358	15.941	38.5264	97.1589	2081.41	55.4178	47.5779	37.0658	35.0883
ENSMUSG00000002985	Apoe	1034.69	1.30709	0.332808	8.58447e-05	0.0113647	-1.23834	0.332763	0.000198133	0.00497537	0.0687555	0.333086	0.836463	0.948305	0.0314535	0.394926	0.93652	0.992265	0.116245	0.394794	0.768418	0.903157	0.147699	0.394954	0.708431	0.848434	762.296	1205.9	750.834	716.792	1213.13	573.452	581.371	682.608	835.628	926.727	820.295	1034.03	811.041	423.782	1589.44	1207.27	846.496	3265.15	5348.24	849.739	640.902	495.199	913.549
ENSMUSG00000022526	Zfp251	197.95	0.310872	0.079292	8.83298e-05	0.0114005	-0.133143	0.0783373	0.0892036	0.314611	0.177729	0.0799064	0.0261341	0.148881	0.0983639	0.10876	0.365775	0.792379	-0.158273	0.108962	0.146348	0.392671	-0.0599092	0.111952	0.592559	0.771847	246.357	247.204	221.529	198.979	170.24	161.898	181.678	193.343	197.546	184.896	177.718	158.478	190.472	186.666	231.228	238.584	266.429	229.509	235.06	188.684	191.711	194.225	167.923
ENSMUSG00000030103	Bhlhe40	971.648	0.648967	0.166296	9.521e-05	0.0121861	0.807583	0.165329	1.03581e-06	6.37592e-05	1.45655	0.165931	1.66365e-18	4.57117e-16	0.236198	0.198813	0.234818	0.707799	1.40002	0.196894	1.15624e-12	2.62954e-10	1.63621	0.197629	1.2398e-16	2.44942e-14	1287.8	1315.57	1293.27	895.639	1778.81	1402.61	2072.65	459.011	465.323	541.191	525.781	436.208	632.858	529.727	901.195	556.873	785.179	690.058	829.027	1167.73	757.049	2241.74	1436.11
ENSMUSG00000032501	Trib1	255.067	0.716476	0.183903	9.78127e-05	0.012314	-0.200594	0.182651	0.272102	0.575348	0.515883	0.184307	0.00512551	0.0454512	0.385925	0.221349	0.0812448	0.509365	-0.251941	0.220604	0.253433	0.531627	0.133983	0.222767	0.547539	0.74032	331.057	241.361	202.265	279.507	225.199	248.143	330.049	192.87	181.773	184.446	149.004	205.551	161.287	228.708	314.726	300.754	260.46	335.083	396.821	262.575	263.078	247.6	347.124
ENSMUSG00000035385	Ccl2	9.64663	3.22003	0.826421	9.76511e-05	0.012314	-2.48952	0.807006	0.00203633	0.0277746	0.730511	0.848593	0.389321	0.707954	0.230356	1.08202	0.831409	NA	0.402455	1.04828	0.701038	0.866375	0.632811	1.07189	0.554943	0.745853	6.37523	4.04515	1.75122	13.5774	4.02142	1.51307	1.51399	4.7272	4.50676	5.39841	1.16409	3.13818	0	0	0	11.1587	6.51151	7.26779	187.037	6.59735	13.9935	1.48263	3.75946
ENSMUSG00000031626	Sorbs2	945.546	0.78647	0.203839	0.000114186	0.0141147	1.31683	0.202266	7.49541e-11	1.86981e-08	2.1033	0.20322	4.18904e-25	2.14649e-22	1.28042	0.241859	1.19632e-07	0.000101388	0.943248	0.239323	8.10351e-05	0.00175582	2.22366	0.241381	3.19379e-20	1.00754e-17	1561.93	1710.65	1683.36	1057.63	1382.03	1570.56	1323.22	279.378	336.505	394.534	382.598	323.233	391.696	287.566	869.574	574.408	663.089	553.882	457.481	477.648	559.74	2517.51	1713.06
ENSMUSG00000022510	Trp63	293.458	-0.640516	0.166149	0.000115693	0.0141147	-0.325052	0.168536	0.0537709	0.235714	-0.965568	0.167331	7.90751e-09	4.69964e-07	0.326284	0.194341	0.0931673	0.532466	-1.58882	0.199072	1.44987e-15	6.7044e-13	-1.26254	0.200151	2.82784e-10	1.69143e-08	160.292	174.391	153.669	114.705	178.283	137.689	112.035	354.067	219.704	300.961	269.293	323.233	324.109	221.981	185.773	187.573	245.267	210.383	160.498	184.726	117.545	194.225	185.467
ENSMUSG00000030987	Stim1	5129.3	-0.323029	0.0838318	0.00011654	0.0141147	-0.173372	0.0839252	0.0388477	0.194786	-0.496401	0.0838847	3.26564e-09	2.1276e-07	-0.196378	0.099615	0.0486813	0.413608	-0.144211	0.0997418	0.148221	0.39494	-0.340589	0.0997443	0.000638707	0.00552764	4496.36	3908.96	3910.03	4298.41	4463.77	4283.49	4511.68	6666.3	5980.09	6088.06	5965.57	6186.93	5247.19	5951.44	4508.94	5072.43	4694.8	4304.45	3949.25	5882.2	5282.55	4707.36	4711.86
ENSMUSG00000031311	Nono	850.538	0.203816	0.0528452	0.000114862	0.0141147	-0.285781	0.052921	6.65835e-08	6.31178e-06	-0.0819658	0.0533966	0.124775	0.400256	0.0701904	0.0671803	0.296112	0.747451	-0.242383	0.0677085	0.000343857	0.00544539	-0.172193	0.0686702	0.0121579	0.0555858	790.984	761.387	833.579	768.761	798.921	806.464	723.685	802.679	830.746	830.006	817.579	866.139	835.618	840.836	945.167	957.523	999.517	1015.96	1023.65	897.24	829.815	781.348	686.729
ENSMUSG00000053436	Mapk14	2923.25	-0.307835	0.0798962	0.000116711	0.0141147	0.127864	0.0799402	0.10971	0.353138	-0.179971	0.0798663	0.0242341	0.141142	-0.167195	0.0953715	0.0795872	0.504923	0.0604649	0.0954207	0.526299	0.762007	-0.10673	0.0954474	0.26348	0.482438	2728.14	2800.59	3077.76	2599.37	2871.29	2911.14	2917.45	3055.19	3137.08	3167.52	3332.4	3006.38	3450	3402.02	2635.4	2827.93	2733.75	1938.59	2624.83	2729.98	2739.93	3158.01	2771.98
ENSMUSG00000030201	Lrp6	1088.96	-0.249209	0.0649784	0.000125432	0.014666	0.288003	0.0648755	9.02452e-06	0.000410128	0.0387939	0.0647038	0.548799	0.815159	-0.0152907	0.081685	0.851511	0.976199	0.424924	0.0804523	1.27997e-07	7.5363e-06	0.409633	0.0810173	4.27861e-07	1.17042e-05	1226.78	1198.26	1239.86	1433.58	1297.58	1155.98	1277.8	1212.53	1139.46	1416.18	1330.94	1222.32	1064.49	1195.67	904.159	1112.15	1028.82	1019.02	952.876	1104.4	1123.68	1200.93	1155.41
ENSMUSG00000045036	Tmem232	8.25041	2.26395	0.590906	0.00012746	0.014666	1.32771	0.452215	0.00332466	0.0384577	3.59165	0.573797	3.86347e-10	2.96549e-08	3.62116	0.974427	0.00020225	NA	0.532677	0.539078	0.323091	0.603079	4.15383	0.968683	1.80188e-05	0.000281719	23.6794	15.7311	18.3878	7.02278	13.4047	9.07839	15.1399	1.89088	0.751126	1.3496	1.55212	0	0	3.36335	5.43484	11.1587	10.8525	1.53006	1.26376	1.31947	9.79545	32.6179	8.77208
ENSMUSG00000049553	Polr1a	1006.33	-0.227156	0.0593164	0.000128364	0.014666	-0.216582	0.0598658	0.000297127	0.00674638	-0.443739	0.0597003	1.06349e-13	1.60022e-11	-0.0068917	0.0739103	0.92571	0.991101	-0.269507	0.0746595	0.000306415	0.0049842	-0.276399	0.075199	0.000237328	0.00245214	989.072	874.652	831.39	933.094	770.771	835.212	931.101	1330.71	1297.19	1231.74	1239.37	1175.25	1098.28	990.505	1068.69	1044.67	985.951	987.272	966.777	1121.55	996.337	865.858	820.816
ENSMUSG00000023021	Cers5	97.6073	0.600805	0.156928	0.000128909	0.014666	-0.459629	0.15588	0.00319213	0.0374502	0.141176	0.159161	0.37508	0.695659	0.400666	0.206918	0.0528252	0.426883	0.130675	0.199644	0.512765	0.753606	0.53134	0.207242	0.0103515	0.0492617	82.4227	89.8923	100.257	84.2734	119.302	99.8623	84.7832	84.1442	71.7326	94.4722	74.5018	100.422	87.5556	87.447	105.732	101.491	94.9595	210.766	160.498	102.919	123.143	91.9233	129.075
ENSMUSG00000044937	Ttc41	49.3073	-0.559473	0.146132	0.000128899	0.014666	0.447911	0.14724	0.00234966	0.0304701	-0.111562	0.140566	0.427391	0.73831	0.24942	0.183832	0.174852	0.649701	-0.666137	0.192525	0.00054019	0.00781791	-0.416717	0.200138	0.0373286	0.126439	60.5647	47.1934	39.8402	55.7141	44.2356	36.3136	34.8217	52.9447	59.339	45.8865	45.7875	56.4873	36.8655	58.8586	33.1031	35.0702	33.1002	38.6341	34.1215	34.3062	30.7857	34.1006	51.3793
ENSMUSG00000028797	Tmem234	755.043	-0.396206	0.103213	0.000123683	0.014666	-0.120487	0.103715	0.245352	0.545645	-0.516693	0.10342	5.85159e-07	2.29215e-05	-0.268388	0.12514	0.0319762	0.351394	0.0219084	0.125621	0.86155	0.945946	-0.246479	0.125476	0.0494884	0.154722	584.245	601.379	670.716	652.651	707.769	714.167	685.836	943.077	677.14	992.408	1119.08	787.684	860.195	1214.17	809.297	653.581	912.697	616.997	748.147	642.582	614.315	655.324	701.766
ENSMUSG00000027281	Slx4ip	138.418	-0.463331	0.12092	0.000127253	0.014666	0.613391	0.120157	3.30914e-07	2.31505e-05	0.15006	0.117701	0.202335	0.520428	0.0862307	0.154161	0.575919	0.899916	0.184319	0.151059	0.222397	0.496634	0.270549	0.153975	0.0789013	0.215016	106.102	116.41	144.913	132.028	167.559	175.516	224.07	96.4349	87.1306	109.768	118.349	172.6	225.801	191.711	81.5225	80.7678	78.1381	53.5522	141.541	125.35	173.519	161.607	170.429
ENSMUSG00000031827	Cotl1	79.8829	1.54581	0.40282	0.000124311	0.014666	-1.23841	0.401646	0.00204697	0.0277896	0.3074	0.405291	0.44817	0.753067	0.76652	0.49626	0.122445	0.582635	-0.192581	0.489916	0.694253	0.862538	0.573938	0.498824	0.249904	0.46756	66.4846	68.7676	65.2328	66.0141	103.216	60.5226	54.5035	51.0538	52.9544	65.6807	68.2933	69.0401	46.0819	26.9068	76.5818	95.1147	67.2856	144.208	756.993	64.6541	47.5779	48.9269	45.1136
ENSMUSG00000025241	Fyco1	7465.92	-0.403039	0.105919	0.000141716	0.0158142	-0.26432	0.105996	0.0126427	0.0943555	-0.667359	0.105967	3.01849e-10	2.36478e-08	-0.0599158	0.125521	0.633122	0.91756	-0.419669	0.12563	0.000836265	0.0109419	-0.479584	0.12566	0.000135337	0.00152921	6844.72	6034.92	5095.16	6806.48	5449.02	4324.34	6336.03	11607.2	10477.5	9211.94	9836.17	8485.65	7652.66	8060.26	6921.02	9385	7235.91	9603.43	5295.16	6387.56	5032.06	5828.23	6040.2
ENSMUSG00000021786	Oxsm	363.686	-0.299791	0.0787707	0.00014131	0.0158142	-0.0241526	0.0795853	0.761523	0.905734	-0.323943	0.0789179	4.04638e-05	0.000915754	-0.117645	0.0993296	0.23626	0.709276	-0.234205	0.10118	0.0206269	0.114234	-0.35185	0.101629	0.000535994	0.00481336	305.1	266.081	306.463	306.661	309.649	366.162	398.178	397.085	344.767	363.043	371.733	445.622	414.737	492.73	265.319	312.444	300.072	288.799	322.259	415.633	411.409	385.485	308.276
ENSMUSG00000064267	Hvcn1	31.728	1.1304	0.297123	0.00014209	0.0158142	-0.816574	0.292221	0.00520012	0.0525528	0.31383	0.305749	0.304689	0.633886	-0.0904674	0.352691	0.79756	0.963878	-0.011725	0.353678	0.973554	0.98952	-0.102192	0.355444	0.773725	0.886387	7.74136	8.98923	10.5073	10.7683	54.9593	46.905	27.2517	3.30904	10.8913	10.347	8.92469	26.6746	39.9376	25.2251	16.3045	7.9705	13.5656	32.8963	108.683	40.9036	60.1721	40.0311	27.5694
ENSMUSG00000019944	Rhobtb1	366.381	0.438194	0.115313	0.000144667	0.0159512	0.669776	0.112529	2.64802e-09	3.74655e-07	1.10797	0.114109	2.74003e-22	1.12931e-19	0.52182	0.143582	0.000278741	0.041084	1.15328	0.136141	2.42887e-17	1.43903e-14	1.6751	0.140414	8.28663e-33	1.08052e-29	552.368	641.381	445.247	387.658	363.268	518.982	463.28	251.014	213.695	230.782	249.503	180.446	207.368	230.389	273.718	294.909	325.575	351.914	329.842	290.284	251.883	696.838	666.678
ENSMUSG00000040943	Tet2	692.398	-0.53564	0.141002	0.000145398	0.0159512	-0.163061	0.141619	0.249568	0.551399	-0.6987	0.141251	7.55492e-07	2.88778e-05	-0.0563004	0.167964	0.73748	0.951352	-0.802488	0.169656	2.24408e-06	8.97584e-05	-0.858789	0.16987	4.29111e-07	1.17221e-05	553.735	758.691	455.316	457.885	658.172	384.319	467.822	858.932	973.46	920.429	906.438	864.57	677.404	867.743	462.949	793.331	567.587	654.866	607.869	654.457	442.195	480.373	411.035
ENSMUSG00000034647	Ankrd12	249.473	0.323839	0.0855413	0.000153234	0.0166916	-0.190381	0.0848638	0.0248729	0.147272	0.133458	0.0862744	0.121886	0.395085	0.184675	0.119393	0.121916	0.582635	0.394388	0.113633	0.000519044	0.00757548	0.579062	0.117571	8.42644e-07	2.09857e-05	340.62	301.589	378.7	332.88	195.709	198.212	187.734	300.177	337.256	309.509	351.167	183.584	170.503	114.354	409.589	383.647	402.628	359.947	212.312	221.671	219.698	290.596	229.327
ENSMUSG00000047766	Lrrc49	68.5068	-0.676785	0.178993	0.00015615	0.0167714	-0.567066	0.18766	0.00251304	0.0318693	-1.24385	0.184263	1.47428e-11	1.50274e-09	0.0695351	0.220703	0.752714	0.953935	-1.42998	0.244267	4.79438e-09	4.00426e-07	-1.36044	0.246859	3.56756e-08	1.28504e-06	36.8853	41.3504	40.278	43.0731	42.8951	30.2613	56.0175	113.453	104.407	99.4207	153.272	78.4546	47.6179	79.0386	52.8661	62.1699	59.6888	86.066	51.8142	69.9319	40.5812	34.1006	43.8604
ENSMUSG00000033458	Fan1	185.347	-0.359346	0.0950281	0.000155902	0.0167714	0.260641	0.0952992	0.00623845	0.0595543	-0.0987051	0.0939544	0.293459	0.623592	0.11296	0.12959	0.383387	0.80563	0.409481	0.124115	0.000969542	0.0122707	0.522442	0.127498	4.17354e-05	0.000572844	193.534	192.369	205.33	172.292	184.985	226.96	213.472	197.124	182.148	200.641	232.818	214.966	242.698	218.617	169.468	199.263	179.609	148.416	149.124	138.544	153.929	213.499	200.505
ENSMUSG00000031119	Gpc4	686.485	-0.497875	0.13181	0.000158599	0.0169161	-0.916201	0.133572	6.92389e-12	2.26328e-09	-1.41408	0.133182	2.4667e-26	1.67022e-23	-0.245845	0.156742	0.116771	0.572677	-0.923194	0.158977	6.35738e-09	5.12158e-07	-1.16904	0.158921	1.89374e-13	2.2313e-11	273.68	230.124	202.703	174.633	518.763	367.675	498.101	705.771	625.688	666.254	627.056	1125.04	1135.15	923.238	356.229	446.348	461.775	593.281	636.936	868.212	750.052	461.099	436.098
ENSMUSG00000057913	Gm10032	11.8607	3.35235	0.890002	0.000165434	0.0174542	4.21297	0.471152	3.82734e-19	4.26838e-16	7.56532	0.827262	5.96254e-20	2.05534e-17	0.947355	1.34378	0.480815	NA	5.8971	0.996192	3.22641e-09	2.85838e-07	6.84445	0.996192	6.39234e-12	5.366e-10	22.3133	44.9461	47.2828	51.5004	29.4904	37.8266	12.1119	0	0.375563	0	0	0	0	0	2.96446	4.25094	2.1705	0	0	1.31947	2.7987	40.0311	32.582
ENSMUSG00000032826	Ank2	1543.25	-0.589811	0.156617	0.000165917	0.0174542	-0.535776	0.157052	0.00064617	0.0119753	-1.12559	0.156896	7.27844e-13	9.07841e-11	-0.304717	0.185941	0.101258	0.544777	-0.658249	0.186697	0.000422267	0.00642002	-0.962966	0.186635	2.47455e-07	7.31113e-06	936.249	743.858	844.086	1364.29	887.392	859.421	1146.09	2417.49	2272.16	1826.91	2015.04	2391.3	1721.93	2149.18	1057.82	1371.99	1224.16	1257.71	1359.81	1904	1739.39	837.688	1224.33
ENSMUSG00000017466	Timp2	1519.26	0.72415	0.192506	0.000168758	0.0176323	-0.237449	0.192325	0.21697	0.509984	0.4867	0.192577	0.0114943	0.0829854	0.353428	0.229411	0.123417	0.583766	0.637693	0.228597	0.00527745	0.0435591	0.991121	0.229107	1.51825e-05	0.000243405	1553.74	1947.07	1648.33	1361.48	2666.2	1833.84	1279.32	1055.11	1018.15	1574.54	1248.68	1715.02	1287.22	871.107	2054.86	1680.71	1622.45	3718.05	2072.57	1645.38	1684.82	1835.5	1578.97
ENSMUSG00000022091	Sorbs3	666.896	1.20785	0.32125	0.000170012	0.0176433	0.985362	0.319594	0.00204808	0.0277896	2.19322	0.320849	8.16244e-12	8.74303e-10	0.19105	0.37883	0.614039	0.912585	0.576826	0.378291	0.127304	0.362613	0.767876	0.378591	0.042535	0.138777	870.675	778.017	764.406	927.475	876.668	1178.68	844.804	176.325	190.786	205.14	167.629	246.347	159.75	216.936	563.247	370.894	320.149	416.559	403.14	475.009	605.919	1260.24	1131.6
ENSMUSG00000028445	Enho	128.342	0.627779	0.167065	0.000171489	0.0176772	1.07633	0.159447	1.4746e-11	4.23591e-09	1.70411	0.163689	2.21752e-25	1.16783e-22	0.747167	0.215742	0.000533695	0.0565383	0.936298	0.1983	2.33965e-06	9.26041e-05	1.68347	0.210522	1.27858e-15	2.19366e-13	185.337	269.677	304.712	193.829	175.602	233.012	178.65	62.3991	46.5698	65.2308	71.3975	81.5928	67.5867	92.492	94.8626	121.152	122.633	66.5577	140.277	92.363	102.153	189.777	211.783
ENSMUSG00000039238	Zfp750	12.7986	-2.10311	0.560255	0.000174142	0.017831	1.27129	0.568788	0.0254117	0.149357	-0.83182	0.531798	0.117779	0.387895	-0.473033	0.632907	0.454824	NA	-2.11753	0.725119	0.00349742	0.0321102	-2.59057	0.721447	0.000329676	0.00322245	10.0182	1.34838	7.00486	22.0047	6.70236	3.02613	19.6818	32.145	18.027	8.99735	21.7297	21.9673	6.14425	11.7717	2.96446	2.12547	2.1705	1.91258	5.05504	9.2363	9.79545	8.8958	3.75946
ENSMUSG00000018293	Pfn1	1811.08	0.41226	0.110357	0.000187186	0.0190396	-0.0498524	0.110164	0.650889	0.850697	0.362408	0.110396	0.00102776	0.0132014	0.150929	0.131999	0.252868	0.720559	-0.00610646	0.131799	0.963046	0.985023	0.144822	0.132155	0.273144	0.493846	2017.76	2232.02	2394.35	1716.84	1967.81	2252.95	1925.79	1515.07	1572.48	1611.88	1597.13	1479.65	1898.57	1622.81	2353.28	1903.89	2331.66	1746.95	2799.23	1732.47	2168.99	1756.92	1600.28
ENSMUSG00000055923	Aasdh	148.861	-0.305005	0.0817256	0.000189919	0.0191906	0.346784	0.0814734	2.07736e-05	0.000828991	0.0417791	0.0795746	0.599562	0.84382	-0.03628	0.117389	0.757278	0.954946	0.35065	0.112951	0.00190641	0.0202145	0.31437	0.115247	0.00637584	0.034119	158.925	156.413	165.928	150.288	180.964	163.411	168.052	155.052	174.261	149.356	153.66	142.787	173.575	146.306	117.096	137.624	134.029	116.667	125.112	129.308	137.136	174.951	169.176
ENSMUSG00000047963	Stbd1	689.649	0.806763	0.217912	0.000213702	0.0214526	-0.0976918	0.217366	0.653118	0.8521	0.709071	0.217993	0.00114305	0.0143612	0.618328	0.259104	0.0170138	0.273651	-0.982341	0.259678	0.000154995	0.00295629	-0.364013	0.260673	0.162584	0.354078	841.531	1080.5	1242.49	896.107	501.336	780.742	587.426	467.52	543.815	393.634	493.186	473.866	600.6	561.679	1222.34	774.202	1273.54	713.391	1146.23	391.883	764.045	483.338	432.338
ENSMUSG00000003746	Man1a	142.212	0.656374	0.177497	0.000217347	0.0216768	-0.214949	0.17557	0.220841	0.515718	0.441424	0.178273	0.013282	0.0917366	0.108206	0.224719	0.63015	0.916879	0.72858	0.218022	0.000832443	0.0109127	0.836785	0.220904	0.000151864	0.00169056	127.96	169.896	145.351	208.811	187.666	149.793	105.979	112.98	105.909	153.405	147.451	114.544	110.596	63.9036	189.725	193.949	126.974	309.455	152.915	168.892	134.338	161.607	145.366
ENSMUSG00000079055	Slc8a3	903.315	0.595733	0.161304	0.00022142	0.0218823	0.167801	0.160678	0.296332	0.598114	0.763535	0.161238	2.18554e-06	7.37289e-05	0.370024	0.191664	0.0535349	0.429038	0.254995	0.190878	0.181582	0.442836	0.625018	0.191574	0.00110418	0.00857007	1154.83	1027.47	957.915	668.569	977.204	954.744	1144.57	389.521	669.629	530.394	553.719	588.41	744.99	586.904	927.381	930.424	1010.91	864.102	599.023	760.015	1020.13	1512.29	839.613
ENSMUSG00000036412	Arsi	39.0524	0.943713	0.255591	0.000222257	0.0218823	-1.1323	0.256796	1.03687e-05	0.000459302	-0.188588	0.262884	0.47314	0.771207	0.940245	0.370251	0.0111018	0.230536	-0.537101	0.355356	0.130675	0.367905	0.403144	0.385497	0.295664	0.517885	43.2605	42.2494	39.4024	28.0911	41.5546	30.2613	21.1958	30.7268	28.1672	52.6345	53.5481	69.0401	26.1131	21.8617	69.6647	101.491	52.0921	99.8365	72.0344	79.1682	67.1688	20.7569	23.8099
ENSMUSG00000015950	Ncf1	23.7697	1.53634	0.416446	0.000224991	0.0220104	-1.24159	0.412854	0.00263542	0.0328501	0.294745	0.424598	0.487573	0.782453	0.656118	0.53491	0.219975	0.694515	-0.597936	0.532028	0.261064	0.539927	0.0581824	0.551021	0.915907	0.962613	14.1166	14.8322	13.5719	29.4957	36.1927	12.1045	12.1119	8.50896	12.3936	23.3931	12.417	17.26	16.8967	18.4984	25.1979	21.786	17.364	47.8144	197.147	21.1115	25.1883	8.8958	7.51893
ENSMUSG00000032845	Alpk2	1670.03	-0.461983	0.125346	0.000228115	0.0221748	-0.43973	0.125769	0.000471698	0.00951376	-0.901713	0.125626	7.08802e-13	8.89946e-11	-0.25456	0.148645	0.0867991	0.521219	-1.03081	0.14984	6.0106e-12	1.10636e-09	-1.28537	0.149808	9.47996e-18	2.18139e-15	1232.7	1034.21	882.613	1260.82	1021.44	836.725	1294.46	2623.12	1965.32	1900.69	1937.05	2297.15	1579.07	1829.66	1545.96	1685.5	1290.36	1202.25	1343.38	1782.6	1406.35	750.212	1090.24
ENSMUSG00000116138	C030006K11Rik	528.922	-0.226007	0.0613899	0.000231873	0.0222583	-0.0980247	0.0621016	0.114461	0.361136	-0.324031	0.0617153	1.51753e-07	6.80164e-06	-0.378269	0.0784629	1.42844e-06	0.00094712	-0.0352	0.0803137	0.661182	0.84294	-0.413469	0.0795174	1.99577e-07	6.06137e-06	477.687	445.866	464.072	473.804	403.482	456.946	543.521	589.009	581.372	569.083	588.253	574.288	545.302	639.036	465.42	462.821	565.959	453.663	543.417	489.524	528.954	474.443	476.199
ENSMUSG00000038718	Pbx3	32.4461	0.616266	0.167349	0.000230947	0.0222583	-0.36433	0.163639	0.0259858	0.151496	0.251936	0.171567	0.141984	0.430578	-0.0268457	0.23604	0.909449	0.98842	-0.0759174	0.237791	0.749528	0.893786	-0.102763	0.242487	0.67172	0.825489	31.8762	33.7096	27.1438	31.3684	37.5332	21.1829	33.3077	25.0542	24.7872	22.0435	33.3706	28.2437	27.6491	18.4984	41.0083	29.7565	45.0379	42.0767	53.078	32.9868	34.9838	31.1353	38.8478
ENSMUSG00000028542	Slc6a9	64.8144	0.73806	0.200789	0.000237103	0.022619	0.396791	0.192514	0.0392926	0.195936	1.13485	0.198876	1.15447e-08	6.67306e-07	0.566589	0.269496	0.035518	0.36757	1.06394	0.244669	1.37092e-05	0.000402967	1.63053	0.259929	3.54207e-10	2.06189e-08	111.567	113.264	75.7401	61.3323	99.1949	65.0618	74.1853	25.0542	31.5473	37.7889	34.9227	45.5037	55.2982	62.2219	68.6766	48.3544	48.8363	81.8583	89.727	63.3346	64.3701	118.611	106.518
ENSMUSG00000113216	Gm40841	30.7543	-1.13156	0.308319	0.000242459	0.0227228	-2.0257	0.353656	1.01683e-08	1.22013e-06	-3.15726	0.347587	1.05263e-19	3.44084e-17	-0.289808	0.375794	0.440596	0.838877	-3.32435	0.536006	5.57226e-10	6.28836e-08	-3.61416	0.535238	1.45388e-11	1.17506e-09	10.0182	8.0903	3.94024	7.02278	5.36189	4.5392	7.56993	34.9813	69.1036	69.7295	80.3222	36.0891	81.4113	42.0418	34.0912	14.3469	28.2165	43.6068	24.0115	32.9868	11.1948	1.48263	3.75946
ENSMUSG00000021643	Serf1	30.3108	0.809667	0.220623	0.000242629	0.0227228	-0.414889	0.215481	0.0541784	0.23653	0.394778	0.224448	0.0785968	0.304977	0.865573	0.349192	0.013183	0.248625	0.624131	0.297973	0.0362078	0.165413	1.4897	0.339641	1.15391e-05	0.000193396	33.6977	49.4407	43.7804	25.282	26.8094	37.8266	19.6818	30.7268	30.045	31.9406	31.4304	12.5527	18.4327	21.8617	52.3721	34.0075	63.4872	38.2515	53.078	31.6673	43.3799	35.5832	35.0883
ENSMUSG00000022108	Itm2b	2695.12	0.257383	0.070083	0.000240153	0.0227228	0.120751	0.0698549	0.0838802	0.303953	0.378134	0.0700534	6.74646e-08	3.32224e-06	0.213913	0.0837767	0.0106684	0.226803	-0.000119134	0.0835287	0.998862	0.9996	0.213794	0.0839108	0.0108381	0.0509573	2840.62	2852.73	2907.02	3001.07	3028.13	2740.16	2876.57	2117.31	2186.15	2422.09	2254.84	2499.56	2112.09	1986.06	2546.96	2656.83	2471.66	3266.3	2528.79	2596.72	2548.22	2811.07	3036.39
ENSMUSG00000024646	Cyb5a	172.713	0.46381	0.126739	0.00025265	0.0235179	-0.208174	0.125539	0.0972684	0.329718	0.255636	0.127538	0.0450288	0.216895	0.0608448	0.167241	0.715997	0.944771	0.532093	0.161687	0.000998736	0.0125045	0.592938	0.164336	0.000308464	0.00305481	227.232	194.617	166.803	198.042	184.985	186.107	168.052	141.343	176.515	169.6	149.392	194.567	156.678	126.125	279.647	230.613	198.058	307.16	173.135	182.087	156.727	173.468	184.214
ENSMUSG00000026872	Zeb2	356.621	0.398739	0.109024	0.00025483	0.0235779	0.019784	0.107911	0.854534	0.946769	0.418523	0.109071	0.000124464	0.00233461	0.41852	0.136798	0.0022178	0.112129	0.490368	0.132218	0.000208246	0.00371415	0.908888	0.135557	2.01657e-11	1.57769e-09	393.443	393.728	368.631	355.353	451.739	367.675	405.748	257.632	290.686	296.913	317.409	357.753	281.099	242.161	406.13	387.898	375.497	452.516	481.493	306.117	272.873	547.092	506.274
ENSMUSG00000018427	Ypel2	543.625	-0.708919	0.194497	0.000267503	0.0246022	-0.504915	0.195741	0.00989423	0.0804394	-1.21383	0.19522	5.04239e-10	3.7936e-08	0.0255279	0.230197	0.911699	0.9885	-1.43428	0.232841	7.27939e-10	7.88628e-08	-1.40875	0.233086	1.50418e-09	7.44531e-08	248.634	329.455	283.259	251.416	312.33	305.639	271.003	702.935	686.905	560.085	619.684	657.45	648.218	770.206	313.244	325.197	444.41	470.876	343.743	502.718	443.594	367.693	296.998
ENSMUSG00000100599	1700120C14Rik	430.424	0.42668	0.117141	0.000270061	0.0246897	0.0556878	0.116207	0.631788	0.841258	0.482368	0.117129	3.81731e-05	0.000870908	0.0268752	0.145336	0.853293	0.976478	0.526566	0.143055	0.000232442	0.00400989	0.553441	0.144056	0.000122111	0.00140233	539.618	535.758	541.564	408.726	467.825	608.252	502.643	352.176	391.337	341.45	357.764	354.615	368.655	415.373	593.385	468.134	542.083	386.723	443.58	568.692	461.786	437.377	498.755
ENSMUSG00000035459	Stab2	149.245	0.759498	0.209209	0.000283051	0.0257242	1.67697	0.199248	3.87973e-17	3.19808e-14	2.43646	0.204678	1.12962e-32	1.52975e-29	0.583688	0.255379	0.0222789	0.303951	1.72559	0.239992	6.47113e-13	1.59333e-10	2.30927	0.248154	1.32998e-20	4.5637e-18	192.168	244.956	338.86	294.957	257.371	233.012	308.853	48.2175	61.2168	31.0409	44.6234	54.9182	64.5146	43.7235	96.8389	81.8305	97.13	44.3718	68.2431	85.7656	114.747	425.516	375.946
ENSMUSG00000089736	Tgfbr3l	10.2792	-1.16378	0.321508	0.000294873	0.0266409	0.455034	0.336763	0.176631	0.458044	-0.708748	0.306006	0.0205516	0.125568	0.0533037	0.398372	0.893558	NA	-0.342984	0.409932	0.40277	0.672312	-0.28968	0.419847	0.490216	0.694893	7.74136	4.49461	7.00486	10.7683	4.02142	15.1307	7.56993	12.7634	10.8913	17.9947	13.581	14.1218	10.7524	6.72669	5.92891	6.90777	3.79838	6.12025	5.05504	3.95841	8.3961	8.8958	6.26577
ENSMUSG00000034593	Myo5a	164.129	0.957601	0.265111	0.000303758	0.027274	0.18585	0.262012	0.478128	0.747568	1.14345	0.264869	1.58129e-05	0.000410119	0.624027	0.317443	0.0493225	0.415158	0.325121	0.313193	0.299231	0.580074	0.949148	0.316927	0.00274579	0.0178067	151.639	226.978	223.28	206.47	245.306	161.898	145.343	84.6169	89.0085	80.5263	86.9187	86.3001	93.6998	99.2187	106.72	114.775	138.912	225.302	449.899	80.4877	100.753	275.77	230.58
ENSMUSG00000000001	Gnai3	281	0.289023	0.0800475	0.000305432	0.027274	-0.122906	0.0793312	0.121314	0.372588	0.166117	0.0805133	0.0390917	0.196589	0.0558462	0.107523	0.603491	0.910072	0.14057	0.105608	0.183172	0.445225	0.196416	0.107693	0.0681755	0.194408	295.993	315.522	323.975	313.684	325.735	237.551	290.685	257.632	298.573	293.314	282.486	246.347	258.058	233.753	329.055	340.606	308.754	411.587	361.436	262.575	267.276	250.565	293.238
ENSMUSG00000026519	Tmem63a	410.663	0.319737	0.0886164	0.000308443	0.0273837	0.353029	0.0869012	4.85676e-05	0.00165909	0.672766	0.0879753	2.05374e-14	3.35662e-12	0.625266	0.11388	4.00667e-08	4.17926e-05	0.520841	0.10751	1.26881e-06	5.4301e-05	1.14611	0.112504	2.26104e-24	1.19523e-21	535.975	586.097	522.738	402.171	532.167	552.269	446.626	305.85	315.849	324.355	327.885	313.818	313.357	348.106	422.435	429.876	390.148	396.286	363.963	370.771	424.003	646.428	536.35
ENSMUSG00000090841	Myl6	1392.45	0.32701	0.0908976	0.000321203	0.0281906	-0.142358	0.090708	0.116552	0.364759	0.184652	0.0910266	0.042504	0.208819	0.284191	0.109724	0.00959625	0.216514	-0.0606731	0.109277	0.578742	0.794639	0.223518	0.110037	0.0422252	0.13808	1589.25	1642.33	1617.25	1412.05	1451.73	1458.6	1242.98	1316.05	1355.03	1371.2	1360.43	1247.43	1198.13	1308.34	2107.73	1420.88	1834.62	2014.71	1661.85	1254.82	1248.22	1291.37	1333.36
ENSMUSG00000028641	P3h1	166.009	0.474669	0.131921	0.000320516	0.0281906	-0.262412	0.130914	0.0450196	0.211741	0.212257	0.132874	0.11017	0.372033	0.17724	0.170493	0.298538	0.747586	0.0642331	0.167916	0.702067	0.866973	0.241473	0.171268	0.158565	0.347805	192.168	204.954	173.37	119.387	198.39	187.62	158.969	148.434	133.7	158.353	157.54	186.722	153.606	127.807	183.796	184.916	182.322	311.75	222.422	188.684	198.708	133.437	146.619
ENSMUSG00000032312	Csk	107.502	0.453865	0.126294	0.000325999	0.028449	-0.492556	0.126318	9.64558e-05	0.0028529	-0.0386904	0.128851	0.763968	0.919566	0.162054	0.17523	0.355065	0.786145	0.101262	0.170934	0.553579	0.779764	0.263317	0.175997	0.134616	0.312173	110.2	100.679	105.949	112.833	100.535	99.8623	93.8671	102.58	117.551	107.068	112.917	108.267	92.1637	102.582	124.507	122.746	125.347	187.05	181.982	146.461	139.935	124.541	83.9613
ENSMUSG00000038084	Opa1	2321.75	-0.276412	0.0770291	0.000332709	0.0288705	0.0393793	0.077112	0.609577	0.829888	-0.237032	0.0770384	0.00209231	0.0229295	-0.140459	0.0923219	0.128159	0.591074	-0.176181	0.0926226	0.0571533	0.224528	-0.31664	0.0926838	0.000634687	0.00550503	2410.29	2215.39	2274.83	2582.04	1974.51	2137.96	2364.85	3006.97	2894.09	2554.8	2755.4	2749.05	2225.75	2623.41	1900.22	2597.32	2434.76	1994.44	1915.86	2349.98	2331.32	2102.37	2150.41
ENSMUSG00000031728	Zfp821	89.9364	0.380943	0.106322	0.000339779	0.0293183	-0.0527704	0.103706	0.610859	0.830496	0.328172	0.106671	0.00209458	0.0229314	-0.242632	0.147006	0.0988416	0.541377	-0.160717	0.153083	0.293778	0.574022	-0.403349	0.152568	0.00819958	0.0413979	100.182	95.7352	100.257	95.5098	92.4925	93.8101	104.465	72.3262	71.357	85.4748	80.7102	86.3001	70.6589	80.7203	118.084	100.428	104.727	111.312	90.9908	64.6541	102.153	78.5796	62.6577
ENSMUSG00000046805	Mpeg1	86.3464	2.2027	0.615265	0.000343484	0.0294725	-2.37685	0.615664	0.000113091	0.00319538	-0.174155	0.618915	0.778413	0.926312	0.474383	0.737558	0.520107	0.875997	-1.13717	0.742597	0.125686	0.359749	-0.662783	0.746095	0.37436	0.595875	28.6886	31.4623	40.7158	54.3095	91.1521	25.7221	19.6818	51.5265	37.5563	61.6319	62.0848	58.0564	18.4327	15.1351	65.218	72.7973	61.8593	154.536	1324.42	71.2514	51.776	32.6179	17.5442
ENSMUSG00000020956	Dtd2	92.3584	0.360718	0.100845	0.000347623	0.0296619	-0.286725	0.100232	0.00422821	0.0457289	0.0739926	0.102865	0.471945	0.7707	-0.110811	0.143117	0.438773	0.83869	0.0268647	0.143811	0.851812	0.94073	-0.0839462	0.14531	0.563462	0.752014	81.0565	101.578	91.501	83.337	88.4711	80.1925	86.2972	90.2895	82.2483	81.426	88.8589	78.4546	84.4834	73.9936	101.78	106.273	136.742	98.689	102.365	95.0019	104.951	100.819	81.455
ENSMUSG00000034993	Vat1	261.548	0.715636	0.200169	0.000350005	0.0297001	-0.744948	0.200122	0.000197283	0.00496523	-0.0293119	0.201347	0.884253	0.96401	0.110888	0.241812	0.646544	0.921402	-0.0291072	0.241347	0.904005	0.9623	0.0817803	0.242449	0.735883	0.864349	193.989	240.012	174.246	204.129	297.585	189.133	227.098	203.27	208.813	224.934	218.461	251.055	231.945	211.891	284.094	246.554	214.337	528.636	784.796	213.754	305.058	240.187	234.34
ENSMUSG00000018927	Ccl6	56.5511	1.65616	0.463818	0.000356003	0.0300431	-1.50579	0.462901	0.00114218	0.0186196	0.150375	0.467811	0.747874	0.911595	0.101679	0.568211	0.85798	0.977397	0.176496	0.564945	0.754726	0.895984	0.278176	0.568069	0.624356	0.794298	25.0456	33.2601	39.4024	64.1414	87.1307	28.7482	22.7098	32.145	33.0496	88.1741	29.1022	29.8127	24.577	21.8617	87.4515	65.3581	40.1543	105.192	473.91	71.2514	54.5747	32.6179	31.3289
ENSMUSG00000040018	Cox15	599.929	-0.237724	0.0666818	0.000363777	0.0305314	-0.0152767	0.0670839	0.81986	0.931274	-0.253001	0.0667824	0.000151596	0.00275826	-0.130999	0.0850755	0.123611	0.583766	-0.120719	0.0860475	0.160637	0.413533	-0.251718	0.0863561	0.00355826	0.0218375	588.343	573.962	584.906	559.482	572.381	591.609	638.902	701.517	651.602	676.601	637.145	776.701	731.166	748.344	523.721	667.397	603.942	546.615	620.507	573.97	617.113	603.432	521.312
ENSMUSG00000033405	Nudt15	131.001	-0.585219	0.164406	0.000371434	0.0310047	-0.256892	0.167317	0.124695	0.378678	-0.842111	0.165662	3.70905e-07	1.51923e-05	-0.267124	0.207941	0.198926	0.677728	0.0677515	0.20928	0.746138	0.892494	-0.199372	0.208766	0.339575	0.562497	94.7178	90.7912	120.834	93.1689	124.664	105.915	89.3252	160.725	184.777	137.659	169.181	208.689	236.554	218.617	100.792	136.561	112.866	101.749	116.266	158.336	145.532	148.263	104.012
ENSMUSG00000004085	Map3k20	8029.35	-0.308249	0.0867797	0.000382196	0.0312242	0.0616598	0.086806	0.477507	0.747425	-0.246589	0.0867787	0.00448907	0.0412346	0.0889346	0.102771	0.386838	0.807947	-0.394365	0.102836	0.000125614	0.00249374	-0.30543	0.102895	0.00299384	0.0190716	6685.34	6584.16	6275.92	5740.42	7569.64	7019.11	7173.26	8827.58	7666.75	8225.38	7833.55	6745.53	8305.49	8100.62	5777.72	7139.98	6879.95	5798.17	6082.48	6915.35	6427.22	9368.76	7086.59
ENSMUSG00000009112	Bcl2l13	1866.35	-0.268835	0.0756603	0.000380602	0.0312242	0.0214968	0.0757821	0.776666	0.912716	-0.247338	0.0756824	0.00108271	0.0137766	-0.0268264	0.0904774	0.76685	0.956138	-0.205414	0.0907146	0.0235497	0.123712	-0.23224	0.0909088	0.0106294	0.0502175	1616.12	1583.45	1541.95	1820.77	1676.93	1500.96	1918.22	2096.99	1951.05	2279.93	1925.02	1886.05	1761.86	1918.79	1675.91	1791.77	1701.67	1372.08	1373.71	1841.98	1728.2	1890.36	1790.76
ENSMUSG00000073792	Alg6	166.435	-0.535456	0.150633	0.000378397	0.0312242	0.0197396	0.152187	0.896799	0.962676	-0.515716	0.150713	0.000621962	0.00890618	0.173636	0.184756	0.347314	0.782079	-0.354531	0.18577	0.0563349	0.222372	-0.180895	0.188069	0.336124	0.559225	133.425	160.458	168.555	126.41	111.259	139.202	137.773	207.524	174.261	183.546	190.135	196.137	258.058	205.164	110.673	149.314	132.943	148.416	156.706	121.391	152.529	198.673	117.797
ENSMUSG00000078190	Dnm3os	33.4896	1.22767	0.345215	0.000376194	0.0312242	-0.820809	0.340742	0.0160013	0.110598	0.406862	0.350412	0.245603	0.571967	-0.06708	0.440463	0.878955	0.982412	0.38639	0.43383	0.373119	0.647442	0.31931	0.436564	0.464525	0.67331	26.8671	57.531	34.5865	42.6049	34.8523	24.2091	9.08391	25.9996	21.4071	29.6913	22.8938	34.52	16.8967	20.1801	38.5379	31.3506	37.9838	166.394	42.9679	32.9868	54.5747	41.5137	20.0505
ENSMUSG00000031012	Cask	174.838	0.411931	0.116061	0.000386306	0.031393	0.204564	0.113395	0.0712312	0.278096	0.616495	0.115507	9.4333e-08	4.48235e-06	0.371682	0.155953	0.0171582	0.274694	0.542587	0.146665	0.000216031	0.00380901	0.914269	0.153042	2.31539e-09	1.09388e-07	248.634	248.103	228.096	219.111	211.795	213.342	204.388	139.452	141.963	199.741	167.241	149.064	112.133	112.672	171.938	238.584	183.408	253.225	190.828	167.573	156.727	271.322	182.961
ENSMUSG00000031963	Bmper	55.4374	0.97321	0.274489	0.000391826	0.031674	0.3186	0.266183	0.231338	0.529382	1.29181	0.27339	2.29934e-06	7.70198e-05	0.0841222	0.361367	0.815925	0.967372	1.32854	0.341047	9.80127e-05	0.00204633	1.41266	0.346971	4.67303e-05	0.00062658	71.4937	85.3976	91.501	99.2553	132.707	42.3658	69.6433	26.4723	32.2984	39.5884	42.6833	43.9346	27.6491	30.2701	61.2654	106.273	35.8133	96.0114	69.5069	44.862	61.5714	80.0622	76.4424
ENSMUSG00000048332	Lhfp	175.906	0.720653	0.203395	0.000395427	0.0317977	-0.679429	0.203096	0.000821741	0.0145195	0.0412235	0.204905	0.840555	0.949618	0.0795038	0.251154	0.751582	0.953701	-0.173459	0.251505	0.490394	0.738566	-0.0939552	0.253225	0.710611	0.849335	174.864	158.66	173.808	173.229	202.411	167.95	149.885	158.834	161.117	232.132	192.075	186.722	129.029	116.035	273.224	214.141	195.345	616.997	168.08	242.783	237.89	100.819	146.619
ENSMUSG00000023992	Trem2	11.9911	3.12704	0.883109	0.000398703	0.0318942	-3.77174	0.903962	3.01336e-05	0.00111365	-0.644705	0.936564	0.491218	0.783544	0.248366	1.08498	0.818937	NA	-0.0586749	1.0774	0.956569	0.98283	0.189691	1.09109	0.861979	0.934044	1.36612	3.14623	1.75122	1.40456	4.02142	0	1.51399	3.30904	3.0045	2.69921	3.8803	4.70728	1.53606	0	4.94076	2.12547	3.25575	16.4482	265.39	7.91682	1.39935	5.93053	12.5315
ENSMUSG00000038291	Snx25	106.447	0.388116	0.109888	0.000412539	0.0321279	0.205024	0.10597	0.0530222	0.23367	0.593141	0.108838	5.0444e-08	2.55713e-06	0.242876	0.158319	0.125006	0.586126	0.566431	0.145851	0.000102913	0.00212542	0.809307	0.153466	1.33828e-07	4.16143e-06	140.711	145.176	144.475	137.178	119.302	130.124	105.979	80.8351	106.284	89.5237	85.3666	97.2837	62.9786	99.2187	133.895	135.499	118.835	139.236	73.2981	92.363	97.9545	155.676	144.113
ENSMUSG00000033857	Engase	71.5744	0.604667	0.17102	0.000406785	0.0321279	-0.175195	0.167768	0.29636	0.598114	0.429472	0.172139	0.0125987	0.0882377	0.128243	0.232045	0.580493	0.901929	0.48019	0.222015	0.0305507	0.14712	0.608433	0.227779	0.00755903	0.0388867	81.0565	100.679	91.0632	75.3779	85.7902	84.7317	54.5035	60.0355	66.8502	75.1279	67.9052	61.1946	53.7622	38.6785	83.0048	80.7678	65.1151	169.837	72.0344	83.1267	90.9578	85.9927	66.4172
ENSMUSG00000020220	Vps13d	1622.35	-0.313791	0.0887816	0.000408681	0.0321279	0.015357	0.0889298	0.862898	0.950095	-0.298434	0.0888105	0.000778456	0.0106947	-0.148039	0.106187	0.163277	0.635304	-0.0905667	0.106431	0.394801	0.66527	-0.238606	0.106494	0.0250548	0.0947761	1567.4	1459.85	1282.77	1531.43	1579.08	1339.06	1542.75	1807.68	1918.38	2047.8	1937.82	1528.3	1815.63	1632.9	1621.56	1503.77	1468.89	1582.08	1096.94	1506.84	1428.74	1604.21	1561.43
ENSMUSG00000032231	Anxa2	476.669	0.882436	0.249928	0.000414359	0.0321279	-0.613573	0.249647	0.0139804	0.100552	0.268863	0.250327	0.282801	0.612817	0.127235	0.299345	0.670803	0.929406	0.367043	0.298306	0.218539	0.492017	0.494278	0.29899	0.0982988	0.252049	455.374	453.506	399.277	657.801	699.726	410.041	325.507	405.594	411.242	460.215	395.015	593.117	271.883	285.884	553.365	663.146	478.596	1208.75	1424.26	393.202	481.377	410.689	523.819
ENSMUSG00000039168	Dap	93.5574	0.827152	0.234182	0.000412288	0.0321279	-0.98379	0.23464	2.75585e-05	0.0010408	-0.156637	0.237606	0.509748	0.794649	-0.19333	0.293059	0.509448	0.870213	0.0106087	0.294418	0.971256	0.988403	-0.182721	0.294518	0.534989	0.730002	80.1458	85.8471	68.2974	78.6552	97.8544	68.088	63.5874	85.0896	66.0991	107.518	81.0983	114.544	76.8031	75.6753	122.531	120.62	88.9906	271.586	226.213	131.947	111.948	60.788	101.505
ENSMUSG00000031400	G6pdx	55.0155	0.735292	0.208324	0.000416267	0.0321279	-0.559278	0.206606	0.00678979	0.0631637	0.176013	0.211875	0.40612	0.721499	-0.0202849	0.270134	0.940141	0.993943	0.0955458	0.268276	0.72173	0.878996	0.0752608	0.271132	0.781335	0.891606	43.7159	59.3289	40.278	50.0958	69.7045	43.8789	54.5035	30.7268	51.4521	45.4366	44.6234	51.78	61.4425	33.6335	70.1588	68.015	41.2396	112.46	103.628	60.6957	72.7662	25.2048	52.6325
ENSMUSG00000038023	Atp6v0a2	817.907	-0.185992	0.0526695	0.000413525	0.0321279	0.0381109	0.0528659	0.470973	0.743265	-0.147881	0.0526576	0.00497965	0.0445323	0.0453088	0.0671618	0.499917	0.865554	-0.0623015	0.06706	0.352868	0.630335	-0.0169927	0.0679964	0.80266	0.904188	791.895	831.953	836.206	810.897	741.281	712.654	800.898	866.969	904.731	881.741	881.992	903.797	835.618	871.107	704.058	884.195	766.73	726.397	673.585	825.989	832.613	812.483	843.373
ENSMUSG00000056069	Otulinl	11.3627	1.46109	0.414374	0.000421848	0.0323958	-1.4541	0.413857	0.000442188	0.009073	0.00699244	0.435223	0.987181	0.994843	0.111977	0.576529	0.845998	NA	0.000671739	0.569348	0.999059	0.999681	0.112649	0.583253	0.84685	0.926413	4.09836	6.29246	7.88047	6.5546	13.4047	15.1307	4.54196	3.30904	5.63345	9.89709	9.70075	9.41455	10.7524	3.36335	10.3756	9.5646	11.9378	21.0383	85.9358	22.431	12.5942	4.4479	11.2784
ENSMUSG00000026544	Dusp23	343.144	0.385863	0.109584	0.000429691	0.032834	0.416542	0.107605	0.00010838	0.00310727	0.802405	0.108865	1.69789e-13	2.40226e-11	0.263364	0.136949	0.0544691	0.433706	0.417069	0.133292	0.00175412	0.0190036	0.680433	0.135871	5.50146e-07	1.45804e-05	435.337	462.945	462.321	417.621	481.229	522.008	414.832	263.778	272.283	268.571	285.202	279.298	235.018	215.254	399.213	335.824	394.489	227.979	285.61	317.992	435.198	429.964	365.921
ENSMUSG00000026384	Ptpn4	681.279	-0.440888	0.125316	0.000434486	0.033036	-0.02239	0.125723	0.858653	0.948439	-0.463278	0.125405	0.000220536	0.00380797	-0.173451	0.150581	0.249372	0.71808	-0.202197	0.151326	0.181494	0.442818	-0.375648	0.151385	0.0130864	0.0587596	635.247	664.753	633.065	628.773	553.615	523.521	634.36	908.095	874.311	752.179	822.236	897.521	886.308	750.026	482.712	802.895	759.676	514.483	673.585	633.346	474.38	625.671	562.666
ENSMUSG00000063821	Dupd1	1930.87	-0.693445	0.197358	0.000442001	0.0331329	-0.85475	0.197941	1.57297e-05	0.000651133	-1.5482	0.197791	4.97991e-15	8.99183e-13	0.330659	0.233315	0.156417	0.626538	-3.3079	0.236302	1.58918e-44	1.00431e-40	-2.97724	0.23644	2.33817e-36	5.08137e-33	592.441	1129.95	1402.72	745.819	714.471	685.419	469.336	2993.74	2028.04	2630.83	2489.99	1680.5	2185.82	2443.47	1377.48	1640.33	2478.71	1491.05	1488.71	861.614	1042.52	440.342	328.326
ENSMUSG00000043644	0610009L18Rik	174.717	0.50031	0.142424	0.00044337	0.0331329	0.318781	0.139229	0.0220437	0.135867	0.819092	0.141627	7.31959e-09	4.39152e-07	0.275752	0.183846	0.133638	0.595892	1.00944	0.173843	6.3753e-09	5.12158e-07	1.28519	0.17862	6.24047e-13	6.70645e-11	234.518	260.688	281.07	178.379	180.964	237.551	204.388	124.798	138.207	125.063	124.946	136.511	127.493	121.08	210.97	208.296	277.282	117.432	168.08	145.142	138.536	229.808	251.884
ENSMUSG00000073375	Lrrc30	3048.44	-0.518059	0.147502	0.00044439	0.0331329	0.0589694	0.147588	0.689485	0.870624	-0.45909	0.147503	0.00185559	0.0209157	-0.0282	0.17465	0.871727	0.979814	-0.710401	0.174939	4.88954e-05	0.00114729	-0.738601	0.174992	2.43477e-05	0.000362694	2516.85	2934.53	2947.73	2189.7	2193.01	2758.32	1845.55	3631.44	2607.53	3658.77	3670.38	3276.26	4024.48	2990.01	1836.48	2986.81	2745.69	2019.3	2432.74	2431.78	2213.77	2747.32	2094.02
ENSMUSG00000031253	Srpx2	36.2656	0.981471	0.279429	0.00044404	0.0331329	-0.446911	0.274297	0.103251	0.340843	0.534561	0.282338	0.0583131	0.254385	-0.39473	0.373029	0.289975	0.744995	0.814664	0.364649	0.0254761	0.130673	0.419934	0.360295	0.243805	0.460765	29.5993	33.7096	41.1536	41.6685	68.3641	46.905	22.7098	25.0542	23.2849	38.2387	22.8938	29.8127	36.8655	16.8167	36.5616	54.1994	32.5575	84.1534	66.9793	59.3762	50.3766	38.5485	27.5694
ENSMUSG00000031134	Rbmx	400.837	-0.283306	0.0807517	0.00045088	0.03339	-0.0854879	0.0815659	0.2946	0.597051	-0.368794	0.0810798	5.40218e-06	0.000161748	-0.0267748	0.100817	0.790564	0.962124	-0.47532	0.103454	4.33813e-06	0.00015402	-0.502095	0.104257	1.46507e-06	3.3633e-05	377.505	362.715	369.944	369.398	336.458	344.979	325.507	506.756	485.979	409.38	459.428	406.395	536.086	417.055	354.747	331.573	382.551	438.745	448.635	345.701	345.64	311.353	335.845
ENSMUSG00000096768	Gm47283	40.3582	1.72642	0.492375	0.000454359	0.03339	0.247216	0.474875	0.60265	0.826565	1.97364	0.491511	5.93339e-05	0.00126822	-0.452783	0.565331	0.42318	0.829956	-0.15187	0.569386	0.78968	0.913177	-0.604653	0.567783	0.286904	0.508409	25.0456	62.0257	17.5122	22.4729	29.4904	124.071	33.3077	4.25448	24.7872	3.59894	7.37257	20.3982	1.53606	16.8167	80.5344	22.8488	35.8133	41.6942	24.0115	25.0699	20.9903	40.0311	28.8225
ENSMUSG00000006519	Cyba	63.3482	1.2432	0.35448	0.000453018	0.03339	-0.950936	0.352942	0.00705346	0.0648528	0.292259	0.357304	0.413382	0.728238	0.430105	0.441038	0.329456	0.770084	-0.00686302	0.435543	0.987428	0.995468	0.423242	0.442613	0.338953	0.56202	45.082	65.1719	51.2231	73.5051	96.514	57.4965	28.7657	42.5448	48.4476	68.8297	60.5327	48.6419	30.7212	31.9518	58.795	65.8895	53.1773	130.82	401.876	56.7372	76.9643	51.8922	50.1262
ENSMUSG00000074971	Fibin	92.1078	0.988538	0.282149	0.000459015	0.0334124	0.450582	0.276451	0.103127	0.340744	1.43912	0.281189	3.08824e-07	1.28118e-05	0.329918	0.347497	0.342412	0.777052	0.34405	0.340917	0.312883	0.593669	0.673967	0.346126	0.0515136	0.15917	134.791	129.894	171.181	176.974	138.069	192.159	112.035	45.8539	39.0586	67.93	76.0539	75.3164	44.5458	42.0418	192.196	79.1737	77.0529	192.788	68.2431	91.0435	82.5617	111.197	121.556
ENSMUSG00000069806	Cacng7	317.514	-0.940711	0.268434	0.000457566	0.0334124	0.956479	0.26836	0.00036502	0.00788801	0.0157676	0.267343	0.952969	0.984767	-0.321811	0.320451	0.315261	0.75995	0.736754	0.319515	0.0211191	0.115866	0.414943	0.31922	0.193647	0.397184	303.279	375.3	404.531	329.603	400.801	488.72	401.206	234.469	208.813	711.691	498.619	294.989	241.162	489.367	252.473	244.96	232.244	115.52	197.147	203.198	149.73	440.342	383.465
ENSMUSG00000025950	Idh1	280.99	0.404206	0.1157	0.000476605	0.0344406	-0.52496	0.115871	5.88258e-06	0.000287443	-0.120755	0.116993	0.301999	0.631049	-0.0118763	0.14693	0.935577	0.992265	-0.19315	0.148016	0.191917	0.457853	-0.205026	0.149144	0.169228	0.363769	269.581	263.384	245.17	335.689	294.904	228.473	249.808	284.105	274.537	343.249	299.171	360.891	265.739	225.344	436.763	365.58	358.133	522.134	418.305	332.507	278.471	186.812	213.036
ENSMUSG00000035799	Twist1	17.7364	1.08409	0.310361	0.000477625	0.0344406	-0.540192	0.301178	0.0728777	0.281403	0.543898	0.316237	0.0854497	0.321309	-0.321898	0.444618	0.469073	0.852981	0.575533	0.434469	0.185277	0.447991	0.253634	0.429845	0.55515	0.745963	15.0273	34.1591	16.6366	13.5774	24.1285	22.696	13.6259	9.92712	10.5158	19.7942	15.5212	18.8291	16.8967	5.04502	36.0675	24.4429	20.6198	65.0276	13.9014	18.4726	22.3896	11.8611	23.8099
ENSMUSG00000072889	Nfxl1	71.9813	0.563447	0.162146	0.000510983	0.0366738	-0.308568	0.159954	0.0537184	0.235714	0.254879	0.164153	0.120497	0.392797	-0.0960113	0.210012	0.647548	0.921565	-0.0100251	0.210956	0.962097	0.984848	-0.106036	0.212469	0.617732	0.789637	76.9582	80.0041	63.0438	67.8869	76.4069	54.4704	81.7552	65.2354	50.3255	82.3258	61.6968	58.0564	52.2261	43.7235	110.179	84.4873	69.4561	96.0114	111.211	92.363	53.1753	62.2706	76.4424
ENSMUSG00000095562	Erdr1	11.4624	1.69634	0.488452	0.000514895	0.0367827	-1.33437	0.480446	0.00548033	0.0544843	0.361969	0.503182	0.471918	0.7707	0.599953	0.647919	0.354463	NA	-0.849567	0.65889	0.197262	0.465453	-0.249614	0.68831	0.716868	0.853236	6.37523	10.3376	10.0695	23.4093	5.36189	10.5915	0	6.61808	11.6425	2.69921	8.53666	4.70728	4.60819	15.1351	17.7867	11.1587	12.4804	37.869	11.3738	26.3894	57.3734	7.41317	2.50631
ENSMUSG00000039395	Mreg	607.176	0.395445	0.114189	0.00053402	0.0376516	1.06207	0.112142	2.77878e-21	5.26829e-18	1.45751	0.11306	5.02414e-38	9.52528e-35	0.421489	0.140644	0.0027278	0.122969	1.27357	0.135637	6.0262e-21	6.01319e-18	1.69506	0.138173	1.35133e-34	2.40279e-31	1140.26	875.551	730.257	911.557	1028.14	1039.48	1146.09	409.376	325.238	398.583	309.648	373.444	253.45	408.647	380.933	466.009	497.045	395.138	438.525	515.913	603.12	1005.23	1110.29
ENSMUSG00000031762	Mt2	255.288	2.7243	0.786773	0.000534939	0.0376516	-2.21512	0.785516	0.00480312	0.0495983	0.509182	0.788884	0.518638	0.799828	-1.98121	0.927144	0.0326066	0.354494	-2.38831	0.933845	0.0105428	0.0714879	-4.36952	0.932993	2.8225e-06	5.91299e-05	21.4026	36.4064	55.1633	85.2098	75.0664	105.915	19.6818	43.963	43.5653	38.6886	45.3995	43.9346	30.7212	16.8167	420.459	35.6016	48.8363	86.831	1361.07	27.7089	36.3831	26.6874	55.1388
ENSMUSG00000022292	Rrm2b	506.864	-0.381507	0.110144	0.000532797	0.0376516	0.283935	0.1102	0.0099798	0.0809003	-0.0975727	0.109757	0.374011	0.695252	0.092188	0.134069	0.491693	0.862728	0.16325	0.13311	0.220036	0.493824	0.255438	0.134063	0.0567332	0.170867	513.662	535.758	584.468	632.987	430.291	411.554	517.783	503.447	602.403	577.18	575.837	494.264	563.735	568.405	395.261	477.699	489.991	303.335	424.624	449.94	446.393	618.258	546.375
ENSMUSG00000026177	Slc11a1	23.4345	1.19273	0.344556	0.000536864	0.0376516	-0.908655	0.340699	0.0076524	0.0685318	0.284079	0.352026	0.419676	0.732601	0.583931	0.456932	0.201272	0.67997	-0.0325328	0.44026	0.941094	0.976832	0.551398	0.46099	0.231651	0.445688	19.1257	20.2258	14.4475	15.9183	34.8523	13.6176	27.2517	13.7089	13.5203	18.4446	18.2374	26.6746	15.3606	6.72669	25.1979	24.4429	16.2788	33.6614	151.651	23.7505	20.9903	17.7916	21.3036
ENSMUSG00000018428	Akap1	2092.97	-0.479643	0.139123	0.000565537	0.0394822	-0.219104	0.139334	0.115832	0.363466	-0.698747	0.139227	5.20038e-07	2.05833e-05	-0.0772107	0.165009	0.639843	0.919972	-0.710977	0.165514	1.74253e-05	0.000492349	-0.788188	0.165577	1.93347e-06	4.23954e-05	1710.84	1225.23	1306.41	2207.49	1634.04	1242.23	1735.03	3049.99	2773.53	2422.54	2518.31	2479.17	2161.24	2552.78	1615.13	1969.25	1827.02	1665.85	1450.8	2677.21	1666.63	1331.4	1723.09
ENSMUSG00000028085	Gatb	369.405	-0.324996	0.0944206	0.000577423	0.0399489	-0.0265916	0.0951748	0.77994	0.913635	-0.351587	0.0945764	0.000201206	0.00351581	-0.04608	0.115985	0.691152	0.936689	-0.274375	0.117358	0.0193905	0.109636	-0.320455	0.118023	0.00662363	0.0351756	280.055	299.341	324.413	258.438	306.968	346.492	405.748	382.431	309.84	425.575	400.059	403.257	474.643	423.782	318.185	337.949	300.615	218.799	324.787	394.522	373.627	283.183	350.883
ENSMUSG00000076617	Ighm	1346.04	-1.28279	0.372657	0.000576804	0.0399489	0.859598	0.372705	0.0210898	0.131874	-0.423196	0.372491	0.255904	0.584154	-0.742798	0.442453	0.093188	0.532466	1.94091	0.441939	1.12414e-05	0.000342097	1.19811	0.441534	0.00665725	0.0353062	2024.59	1802.79	2049.36	1546.42	835.114	1944.29	1006.8	1846.44	2246.62	2463.03	2394.53	1368.25	2459.24	2194.58	622.536	856.032	1141.14	431.86	1294.09	808.836	964.152	2311.43	1802.04
ENSMUSG00000112294	Gm4129	74.532	-0.760334	0.22143	0.000595312	0.0410018	0.558812	0.224067	0.012633	0.0943549	-0.201522	0.211424	0.340506	0.668703	0.0553859	0.199616	0.781425	0.95905	0.0832808	0.197825	0.673768	0.85103	0.138667	0.200328	0.488813	0.693458	4.09836	3.59569	7.44267	3.2773	97.8544	99.8623	116.577	4.7272	4.50676	2.24934	5.82045	80.0237	142.854	174.894	4.94076	0	2.1705	2.67761	77.0894	93.6824	62.9708	137.885	100.252
ENSMUSG00000060429	Sntb1	107.091	0.838918	0.244835	0.000611498	0.0419286	0.800692	0.239043	0.000809345	0.0143405	1.63961	0.243091	1.53197e-11	1.55319e-09	-0.123471	0.327347	0.706036	0.941425	2.15137	0.307613	2.67636e-12	5.6379e-10	2.0279	0.309076	5.3394e-11	3.66433e-09	261.84	203.606	170.306	166.674	210.454	220.908	175.622	37.8176	81.8728	59.3825	55.4883	87.8692	86.0195	47.0868	153.658	86.6128	104.184	193.553	70.7706	75.2098	123.143	149.746	190.479
ENSMUSG00000036333	Kidins220	1375.43	-0.227156	0.0663982	0.000623642	0.0425712	-0.185335	0.0667731	0.00550998	0.0546931	-0.412492	0.0666588	6.08932e-10	4.50967e-08	0.0676586	0.0796675	0.395735	0.812912	-0.540416	0.0805178	1.92292e-11	3.03829e-09	-0.472758	0.0809344	5.18111e-09	2.31893e-07	1096.08	1035.56	1041.1	1210.73	1127.34	1019.81	1112.78	1591.18	1518.03	1450.37	1509.05	1302.35	1353.27	1437.83	1171.95	1373.58	1244.78	1378.2	968.041	1347.18	1199.24	1203.9	1220.57
ENSMUSG00000060843	Ctnna3	225.748	-0.47557	0.139214	0.000635243	0.0431713	-0.0976243	0.140852	0.488247	0.754379	-0.573194	0.139707	4.08135e-05	0.00092117	-0.224193	0.165821	0.176369	0.652134	-0.499523	0.169291	0.00317077	0.0298484	-0.723716	0.16921	1.89411e-05	0.000293325	189.891	177.987	133.968	146.074	117.962	157.359	187.734	241.087	231.347	210.988	268.905	238.502	216.585	247.206	133.895	183.322	174.183	148.416	165.553	192.643	201.506	185.329	251.884
ENSMUSG00000058715	Fcer1g	32.1504	1.55498	0.455423	0.000639326	0.0432573	-1.37168	0.45377	0.00250396	0.0318274	0.183292	0.461965	0.69154	0.887311	0.322683	0.566962	0.569259	0.896533	-0.27395	0.565303	0.627955	0.823845	0.0487327	0.573544	0.932287	0.971269	15.0273	16.6301	18.8256	25.7502	48.257	15.1307	24.2238	22.2178	13.8958	17.9947	19.4015	37.6582	15.3606	10.09	23.2216	22.8488	23.8755	49.3445	310.885	44.862	33.5844	14.8263	22.5568
ENSMUSG00000021456	Fbp2	346.491	1.08343	0.317635	0.000647443	0.0436144	0.569441	0.315948	0.0714941	0.278385	1.65287	0.317323	1.90076e-07	8.24633e-06	0.158847	0.379014	0.67514	0.931421	1.01311	0.376688	0.00715521	0.0541972	1.17196	0.377597	0.00191092	0.0132821	492.259	625.65	680.785	420.431	536.189	661.21	520.811	104.471	186.655	273.07	180.434	128.666	221.193	158.077	540.519	267.278	543.168	203.881	278.027	255.977	566.737	492.234	536.35
ENSMUSG00000040006	Ginm1	1275.28	-0.284151	0.0833913	0.00065574	0.0439804	-0.435616	0.0839484	2.11315e-07	1.58176e-05	-0.719768	0.0838298	9.00059e-18	2.24529e-15	-0.432537	0.101052	1.86593e-05	0.0064877	-0.117485	0.101974	0.24928	0.526584	-0.550022	0.101599	6.17499e-08	2.09318e-06	1067.4	905.215	1030.59	1059.5	898.116	1027.37	1040.11	1685.25	1857.91	1550.69	1620.03	1570.66	1744.97	1540.41	1490.13	1378.9	1576.87	1166.29	1100.74	1357.74	1434.33	988.916	995.005
ENSMUSG00000020097	Sgpl1	168.592	0.650978	0.191146	0.000660061	0.0440777	-0.849605	0.191601	9.23992e-06	0.000416039	-0.198627	0.193312	0.304188	0.633539	-0.123454	0.234975	0.599312	0.909289	0.0431591	0.235201	0.854406	0.942277	-0.0802945	0.235661	0.733315	0.862835	113.388	146.524	115.142	135.774	180.964	130.124	122.633	141.816	169.755	157.004	164.137	147.495	147.462	144.624	165.515	172.694	191.547	317.488	526.988	182.087	158.127	173.468	136.594
ENSMUSG00000109904	Gm45819	24.7687	1.74275	0.51228	0.000669061	0.0441034	-0.0569634	0.462302	0.901936	0.964891	1.68579	0.512944	0.00101441	0.0130476	2.31439	0.602815	0.000123387	0.0234008	1.41642	0.452195	0.00173433	0.0188647	3.7308	0.588162	2.25106e-10	1.3802e-08	1.36612	0.898923	0	0.468185	53.6189	60.5226	124.147	0.47272	0	0.449868	0	37.6582	15.3606	18.4984	1.9763	1.5941	0.542626	0.382515	41.7041	58.0567	109.149	71.1664	60.1514
ENSMUSG00000003037	Rab8a	148.852	0.381745	0.112189	0.000667234	0.0441034	-0.215012	0.111206	0.0531799	0.234202	0.166733	0.11318	0.140707	0.428129	-0.11604	0.148429	0.434339	0.836478	-0.169462	0.151181	0.262321	0.541464	-0.285502	0.152073	0.0604634	0.17883	156.649	189.673	150.167	161.056	156.835	131.637	160.482	139.452	156.985	146.657	159.092	134.942	129.029	112.672	167.986	186.51	161.16	215.739	230.005	153.059	173.519	114.163	135.341
ENSMUSG00000079523	Tmsb10	224.693	0.849689	0.249661	0.000665607	0.0441034	-1.10667	0.25	9.56929e-06	0.00042688	-0.256983	0.251144	0.30619	0.635154	0.352242	0.304362	0.247145	0.716757	-0.306928	0.303906	0.312522	0.5934	0.0453138	0.306363	0.882415	0.945958	172.587	234.619	197.887	154.969	238.604	172.489	158.969	158.834	169.003	297.362	249.115	356.184	156.678	205.164	245.556	314.038	390.148	709.566	692.541	219.032	292.464	103.784	147.872
ENSMUSG00000035397	Klf16	34.1892	0.734832	0.21614	0.000674377	0.0442639	-0.0504614	0.20737	0.807742	0.927068	0.684371	0.216724	0.00158963	0.0184668	-0.116952	0.284134	0.680628	0.934141	0.568658	0.274005	0.0379537	0.171406	0.451706	0.276136	0.101879	0.258517	26.4117	55.7332	27.1438	37.923	40.2142	40.8528	27.2517	18.9088	30.4206	25.6425	18.6254	21.9673	12.2885	28.5884	33.5972	23.3801	37.9838	37.4865	54.3417	54.0983	32.1851	41.5137	46.3667
ENSMUSG00000057789	Bak1	385.063	0.35736	0.10519	0.000680589	0.0444815	-0.0523525	0.104421	0.616117	0.832748	0.305008	0.105341	0.00378648	0.0362931	0.204373	0.129056	0.113284	0.564546	-0.0327924	0.12812	0.797988	0.916413	0.171581	0.12979	0.186171	0.387127	286.886	355.524	394.461	230.815	463.803	537.138	458.738	236.833	258.387	255.075	251.055	346.769	442.386	435.553	358.205	341.669	346.195	328.963	586.385	373.41	456.188	435.894	412.288
ENSMUSG00000022041	Chrna2	17.4203	-1.98967	0.585882	0.000683726	0.0444973	1.39918	0.590629	0.0178382	0.118832	-0.590491	0.561573	0.293032	0.623034	-0.399403	0.661999	0.54629	0.885995	-1.22903	0.689886	0.0748316	0.265929	-1.62843	0.687897	0.0179202	0.0742185	11.8397	7.19138	4.37804	25.7502	5.36189	3.02613	36.3357	25.0542	22.1582	23.843	24.0579	17.26	6.14425	16.8167	2.96446	1.06273	3.79838	5.73773	2.52752	14.5142	6.99675	4.4479	27.5694
ENSMUSG00000031760	Mt3	24.0418	2.3258	0.685135	0.000687155	0.0445317	-2.65145	0.68849	0.000117586	0.00329292	-0.325652	0.699744	0.641655	0.863878	-0.0156756	0.84019	0.985115	0.999625	-1.07639	0.867268	0.214557	0.486752	-1.09207	0.870311	0.20955	0.417541	6.37523	9.43869	8.31828	1.87274	13.4047	27.2352	4.54196	3.78176	10.1402	17.095	16.2973	7.84546	3.07212	10.09	14.8223	13.2842	41.2396	23.3334	437.261	3.95841	6.99675	5.93053	7.51893
ENSMUSG00000032725	Folr2	30.9482	1.2555	0.370165	0.000694543	0.0448214	-0.817105	0.365714	0.0254651	0.149518	0.438393	0.375166	0.242593	0.569298	0.387794	0.46838	0.4077	0.820483	0.410536	0.453759	0.365601	0.641383	0.79833	0.464942	0.0859695	0.228462	21.4026	18.8774	16.1987	31.3684	80.4283	7.56533	21.1958	17.0179	5.25788	32.8403	17.8494	32.9509	26.1131	8.40836	27.6683	37.7271	34.1854	58.5249	85.9358	58.0567	43.3799	22.2395	30.0757
ENSMUSG00000001082	Mfsd10	35.3207	0.74697	0.220564	0.000707565	0.0454707	-0.272194	0.214944	0.205388	0.496235	0.474776	0.222976	0.033232	0.176335	-0.325905	0.29434	0.26819	0.733452	0.285382	0.294311	0.332215	0.612392	-0.040523	0.291648	0.889494	0.949869	30.51	24.7204	23.2036	34.1775	57.6403	42.3658	65.1014	20.7997	20.2804	22.9432	31.0424	29.8127	26.1131	38.6785	42.9846	36.6643	32.0149	65.7926	68.2431	26.3894	33.5844	32.6179	35.0883
ENSMUSG00000020251	Glt8d2	15.1958	1.12836	0.333638	0.000719643	0.0458581	0.0530186	0.314322	0.866052	0.951123	1.18138	0.333343	0.000394068	0.00611886	0.48213	0.624402	0.440028	NA	2.07935	0.495026	2.66339e-05	0.000694569	2.56148	0.55758	4.34994e-06	8.55941e-05	19.1257	22.9225	24.9548	20.6002	41.5546	22.696	13.6259	11.3453	7.1357	15.2955	11.6409	10.9836	6.14425	8.40836	18.2808	21.786	11.9378	43.6068	8.84633	35.6257	16.7922	23.7221	21.3036
ENSMUSG00000053040	Aph1c	19.756	1.36407	0.403427	0.000721669	0.0458581	-0.609487	0.388913	0.117079	0.365764	0.754586	0.410339	0.0659251	0.274228	0.629654	0.472744	0.182888	0.663145	-0.138052	0.462055	0.76511	0.901144	0.491603	0.477156	0.30288	0.525506	11.8397	15.2817	14.4475	14.5137	21.4475	15.1307	6.05594	7.0908	9.01351	12.1464	11.2529	7.84546	0	6.72669	17.7867	17.0037	11.9378	14.1531	72.0344	15.8336	9.79545	32.6179	23.8099
ENSMUSG00000045757	Zfp764	29.7385	0.654562	0.193607	0.000722551	0.0458581	-0.189041	0.187102	0.312323	0.612594	0.465521	0.195631	0.0173322	0.111807	-0.295932	0.270866	0.274595	0.737183	0.322445	0.26906	0.230757	0.506648	0.0265131	0.266569	0.920773	0.964978	34.153	39.1031	36.7755	34.6457	30.8308	31.7744	15.1399	27.4178	33.4251	23.843	19.4015	14.1218	19.9688	23.5434	35.5735	44.6348	34.1854	48.1969	35.3853	21.1115	34.9838	31.1353	21.3036
ENSMUSG00000074886	Grk6	229.444	0.32289	0.0955784	0.00072941	0.0461029	-0.0463785	0.0943828	0.623153	0.836939	0.276512	0.0958222	0.00390574	0.0370986	-0.0105073	0.123505	0.932201	0.991854	0.102324	0.12245	0.403359	0.672643	0.0918166	0.123952	0.45885	0.668951	247.723	263.834	214.962	229.879	286.861	243.604	214.986	181.997	199.048	201.091	195.955	219.673	188.936	225.344	244.074	236.458	219.221	310.985	279.291	248.061	209.903	243.152	239.352
ENSMUSG00000046417	Lrrc75a	49.5917	0.761278	0.225722	0.000744531	0.0466745	0.00128129	0.218925	0.99533	0.998567	0.762559	0.225905	0.00073661	0.0102536	0.518334	0.297313	0.0812642	0.509365	0.754381	0.275675	0.00620989	0.0489535	1.27272	0.290116	1.14967e-05	0.000193017	60.5647	69.6665	49.034	55.2459	54.9593	72.6272	33.3077	25.5269	31.9229	49.9353	32.2065	34.52	32.2573	25.2251	46.4431	36.133	59.1462	70.0003	55.6055	64.6541	67.1688	105.267	86.4676
ENSMUSG00000030659	Nucb2	56.0998	0.752743	0.223143	0.000742564	0.0466745	-0.919269	0.22395	4.04667e-05	0.00143932	-0.166527	0.22828	0.465706	0.766005	0.0241924	0.300565	0.935848	0.992265	-0.00111861	0.299345	0.997018	0.99915	0.0230738	0.303393	0.939377	0.974296	40.9836	54.8343	51.6609	54.7777	56.2998	55.9834	42.3916	60.5082	48.0721	63.8812	72.9496	59.6255	39.9376	53.8135	75.0996	85.0187	69.9987	192.405	107.42	50.1399	90.9578	54.8574	41.3541
ENSMUSG00000052565	H1f3	28.5672	0.896492	0.266173	0.000756954	0.0472604	0.519982	0.248361	0.0362911	0.186092	1.41647	0.261971	6.40949e-08	3.17278e-06	0.319303	0.378059	0.398343	0.81497	1.55242	0.331718	2.86963e-06	0.000109688	1.87172	0.351704	1.02703e-07	3.28766e-06	51.4572	47.6429	40.278	30.4321	36.1927	37.8266	42.3916	10.3998	17.2759	16.1952	15.1332	21.9673	4.60819	23.5434	17.2927	44.6348	28.2165	12.623	21.4839	38.2647	44.7792	65.2359	56.3919
ENSMUSG00000036887	C1qa	95.6757	1.48769	0.442669	0.000777372	0.0483387	-1.16585	0.441744	0.00831013	0.0720678	0.321841	0.444481	0.469015	0.76808	0.290241	0.536347	0.588409	0.904328	0.270794	0.532566	0.611124	0.814499	0.561034	0.535772	0.295029	0.517439	48.2696	66.5203	57.3523	97.3826	202.411	72.6272	49.9615	51.5265	51.4521	89.0738	59.7566	111.406	69.1228	21.8617	91.8981	145.595	72.1692	224.919	606.605	145.142	86.7597	38.5485	86.4676
ENSMUSG00000030671	Pde3b	55.6415	0.961943	0.286416	0.000783527	0.0483911	-0.178409	0.281622	0.526405	0.780245	0.783534	0.287291	0.00638524	0.0533294	0.369244	0.379734	0.330864	0.771399	0.950156	0.358746	0.0080839	0.0591291	1.3194	0.370161	0.000364703	0.00349668	60.5647	106.073	72.6755	61.3323	75.0664	48.4181	86.2972	29.7814	45.8187	39.1385	32.5945	61.1946	52.2261	38.6785	79.5462	75.4541	52.0921	198.525	75.8257	52.7788	43.3799	59.3053	52.6325
ENSMUSG00000013155	Enkd1	11.5989	0.929895	0.276994	0.000787667	0.0483911	-0.307452	0.261795	0.240234	0.539198	0.622443	0.282115	0.0273598	0.153647	0.123872	0.434439	0.775544	NA	0.369386	0.406728	0.363778	0.639784	0.493257	0.425327	0.246166	0.463359	15.9381	11.2365	16.6366	8.89552	12.0642	16.6437	12.1119	6.14536	5.63345	12.1464	10.8648	4.70728	13.8246	6.72669	14.8223	17.0037	13.023	19.5083	22.7477	19.7921	8.3961	10.3784	8.77208
ENSMUSG00000027322	Siglec1	10.456	2.1985	0.654781	0.000786187	0.0483911	-1.74965	0.645701	0.00673466	0.0628358	0.448855	0.670083	0.502954	0.790803	1.24056	0.889127	0.162937	NA	-1.14548	0.879397	0.192721	0.459134	0.0950838	0.945333	0.919882	0.964453	5.00911	8.98923	13.5719	6.5546	20.1071	1.51307	3.02797	4.25448	7.51126	9.89709	8.92469	6.27637	4.60819	0	9.88152	18.0665	4.88363	51.2571	90.9908	15.8336	9.79545	2.96527	1.25315
ENSMUSG00000028878	Fam76a	441.109	0.229995	0.0686059	0.000801116	0.0487067	0.190169	0.0673743	0.00476401	0.0494133	0.420164	0.0682173	7.31156e-10	5.31111e-08	0.275024	0.0903502	0.00233472	0.113248	0.391292	0.0862194	5.6702e-06	0.000191625	0.666316	0.0892534	8.30217e-14	1.02127e-11	531.877	491.261	560.827	484.104	482.57	541.678	457.224	399.449	395.468	380.138	393.85	321.664	394.768	356.515	436.763	443.16	492.704	393.991	387.975	456.537	516.36	548.574	561.413
ENSMUSG00000039646	Vasn	91.2218	0.631566	0.188497	0.000806573	0.0487067	-0.123016	0.185622	0.507507	0.767602	0.508549	0.189104	0.00716124	0.0580958	0.465757	0.24177	0.0540482	0.431857	0.42091	0.231542	0.0690862	0.254035	0.886667	0.239583	0.000214853	0.00226304	49.1804	78.2063	107.7	97.3826	184.985	121.045	56.0175	45.3811	51.4521	71.0791	64.0249	103.56	86.0195	68.9486	107.214	73.86	68.3708	125.848	123.849	126.669	123.143	112.68	119.05
ENSMUSG00000031015	Swap70	146.471	0.38657	0.115383	0.000807156	0.0487067	-0.276827	0.114665	0.0157686	0.109588	0.109743	0.116642	0.346784	0.674424	0.0931766	0.155556	0.54918	0.886917	0.32507	0.150673	0.0309706	0.148321	0.418247	0.154035	0.00662213	0.0351756	160.292	147.873	126.525	149.351	168.899	128.611	160.482	121.962	149.474	147.107	148.227	156.909	119.813	112.672	187.255	168.443	141.625	229.509	169.344	180.767	177.717	171.985	132.834
ENSMUSG00000002458	Rgs19	27.7542	0.661982	0.197615	0.000808523	0.0487067	-0.495795	0.195097	0.011045	0.0865655	0.166187	0.203062	0.413128	0.728062	0.245845	0.312923	0.432078	0.834282	0.540389	0.286084	0.0589024	0.229076	0.786235	0.302939	0.00944919	0.0460837	25.9563	35.5074	24.517	29.4957	33.5118	27.2352	21.1958	21.7451	27.4161	31.4907	22.8938	29.8127	23.0409	18.4984	39.032	28.1624	30.9297	48.5795	56.8692	30.3478	51.776	26.6874	35.0883
ENSMUSG00000036896	C1qc	73.7059	1.48178	0.442348	0.000808661	0.0487067	-0.819053	0.439917	0.0626263	0.257787	0.662731	0.444036	0.135564	0.419412	0.271426	0.536133	0.612669	0.912585	0.223515	0.532111	0.674447	0.851311	0.494941	0.535738	0.355565	0.578934	58.2879	57.531	60.8548	79.5915	180.964	51.4442	43.9056	46.7993	39.8097	79.6266	58.2045	75.3164	16.8967	8.40836	74.6055	113.713	56.4331	196.23	341.215	93.6824	64.3701	48.9269	67.6703
ENSMUSG00000018008	Cyth4	46.8959	1.13872	0.340154	0.000814929	0.0488926	-1.11134	0.339689	0.00106922	0.0176913	0.0273808	0.344815	0.936709	0.979515	0.226835	0.435043	0.602082	0.909989	0.0367979	0.43001	0.931805	0.973447	0.263633	0.436798	0.546138	0.739232	41.8944	35.9569	39.8402	34.6457	68.3641	28.7482	40.8776	41.1267	36.4296	53.5342	42.6833	48.6419	32.2573	21.8617	52.3721	59.5131	52.6347	113.99	245.17	69.9319	46.1786	23.7221	37.5946
ENSMUSG00000090122	Kcne1l	12.8272	1.25611	0.37543	0.000820516	0.0490362	-0.6977	0.354181	0.04885	0.222164	0.558407	0.391845	0.154136	0.450366	0.906306	0.417416	0.0299137	NA	-0.509995	0.401343	0.203827	0.473981	0.396311	0.433686	0.360811	0.584101	3.64299	1.79785	3.94024	3.2773	20.1071	10.5915	21.1958	3.30904	2.62894	1.3496	1.55212	9.41455	15.3606	10.09	3.95261	6.90777	10.3099	7.65031	16.4289	32.9868	5.5974	7.41317	18.7973
ENSMUSG00000002489	Tiam1	165.326	0.982622	0.29419	0.000837492	0.0498567	0.883493	0.290077	0.0023212	0.0302404	1.86611	0.293061	1.9192e-10	1.58892e-08	1.66168	0.378318	1.12171e-05	0.00460921	1.72442	0.350295	8.53293e-07	3.94293e-05	3.3861	0.372863	1.07236e-19	3.13049e-17	307.833	344.737	341.925	151.692	341.82	328.335	293.713	79.417	71.7326	89.0738	109.812	94.1455	52.2261	82.402	118.084	264.621	202.399	105.574	111.211	93.6824	250.484	468.512	258.15
ENSMUSG00000046841	Ckap4	202.706	0.733742	0.219809	0.000843581	0.0500253	-1.29096	0.221035	5.20331e-09	6.82776e-07	-0.557222	0.222334	0.0122023	0.0862577	0.0615973	0.265657	0.816641	0.967426	-0.96065	0.270461	0.000382463	0.0059385	-0.899052	0.271446	0.000926023	0.00744128	143.898	151.468	122.147	137.647	160.857	108.941	113.549	227.378	163.37	188.495	181.21	271.453	179.719	179.939	245.062	224.237	205.113	527.871	624.298	170.212	321.851	106.75	106.518
ENSMUSG00000033581	Igf2bp2	206.086	-0.919887	0.276474	0.000877212	0.0509241	-2.30229	0.286519	9.32806e-16	5.89502e-13	-3.22218	0.285582	1.59482e-29	1.7786e-26	-0.0237275	0.328843	0.942479	0.994263	-3.61694	0.362493	1.90322e-23	2.40554e-20	-3.64067	0.362831	1.07998e-23	5.41621e-21	35.0638	71.4643	32.3975	39.3276	52.2784	24.2091	16.6538	471.775	319.229	348.647	346.899	246.347	448.53	393.511	164.527	165.255	179.609	161.039	415.777	163.614	114.747	26.6874	41.3541
ENSMUSG00000111556	Gm19299	78.0348	1.39984	0.420511	0.000871849	0.0509241	1.07139	0.410608	0.00907354	0.0766259	2.47123	0.418425	3.50424e-09	2.25976e-07	1.81826	0.571655	0.0014692	0.0954523	2.56546	0.501699	3.16165e-07	1.63775e-05	4.38372	0.557683	3.8229e-15	5.98177e-13	172.131	207.651	234.663	26.2184	81.7688	201.238	136.259	16.5452	36.8052	24.7427	25.998	21.9673	39.9376	25.2251	76.5818	47.823	137.284	62.7325	72.0344	46.1815	62.9708	213.499	101.505
ENSMUSG00000036432	Siah2	174.749	0.391902	0.11772	0.00087122	0.0509241	0.353988	0.114261	0.00194782	0.0268963	0.745891	0.116485	1.52042e-10	1.27547e-08	0.591332	0.147406	6.03135e-05	0.01487	0.0650277	0.141369	0.645528	0.833405	0.65636	0.148027	9.24736e-06	0.000161059	183.971	204.505	180.813	200.383	194.368	255.708	187.734	119.598	125.814	110.667	103.216	125.527	118.277	132.852	113.143	170.569	138.37	125.848	213.576	149.1	215.5	220.912	206.77
ENSMUSG00000004069	Dnaja3	1989.7	-0.222148	0.0667762	0.000878631	0.0509241	0.0359587	0.0668614	0.590708	0.820022	-0.186189	0.0667822	0.00530333	0.0464844	-0.115543	0.0803892	0.150633	0.619904	-0.142698	0.0806845	0.0769621	0.27071	-0.258241	0.0807927	0.0013918	0.0102494	1756.83	1594.24	1822.58	1970.12	1812.32	2078.95	2157.43	2170.73	1981.1	1966.82	2025.52	2262.63	2218.07	2379.57	1667.51	1901.23	1860.12	1378.59	1852.67	1981.85	2264.15	1810.3	1829.61
ENSMUSG00000028111	Ctsk	111.585	1.12241	0.337098	0.000869614	0.0509241	-1.05309	0.336701	0.00176197	0.0254225	0.069323	0.339167	0.838047	0.948973	0.0710061	0.409297	0.862272	0.978383	-1.24105	0.42039	0.00315585	0.02974	-1.17004	0.421989	0.00555968	0.0307876	82.878	128.995	121.272	63.6732	108.578	72.6272	146.857	96.9076	59.7145	135.41	128.826	125.527	76.8031	73.9936	221.84	111.056	156.276	615.467	174.399	154.378	114.747	40.0311	47.6199
ENSMUSG00000020873	Slc35b1	466.636	0.259743	0.0780387	0.000873482	0.0509241	-0.1481	0.077658	0.0565109	0.242456	0.111644	0.0784344	0.154619	0.450675	0.0264082	0.0976377	0.786798	0.960023	0.0768266	0.0969637	0.428172	0.691425	0.103235	0.0980021	0.292161	0.514437	430.328	448.562	481.584	386.721	478.548	437.276	440.57	420.721	402.979	377.889	396.567	409.533	457.747	413.692	523.721	444.223	463.402	451.751	614.188	403.758	554.143	536.713	486.224
ENSMUSG00000039021	Ttc16	16.3153	1.11865	0.337068	0.000904145	0.0522059	-1.31496	0.345491	0.000141192	0.00382956	-0.19631	0.380129	0.605554	0.847275	0.287703	0.325021	0.376057	NA	-0.517243	0.331164	0.118313	0.347984	-0.22954	0.343627	0.504139	0.70573	1.8215	1.79785	1.31341	0.936371	16.0857	12.1045	13.6259	0.47272	2.62894	1.3496	0.77606	14.1218	13.8246	26.9068	1.48223	4.7823	0	3.82515	29.0665	62.0151	34.9838	17.7916	16.291
ENSMUSG00000044252	Osbpl1a	1032.98	-0.532536	0.160527	0.000908547	0.0522636	-0.528285	0.161133	0.00104338	0.017444	-1.06082	0.160934	4.34955e-11	4.1648e-09	-0.604287	0.190789	0.00153862	0.0965909	-0.769439	0.192441	6.37959e-05	0.00144678	-1.37373	0.192093	8.59168e-13	8.93855e-11	722.223	568.119	605.483	893.298	663.533	485.694	740.339	1634.67	1324.61	1354.55	1497.8	1631.86	972.328	1347.02	817.696	1012.25	975.098	924.157	866.94	1283.85	863.399	523.369	690.488
ENSMUSG00000031838	Ifi30	64.5386	1.23476	0.37246	0.000915973	0.0524941	-0.888652	0.370443	0.0164449	0.112596	0.346106	0.375414	0.356564	0.682507	0.258066	0.446606	0.563374	0.893874	-0.770004	0.45092	0.0877048	0.291565	-0.511938	0.453968	0.259448	0.477693	59.1986	60.6773	60.8548	68.3551	36.1927	48.4181	43.9056	55.3083	39.4341	44.9868	41.5192	54.9182	41.4737	20.1801	106.226	50.4799	58.061	100.984	281.819	51.4594	58.7727	29.6527	60.1514
ENSMUSG00000059897	Zfp930	86.2057	-0.418434	0.12626	0.000919485	0.0524995	0.13673	0.127778	0.28459	0.587365	-0.281704	0.125461	0.024746	0.14343	-0.348796	0.17386	0.0448357	0.399604	-0.150842	0.181397	0.405659	0.674322	-0.499638	0.179341	0.0053369	0.0298156	96.5393	85.3976	95.0035	122.665	72.3855	66.5749	95.3811	127.634	143.841	115.616	109.036	95.7146	87.5556	87.447	88.9337	81.2991	107.983	76.1206	74.5619	84.4461	65.7695	81.5448	77.6956
ENSMUSG00000038482	Tfdp1	684.334	0.303451	0.0916465	0.000929312	0.0528641	0.314779	0.0907065	0.000519871	0.0101963	0.61823	0.0913323	1.2966e-11	1.33599e-09	0.340241	0.113726	0.00277383	0.122969	0.474745	0.11098	1.88779e-05	0.000528664	0.814986	0.112912	5.28092e-13	5.80278e-11	873.407	973.084	1031.47	787.02	770.771	938.101	773.647	570.1	541.938	591.126	589.806	508.386	592.92	617.174	804.356	738.6	805.799	574.538	726.663	593.762	701.075	971.125	779.462
ENSMUSG00000018339	Gpx3	2297.87	-0.780808	0.236229	0.000948734	0.0535721	-0.123149	0.236398	0.602408	0.826455	-0.903958	0.236271	0.000130273	0.0024238	-0.822208	0.279591	0.00327412	0.135041	0.173911	0.279741	0.53415	0.76667	-0.648298	0.279587	0.0204074	0.081759	1172.13	978.028	1076.12	1428.9	1886.04	1556.94	1609.37	2695.92	2361.54	2564.7	1845.08	2716.1	4052.13	1708.58	1812.27	1553.72	1092.85	990.715	1122.22	2024.07	1866.73	2418.17	2543.9
ENSMUSG00000024644	Cndp2	302.19	0.474596	0.143564	0.000947007	0.0535721	-0.163822	0.142745	0.25111	0.552938	0.310774	0.143952	0.0308598	0.16702	0.0510802	0.175723	0.771291	0.957344	0.0161941	0.175215	0.926361	0.971452	0.0672743	0.176335	0.702822	0.845557	360.656	377.997	355.497	303.384	328.416	296.561	281.601	306.323	304.582	299.162	296.455	207.12	228.873	218.617	375.004	373.551	392.318	378.69	590.176	216.393	249.084	265.391	307.023
ENSMUSG00000024270	Slc39a6	43.7391	0.728645	0.220652	0.00095919	0.0539641	-0.590613	0.218866	0.00696503	0.0642579	0.138032	0.225232	0.539982	0.811085	-0.0849607	0.286012	0.766426	0.956138	0.0795451	0.285337	0.780417	0.909679	-0.00541559	0.287489	0.984971	0.993556	36.8853	40.0021	52.5365	51.9686	37.5332	21.1829	39.3636	34.0358	41.6875	44.5369	38.803	37.6582	21.5049	36.9968	56.3247	64.2954	49.3789	100.219	80.8807	43.5425	25.1883	44.479	57.6451
ENSMUSG00000030629	Zfand6	1444.28	-0.267795	0.0811554	0.00096759	0.054238	-0.089953	0.0813664	0.26893	0.573011	-0.357748	0.0812656	1.07152e-05	0.000290214	-0.21233	0.0984597	0.0310436	0.349906	0.0806298	0.0986095	0.413547	0.681362	-0.1317	0.0985952	0.181627	0.380391	1326.96	1417.6	1614.62	1378.81	1148.78	1417.74	1391.35	1648.85	1788.81	1853	1852.46	1804.46	1671.24	1802.75	1395.76	1652.02	1836.79	1284.87	1246.07	1389.4	1518.3	1270.62	1161.67
ENSMUSG00000049130	C5ar1	11.2912	1.60998	0.488425	0.000979819	0.0543814	-1.44384	0.48469	0.00289298	0.0350915	0.16614	0.505205	0.742264	0.909713	0.446024	0.721038	0.536189	NA	1.07917	0.649768	0.0967442	0.308524	1.52519	0.689752	0.027021	0.100189	3.18762	10.7871	5.69145	8.42734	20.1071	9.07839	3.02797	3.30904	6.76014	6.74801	6.98454	17.26	13.8246	0	8.39929	24.4429	7.59676	24.0985	68.2431	21.1115	22.3896	7.41317	11.2784
ENSMUSG00000028583	Pdpn	50.4125	1.05369	0.319688	0.000980771	0.0543814	-1.10911	0.319726	0.000522548	0.010234	-0.0554188	0.324448	0.864374	0.957413	0.132252	0.411482	0.747904	0.953325	0.377134	0.403268	0.349688	0.627692	0.509387	0.408664	0.212592	0.421765	40.5283	47.6429	39.4024	42.1367	71.045	25.7221	31.7937	34.0358	42.0631	64.7809	41.9072	65.9019	30.7212	28.5884	69.1706	69.0777	47.2084	103.662	264.126	44.862	65.7695	34.1006	35.0883
ENSMUSG00000029919	Hpgds	9.59311	1.47971	0.448723	0.000975184	0.0543814	-1.86997	0.458203	4.48261e-05	0.00155937	-0.39026	0.47865	0.414881	0.729253	0.62954	0.666935	0.345205	NA	-0.15018	0.634143	0.812794	0.923131	0.47936	0.681189	0.481613	0.687493	2.73224	7.64084	4.37804	5.15004	12.0642	4.5392	4.54196	7.56352	4.88232	10.7968	7.37257	9.41455	6.14425	3.36335	11.3637	7.43914	15.1935	19.8908	85.9358	9.2363	15.3929	8.8958	3.75946
ENSMUSG00000032412	Atp1b3	507.42	0.298181	0.0904965	0.000984419	0.0543874	-0.240164	0.0902681	0.00780106	0.0692298	0.0580169	0.0910002	0.523768	0.801981	0.0330733	0.111467	0.766688	0.956138	0.00239253	0.111165	0.982829	0.993783	0.0354658	0.112035	0.751577	0.874589	514.572	474.631	477.206	485.508	544.232	394.91	457.224	439.157	485.979	450.767	488.53	535.06	384.016	435.553	599.314	470.791	565.416	669.402	684.958	443.342	520.558	563.401	585.223
ENSMUSG00000054659	Pm20d2	306.671	-0.476078	0.144587	0.000992412	0.0546324	0.172836	0.145034	0.233383	0.531402	-0.303243	0.144319	0.0356242	0.185092	-0.313849	0.178061	0.0779695	0.50209	0.63247	0.176666	0.000343554	0.00544539	0.318621	0.176165	0.0705058	0.198741	266.394	231.922	214.524	342.712	372.651	332.874	364.871	381.958	368.052	345.948	337.974	376.582	371.727	400.238	210.97	266.746	248.523	243.662	246.433	365.493	293.864	257.978	395.997
ENSMUSG00000074121	Ntf5	75.9788	0.505969	0.153723	0.000996779	0.0546769	0.543733	0.146684	0.000209868	0.00516737	1.0497	0.151037	3.65345e-12	4.12296e-10	0.0655942	0.221716	0.767346	0.956225	0.996934	0.203828	1.003e-06	4.5384e-05	1.06253	0.209742	4.06507e-07	1.11984e-05	118.397	106.522	122.147	133.901	95.1735	146.767	105.979	53.4174	60.8412	63.4313	60.1446	45.5037	49.154	65.5852	93.3804	91.3951	86.8201	61.2025	56.8692	77.8488	102.153	103.784	88.974
ENSMUSG00000032322	Pstpip1	11.6961	1.30132	0.3955	0.00100071	0.054697	-1.20707	0.393003	0.00213059	0.0285067	0.0942552	0.410219	0.818272	0.940493	0.496101	0.60738	0.414049	NA	-0.36648	0.596088	0.538681	0.769083	0.129622	0.634144	0.838038	0.922407	10.0182	16.1806	10.9451	8.89552	12.0642	15.1307	3.02797	10.3998	11.2669	13.0462	9.31272	14.1218	7.68031	5.04502	17.7867	13.8155	5.96888	51.6396	40.4404	11.8752	37.7825	2.96527	3.75946
ENSMUSG00000029575	Mmab	705.65	-0.352546	0.107219	0.00100875	0.0549411	0.0795765	0.107465	0.459005	0.736086	-0.272969	0.107175	0.0108669	0.0796695	-0.240325	0.129599	0.0636851	0.463328	0.167865	0.129666	0.195461	0.463016	-0.0724603	0.129583	0.576039	0.759308	633.88	569.018	619.93	541.222	682.3	797.386	773.647	674.099	736.479	805.263	765.583	793.961	889.38	881.197	575.599	734.88	595.26	452.898	576.275	720.431	685.682	742.799	741.867
ENSMUSG00000053819	Camk2d	1528.8	-0.342909	0.104335	0.00101403	0.0549435	-0.651942	0.104924	5.1822e-10	9.18217e-08	-0.994851	0.104813	2.27422e-21	8.79938e-19	0.0995193	0.124372	0.423611	0.830442	-1.13256	0.125776	2.16524e-19	1.9548e-16	-1.03304	0.126044	2.48762e-16	4.59012e-14	1005.47	991.062	1084.44	884.402	963.799	1060.66	912.933	1768.92	1848.9	1986.17	1942.87	2013.15	2207.32	2012.96	1294.48	1641.39	1689.19	1589.73	1927.24	1237.66	1469.32	957.781	893.499
ENSMUSG00000096956	Snhg18	29.6386	0.635321	0.193385	0.00101887	0.0549435	-0.619401	0.192978	0.00132874	0.0207851	0.0159197	0.200362	0.936671	0.979515	1.02971	0.291778	0.000416989	0.0504854	-0.502347	0.270537	0.0633326	0.239655	0.527366	0.307073	0.0859071	0.228327	16.8488	29.6644	23.2036	25.282	40.2142	31.7744	30.2797	26.945	21.7827	32.3905	22.1177	34.52	27.6491	23.5434	42.4905	28.6938	34.728	64.2626	39.1766	34.3062	41.9805	25.2048	20.0505
ENSMUSG00000042312	S100a13	91.5323	0.446191	0.135823	0.00101953	0.0549435	-0.258088	0.134345	0.0547204	0.237673	0.188102	0.137405	0.171012	0.476236	0.0732397	0.179417	0.68312	0.934837	0.0575145	0.177055	0.745303	0.892382	0.130754	0.180725	0.469375	0.676801	90.6194	90.7912	78.3669	98.3189	108.578	80.1925	71.1573	76.1079	61.9679	71.0791	77.994	103.56	84.4834	84.0836	95.3567	69.0777	121.006	120.11	118.794	101.599	124.542	72.649	110.278
ENSMUSG00000045962	Wnk1	6383.48	-0.26168	0.0798271	0.00104513	0.055931	0.128005	0.0798381	0.108866	0.351856	-0.133675	0.0798151	0.0939724	0.340877	0.262589	0.0948519	0.00563313	0.174396	-0.0941137	0.09477	0.320674	0.600815	0.168475	0.0949358	0.0759608	0.208867	6828.79	6571.12	6358.23	6495.6	6045.53	5752.68	6431.41	7577.23	7100.4	9042.34	8013.6	5537.33	5927.66	6011.98	5533.16	6503.93	6349.26	6094.24	5292.63	5700.11	5296.54	7379.06	6150.48
ENSMUSG00000047361	Gm973	27.4639	-1.20883	0.368734	0.00104423	0.055931	-0.44183	0.382601	0.24817	0.549591	-1.65066	0.37464	1.05301e-05	0.000286017	-0.57031	0.476122	0.230986	0.703384	1.19094	0.46585	0.0105733	0.0716695	0.620633	0.457669	0.175075	0.371588	15.0273	13.4838	14.8853	7.49097	24.1285	18.1568	16.6538	23.636	58.9634	48.1358	55.4883	32.9509	41.4737	75.6753	8.39929	51.5426	21.1624	12.623	11.3738	19.7921	18.1916	38.5485	31.3289
ENSMUSG00000034165	Ccnd3	238.195	0.400927	0.122448	0.00105933	0.0564135	-0.168727	0.121701	0.165624	0.44164	0.232201	0.122912	0.0588696	0.255988	0.0862803	0.160786	0.591532	0.906235	0.131923	0.15869	0.405788	0.674322	0.218204	0.161007	0.17534	0.371679	291.895	283.161	267.06	257.97	281.499	338.927	298.255	198.07	223.084	272.17	223.893	299.697	210.441	297.656	316.209	310.318	303.87	416.177	343.743	267.853	289.666	173.468	190.479
ENSMUSG00000098019	Gm2546	30.6195	0.713228	0.217866	0.0010615	0.0564135	-0.0888283	0.210658	0.673266	0.862193	0.624399	0.218824	0.004325	0.0400184	0.0515326	0.319647	0.871922	0.979814	-0.400589	0.331273	0.22657	0.501699	-0.349056	0.339076	0.303276	0.5261	56.4664	51.2386	69.6108	51.5004	26.8094	27.2352	18.1678	29.7814	32.2984	51.2849	44.2354	17.26	3.07212	18.4984	80.5344	54.1994	69.9987	36.7215	18.9564	21.1115	39.1818	19.2742	15.0379
ENSMUSG00000068284	Usf3	2009.5	-0.283548	0.086668	0.0010692	0.0565266	0.389623	0.0865789	6.7888e-06	0.000323389	0.106075	0.0864794	0.219976	0.543321	0.309122	0.103396	0.00279244	0.12334	0.134449	0.102911	0.191395	0.457297	0.443572	0.103417	1.79358e-05	0.000280645	2287.34	1956.95	1967.93	2239.33	2032.16	1844.43	2033.28	2266.69	2015.27	1636.17	1750.79	1592.63	2173.53	1917.11	1245.07	1577.1	1793.38	1361.75	1563.27	1645.38	1803.76	2848.14	2500.04
ENSMUSG00000025290	Rps24	3225.66	0.183983	0.0562493	0.00107227	0.0565266	-0.121325	0.0561847	0.0308195	0.168534	0.0626577	0.0563306	0.266	0.595971	-0.106237	0.0676513	0.116332	0.572677	0.0453094	0.0676695	0.503132	0.747679	-0.0609275	0.0677624	0.368581	0.590038	3202.19	3031.62	3394.29	3052.57	2790.86	3387.75	3224.79	3084.03	2840.38	2904.35	3093.76	2948.32	3304.07	2981.61	3314.76	3646.24	3964.42	3019.96	3611.83	3127.15	3331.85	3051.26	3382.26
ENSMUSG00000022957	Itsn1	1969.62	-0.298736	0.0913507	0.00107466	0.0565266	-0.102304	0.0915145	0.263611	0.566946	-0.40104	0.0914357	1.15436e-05	0.000310434	-0.0153313	0.109554	0.888705	0.983166	0.0271135	0.109494	0.804423	0.919403	0.0117822	0.109692	0.914462	0.962166	2132.52	1767.28	1763.91	1812.35	1745.29	1687.07	1839.49	2790.47	2451.68	2678.51	2470.2	1950.38	2407.01	2122.27	2094.39	2229.08	2128.72	1709.46	1527.89	1857.81	2149.4	2074.2	1695.52
ENSMUSG00000026407	Cacna1s	20109.5	-0.318798	0.0975267	0.00107993	0.0566098	-0.127996	0.0975444	0.189459	0.475945	-0.446794	0.0975366	4.63237e-06	0.000142573	-0.125844	0.115541	0.276077	0.737946	0.270751	0.115522	0.0190927	0.108344	0.144907	0.11553	0.209741	0.417794	20824.2	17588.8	17643.9	17799	16112.5	18138.6	19220	26692.6	27544.9	30609.4	27068.6	19354.8	23297.5	20933.5	22802.6	25677.2	20536.8	20576.7	15339.5	16525.1	19227.1	22516.7	19922.6
ENSMUSG00000026600	Soat1	41.1403	1.20923	0.370374	0.00109506	0.0572076	-0.891517	0.368176	0.015459	0.10831	0.317715	0.374006	0.395608	0.712554	0.0811826	0.471253	0.863225	0.978543	-0.152495	0.47178	0.746518	0.892723	-0.0713129	0.476419	0.881013	0.945481	43.7159	31.4623	38.0889	43.5412	44.2356	48.4181	36.3357	34.5086	33.4251	38.6886	29.1022	29.8127	27.6491	30.2701	55.3365	30.2879	33.6428	75.3555	308.358	38.2647	30.7857	22.2395	22.5568
ENSMUSG00000044734	Serpinb1a	77.1752	1.84141	0.564284	0.00110139	0.057343	-1.87638	0.564209	0.000882034	0.0152996	-0.0349717	0.567841	0.950892	0.984045	-0.313062	0.672884	0.641749	0.920275	-0.665401	0.678354	0.32664	0.606719	-0.978463	0.677882	0.148904	0.333611	42.3498	60.6773	45.5316	57.5868	45.576	33.2874	27.2517	77.9988	56.71	31.4907	38.803	50.2109	13.8246	52.1319	67.1943	68.015	114.494	142.296	751.938	44.862	23.789	44.479	50.1262
ENSMUSG00000036550	Cnot1	1538.29	-0.20505	0.0628665	0.00110753	0.0574682	0.030634	0.0629738	0.626644	0.838639	-0.174416	0.0628857	0.00554489	0.0480904	0.0377604	0.0759411	0.619025	0.913879	-0.19405	0.0761515	0.0108276	0.0727427	-0.15629	0.0765453	0.0411715	0.135659	1468.13	1440.97	1341.43	1463.55	1479.88	1373.86	1385.3	1820.92	1704.68	1631.22	1605.67	1388.65	1576	1489.96	1417.01	1463.38	1356.02	1439.79	1105.79	1492.32	1467.92	1558.25	1466.19
ENSMUSG00000043719	Col6a6	83.8972	0.987263	0.303632	0.00114794	0.0578336	-0.754368	0.302548	0.0126533	0.0943555	0.232894	0.305651	0.446082	0.752426	0.892284	0.405851	0.02791	0.33492	1.14148	0.37735	0.00248645	0.0247327	2.03376	0.39744	3.10165e-07	8.89519e-06	99.2715	93.4879	97.6303	72.5687	155.495	60.5226	54.5035	46.3266	73.2348	76.4775	97.0075	94.1455	115.205	36.9968	134.883	231.676	100.928	258.58	68.2431	149.1	132.938	102.302	107.771
ENSMUSG00000026179	Pnkd	625.292	-0.40173	0.12351	0.00114351	0.0578336	-0.0423186	0.123952	0.732794	0.891794	-0.444049	0.123624	0.000328241	0.00525601	-0.231586	0.148152	0.118012	0.576664	-0.286912	0.149268	0.0545899	0.218072	-0.518498	0.149212	0.000511024	0.00462737	493.17	502.498	563.892	551.522	568.36	541.678	522.325	782.352	654.606	624.866	699.23	873.984	660.507	815.611	552.871	503.204	587.664	476.232	532.043	634.665	577.932	489.269	583.97
ENSMUSG00000022681	Ntan1	439.457	0.211208	0.0648404	0.00112457	0.0578336	0.103076	0.0637414	0.105857	0.345982	0.314284	0.0645468	1.12114e-06	4.03153e-05	0.00716976	0.0808407	0.929328	0.99179	0.238553	0.0793438	0.00264206	0.0258333	0.245723	0.0804812	0.00226435	0.0153141	302.368	311.477	323.537	288.402	572.381	629.435	525.353	234.942	253.13	242.929	272.009	379.72	468.499	504.502	299.904	272.591	330.459	290.329	491.603	448.62	563.938	609.362	536.35
ENSMUSG00000056091	St3gal5	1601.79	-0.674208	0.20736	0.00114846	0.0578336	0.354338	0.207427	0.0875894	0.311383	-0.31987	0.207266	0.122763	0.396606	-0.623729	0.245753	0.0111478	0.231138	-0.00344289	0.246058	0.988836	0.995663	-0.627172	0.245851	0.0107408	0.0506091	1415.3	1036.91	1198.27	2511.81	1679.61	1261.9	1639.65	2649.6	1383.57	2616.88	2080.62	2011.58	1036.84	1705.22	1098.83	1287.5	1305.56	949.403	1021.12	1580.73	1148.87	1321.03	1969.96
ENSMUSG00000024811	Tnks2	3735.32	-0.255025	0.0784284	0.00114722	0.0578336	0.0864183	0.0784583	0.270698	0.573876	-0.168606	0.0784203	0.0315525	0.169848	0.0791615	0.0936492	0.397945	0.814633	0.0519639	0.093532	0.578503	0.794425	0.131125	0.0937154	0.161757	0.352828	4062.39	4263.14	3860.56	3896.71	3478.52	3263.68	3662.33	4540.95	4350.9	4518.92	4299.37	3958.82	3970.72	4108.33	3348.35	3940.09	4087.6	3094.17	3233.96	3743.34	3457.79	4206.23	3646.68
ENSMUSG00000032265	Tent5a	56.2629	1.11045	0.341134	0.00113323	0.0578336	-0.735638	0.338418	0.0297233	0.164725	0.374814	0.344252	0.276252	0.605908	0.139557	0.427567	0.744122	0.953325	0.433204	0.419754	0.302052	0.583626	0.572761	0.42454	0.177294	0.374036	43.7159	55.7332	65.6706	94.5735	71.045	40.8528	31.7937	46.7993	71.7326	84.1252	64.0249	37.6582	23.0409	5.04502	104.25	46.7603	52.6347	244.045	74.5619	79.1682	74.1656	51.8922	52.6325
ENSMUSG00000072623	Zfp9	148.027	0.403512	0.124036	0.00114115	0.0578336	-0.0237879	0.122222	0.845683	0.943247	0.379724	0.12425	0.00224218	0.0241531	-0.181343	0.167025	0.277602	0.738673	0.392373	0.164385	0.0169903	0.0996356	0.21103	0.164662	0.199986	0.405238	201.275	208.55	199.639	148.883	199.73	158.872	143.829	117.707	125.438	180.847	163.749	138.08	118.277	124.444	178.856	160.473	206.198	209.618	190.828	145.142	193.11	137.885	114.037
ENSMUSG00000008475	Arpc5	232.881	0.581911	0.178726	0.00113037	0.0578336	-0.603747	0.178643	0.000725825	0.0130435	-0.0218357	0.179896	0.90339	0.97011	-0.163069	0.218702	0.455896	0.846674	-0.0720053	0.219666	0.743067	0.891464	-0.235074	0.219853	0.284965	0.506234	206.74	236.866	214.962	237.838	247.987	174.003	193.79	198.07	230.22	235.731	218.073	260.469	202.76	193.392	264.331	281.624	207.826	462.079	585.121	249.38	260.279	177.916	161.657
ENSMUSG00000034116	Vav1	9.78045	1.7528	0.538961	0.00114522	0.0578336	-1.38833	0.531178	0.00895723	0.0759416	0.36447	0.554524	0.511009	0.795382	0.000546364	0.766606	0.999431	NA	-0.0369586	0.766281	0.961532	0.984609	-0.0364123	0.777633	0.962653	0.985823	7.28598	4.49461	5.69145	7.95915	9.3833	7.56533	16.6538	5.67264	6.38457	8.09762	3.8803	4.70728	7.68031	3.36335	4.44668	10.096	5.42626	22.5684	117.53	7.91682	12.5942	5.93053	3.75946
ENSMUSG00000060212	Pcnx2	24.1641	-0.783572	0.241124	0.00115539	0.0579923	-0.193529	0.253425	0.445074	0.725142	-0.977101	0.244584	6.47067e-05	0.00135855	-0.136245	0.316729	0.667077	0.928035	-0.27414	0.327188	0.402106	0.671857	-0.410385	0.328859	0.212066	0.421096	14.572	13.0344	14.0097	24.8138	14.7452	21.1829	19.6818	34.5086	30.045	42.7374	23.2818	20.3982	44.5458	43.7235	17.2927	32.9448	20.6198	14.1531	13.9014	21.1115	15.3929	23.7221	17.5442
ENSMUSG00000105987	AI506816	644.438	0.491386	0.151393	0.00117135	0.0586017	0.208865	0.150726	0.16583	0.44183	0.70025	0.151285	3.67983e-06	0.000116083	0.402395	0.183502	0.0283169	0.336232	0.27673	0.181726	0.127812	0.363232	0.679126	0.183274	0.00021095	0.00223146	920.766	1049.04	960.98	732.242	856.561	938.101	753.965	548.355	463.445	511.949	543.63	535.06	640.538	590.267	732.221	919.796	731.46	730.987	984.47	531.747	745.854	784.313	580.21
ENSMUSG00000041959	S100a10	218.205	0.67965	0.209555	0.00118151	0.0589182	-0.50485	0.209085	0.0157538	0.109566	0.174799	0.210405	0.4061	0.721499	-0.13244	0.25586	0.60472	0.910722	0.140985	0.255618	0.581261	0.796373	0.0085448	0.255953	0.973368	0.990692	192.168	199.111	177.311	286.529	284.18	205.777	222.556	177.743	171.257	225.834	221.177	307.542	136.71	142.942	258.896	291.72	224.647	434.155	556.055	207.157	250.484	161.607	224.315
ENSMUSG00000048865	Arhgap30	21.6074	1.39754	0.431457	0.00119897	0.0595956	-1.32708	0.43002	0.00202805	0.0276816	0.0704585	0.440779	0.872999	0.960436	0.882132	0.583062	0.130297	0.592222	-0.238471	0.558794	0.669555	0.848195	0.643662	0.592471	0.277301	0.498117	16.8488	17.0795	20.5768	17.3229	40.2142	10.5915	9.08391	20.327	24.4116	31.9406	24.8339	12.5527	7.68031	1.68167	25.1979	29.7565	32.0149	68.4703	121.321	22.431	27.987	10.3784	15.0379
ENSMUSG00000062488	Ifit3b	31.8428	1.02691	0.317289	0.00120994	0.0597402	1.25467	0.291505	1.67664e-05	0.00069053	2.28158	0.308923	1.5177e-13	2.16346e-11	1.70232	0.517281	0.00099867	0.0791928	2.29271	0.377189	1.2138e-09	1.22407e-07	3.99503	0.489959	3.52646e-16	6.27036e-14	56.011	72.8127	44.656	39.3276	57.6403	72.6272	62.0734	14.1816	17.6515	11.2467	12.805	6.27637	12.2885	6.72669	24.7038	40.3839	30.9297	17.9782	18.9564	10.5558	26.5877	115.645	68.9235
ENSMUSG00000063884	Ptcd3	1072.93	-0.309412	0.095679	0.00122133	0.0597402	-0.295626	0.096134	0.00210397	0.0283003	-0.605038	0.0959974	2.92595e-10	2.31524e-08	-0.192334	0.115874	0.0969436	0.537308	-0.284496	0.116782	0.0148451	0.0904686	-0.47683	0.116802	4.45753e-05	0.00060503	992.26	885.888	936.025	1135.35	816.347	857.908	928.073	1530.2	1391.84	1565.54	1563.37	1467.1	1141.29	1308.34	1063.25	1397.5	1278.97	1051.15	947.821	1206	1094.29	772.452	855.904
ENSMUSG00000070942	Il1rl2	17.0696	0.938047	0.289835	0.00121013	0.0597402	-0.707241	0.285587	0.0132699	0.0972491	0.230806	0.29823	0.438977	0.746433	-0.127224	0.483146	0.792301	0.962688	1.41548	0.432736	0.0010717	0.0131976	1.28825	0.437517	0.00323512	0.0202937	11.8397	20.2258	14.4475	28.5593	30.8308	6.05226	7.56993	8.98168	11.6425	12.5963	15.1332	31.3818	18.4327	13.4534	26.186	23.3801	25.5034	44.3718	34.1215	22.431	22.3896	11.8611	21.3036
ENSMUSG00000037174	Elf2	692.981	0.211076	0.0652613	0.00121935	0.0597402	0.0526171	0.0646877	0.415987	0.701726	0.263693	0.0652371	5.29815e-05	0.00114951	0.0917746	0.0828688	0.268092	0.733452	0.133327	0.0817813	0.103042	0.320994	0.225101	0.0829752	0.00667029	0.0353561	795.083	782.512	745.58	729.901	785.516	777.716	747.909	640.063	656.109	616.319	624.34	648.035	683.548	602.039	821.648	667.397	775.955	757.381	654.628	724.389	758.448	753.178	701.766
ENSMUSG00000031320	Rps4x	2933.17	0.209966	0.0649254	0.00122089	0.0597402	-0.174344	0.0648716	0.00719835	0.065707	0.0356219	0.065031	0.583851	0.83447	-0.00718249	0.078304	0.926916	0.991244	0.184635	0.0780734	0.0180355	0.103963	0.177453	0.0782807	0.0233978	0.0901625	3254.1	3189.38	3660.04	2931.78	2447.7	2856.67	2741.83	3139.33	3212.94	3005.57	3072.42	2711.39	2947.7	2435.06	3731.76	3906.08	3966.59	3878.71	3226.38	2466.09	2732.93	2733.98	2825.86
ENSMUSG00000026219	Trip12	3077.21	-0.224833	0.0696525	0.00124689	0.0599644	0.125921	0.0696653	0.0706814	0.276641	-0.098912	0.0696236	0.155413	0.451985	-0.046833	0.083197	0.573491	0.89923	-0.217082	0.083394	0.00923883	0.0648977	-0.263915	0.083516	0.0015774	0.0113813	3035.52	3280.17	3438.51	3340.03	2780.14	2593.39	3150.6	3571.87	3578.74	3309.68	3425.92	3015.79	3161.22	3079.14	2472.85	3412.44	3123.9	2736.52	2517.41	2707.55	2825.29	3072.02	2639.14
ENSMUSG00000055204	Ankrd17	1197.74	-0.211669	0.0655502	0.00124172	0.0599644	0.144537	0.0655572	0.0274723	0.15674	-0.0671329	0.0654443	0.304985	0.633944	-0.0179954	0.0802428	0.822554	0.969066	0.153179	0.07984	0.0550385	0.219114	0.135183	0.0802605	0.0921222	0.240531	1314.21	1198.71	1157.99	1471.51	1020.1	1100	1218.76	1485.76	1322.36	1260.98	1272.35	1216.05	1145.9	1180.53	1022.74	1280.59	1185.09	1111.21	985.734	1085.92	1000.54	1196.48	1384.74
ENSMUSG00000109736	Gm8734	26.6927	-1.16866	0.361766	0.00123597	0.0599644	0.421757	0.369644	0.253877	0.556613	-0.746907	0.355392	0.0355846	0.185031	0.118799	0.407779	0.770798	0.957145	-0.794154	0.417864	0.0573662	0.225224	-0.675356	0.421478	0.109078	0.271239	14.1166	20.6752	10.0695	27.1548	17.4261	15.1307	4.54196	21.2724	16.1492	62.5316	31.4304	21.9673	12.2885	18.4984	8.39929	11.6901	19.5345	5.73773	6.31881	13.1947	18.1916	35.5832	38.8478
ENSMUSG00000054079	Utp18	104.973	0.40263	0.124665	0.00123927	0.0599644	-0.0466057	0.122231	0.702986	0.877125	0.356024	0.125019	0.0044028	0.0405798	0.264978	0.163714	0.105545	0.549778	-0.125141	0.161238	0.437676	0.698477	0.139838	0.167007	0.402416	0.621899	106.557	121.804	136.157	109.087	109.919	93.8101	96.8951	101.162	96.1442	80.9762	76.0539	83.1619	102.916	70.6303	117.096	104.679	117.75	110.164	125.112	91.0435	148.331	91.9233	91.4803
ENSMUSG00000073684	Faap20	27.3126	0.813298	0.25207	0.00125324	0.0599644	-0.621042	0.249073	0.0126521	0.0943555	0.192257	0.258389	0.45684	0.759025	0.168452	0.335909	0.616033	0.912747	0.0841716	0.328345	0.797679	0.916355	0.252624	0.337681	0.454392	0.665975	23.2241	29.6644	16.6366	32.773	18.7666	34.8005	16.6538	16.5452	24.7872	27.8918	19.4015	25.1055	16.8967	20.1801	30.1386	32.4134	18.9919	66.5577	49.2867	27.7089	40.5812	28.17	41.3541
ENSMUSG00000027715	Ccna2	49.0806	0.916244	0.283722	0.00124064	0.0599644	-0.831238	0.282934	0.00330416	0.0383845	0.0850058	0.291632	0.770682	0.922667	0.152827	0.328335	0.641602	0.920275	-0.0768084	0.326994	0.814292	0.92387	0.0760186	0.330712	0.818198	0.911583	7.28598	9.88815	10.0695	6.5546	52.2784	86.2447	72.6713	8.50896	2.62894	14.8456	4.26833	69.0401	47.6179	95.8554	7.41114	11.6901	22.7903	33.2788	135.222	62.0151	81.1623	56.3401	65.164
ENSMUSG00000029659	Medag	62.5823	0.636231	0.197169	0.00125169	0.0599644	-0.322776	0.194643	0.0972585	0.329718	0.313455	0.199103	0.11541	0.383205	-0.332339	0.264899	0.209629	0.687222	0.372174	0.263582	0.157954	0.409778	0.0398358	0.261381	0.878867	0.944464	71.4937	70.116	74.4267	87.0825	87.1307	63.5488	43.9056	54.8355	61.9679	77.3772	69.0693	76.8855	29.1852	31.9518	126.978	88.2069	72.1692	136.558	64.4518	65.9735	71.3669	68.2011	50.1262
ENSMUSG00000020793	Galr2	20.4102	1.37548	0.426481	0.00125887	0.0600466	-0.50792	0.403372	0.207963	0.498398	0.867564	0.434466	0.0458416	0.219085	0.943595	0.468565	0.0440309	0.397509	-0.561092	0.457397	0.219933	0.493824	0.382503	0.481124	0.426602	0.643373	2.27687	2.24731	4.37804	1.87274	52.2784	45.392	30.2797	0.47272	1.87782	0.449868	3.49227	26.6746	23.0409	15.1351	1.9763	1.06273	2.1705	10.7104	94.7821	39.5841	34.9838	14.8263	25.0631
ENSMUSG00000024661	Fth1	23558.9	-0.221406	0.0687052	0.00127051	0.0603958	-0.116294	0.0687207	0.0905941	0.31754	-0.337701	0.0687158	8.90291e-07	3.30314e-05	-0.127553	0.0814058	0.117145	0.574068	-0.27265	0.0814488	0.000815444	0.0107395	-0.400202	0.0814566	8.96598e-07	2.21421e-05	21229.1	22404.7	24966.2	19629.6	18151.3	22213.3	19964.9	28414.7	27626.8	24888	27647.5	24835.6	28229.8	25924.7	24824.8	22881.2	28508.5	18749.4	22628.9	22895.5	20504.7	20771.7	19064.2
ENSMUSG00000022533	Atp13a3	1131.28	-0.445859	0.138432	0.00127844	0.0603958	-0.135277	0.138766	0.329631	0.628308	-0.581136	0.138568	2.74257e-05	0.000655692	0.127923	0.16424	0.436051	0.837366	-0.677391	0.16483	3.96282e-05	0.000964457	-0.549468	0.165117	0.000875488	0.00711707	777.779	966.791	882.613	791.702	727.876	836.725	867.514	1081.11	1251.75	1322.16	1261.1	1434.15	1430.07	982.097	686.766	1049.45	896.418	937.545	1168.98	835.225	860.6	1178.69	882.221
ENSMUSG00000066152	Slc31a2	120.455	0.324146	0.100721	0.00128979	0.0603958	0.232058	0.0970027	0.0167437	0.113698	0.556205	0.0994135	2.20804e-08	1.20268e-06	-0.127924	0.137908	0.353614	0.784792	0.442312	0.133453	0.000918514	0.0118302	0.314387	0.134555	0.0194655	0.0790543	117.486	120.006	151.48	123.601	162.197	160.385	148.371	83.6715	83.375	87.7242	91.187	106.698	116.741	102.582	116.108	112.118	103.642	111.312	132.695	120.072	137.136	179.399	124.062
ENSMUSG00000035493	Tgfbi	245.454	0.917454	0.285024	0.00128697	0.0603958	-1.01816	0.285081	0.000354991	0.0077182	-0.100702	0.286185	0.724929	0.901537	0.507733	0.343748	0.139663	0.606219	0.190341	0.341195	0.576937	0.793597	0.698073	0.343669	0.0422309	0.13808	185.337	210.797	133.53	198.979	373.992	161.898	155.941	182.943	184.401	315.357	211.088	324.802	199.688	97.537	374.016	284.281	198.058	827.763	510.559	360.216	309.256	214.982	190.479
ENSMUSG00000001555	Fkbp10	71.2723	1.11769	0.347271	0.00128867	0.0603958	-0.921943	0.346309	0.00776331	0.0691007	0.195745	0.349738	0.57569	0.829706	0.457848	0.432811	0.290124	0.745074	-0.0562497	0.427728	0.895373	0.959964	0.401599	0.434769	0.355639	0.578939	45.9928	60.2278	61.7304	48.6913	140.75	105.915	36.3357	48.2175	42.4386	67.4801	65.5771	128.666	46.0819	30.2701	78.5581	78.6423	78.1381	356.504	120.057	79.1682	117.545	57.8227	66.4172
ENSMUSG00000079177	Fam228a	11.6446	-1.08053	0.335712	0.00128803	0.0603958	0.501659	0.351751	0.153818	0.423613	-0.578876	0.314518	0.0656923	0.273547	-0.117319	0.366475	0.74887	NA	0.00770149	0.368978	0.983347	0.994006	-0.109618	0.372085	0.768296	0.88312	5.91986	3.14623	2.18902	3.74548	12.0642	13.6176	16.6538	7.0908	3.75563	7.64775	8.14863	14.1218	19.9688	13.4534	3.45853	1.5941	1.62788	1.14755	16.4289	10.5558	11.1948	16.309	13.7847
ENSMUSG00000037278	Tmem97	27.3751	0.562927	0.175084	0.00130361	0.0608576	-0.36535	0.17223	0.0338966	0.178166	0.197577	0.179228	0.270297	0.600628	0.477681	0.323707	0.140035	0.60678	0.479648	0.282752	0.0898187	0.295946	0.95733	0.314269	0.00231748	0.0155981	29.1439	30.5634	33.7109	27.6229	32.1713	33.2874	36.3357	23.1633	26.2894	33.7401	22.8938	28.2437	30.7212	28.5884	26.6801	35.0702	35.8133	50.492	54.3417	46.1815	41.9805	29.6527	25.0631
ENSMUSG00000084790	Gm15879	56.0941	-0.736538	0.229211	0.00131192	0.0609343	0.773136	0.22876	0.000725683	0.0130435	0.0365986	0.223637	0.870005	0.959617	-0.146046	0.303302	0.630147	0.916879	1.65581	0.284269	5.71733e-09	4.67758e-07	1.50977	0.28547	1.23183e-07	3.85495e-06	46.4481	62.0257	79.6803	39.7958	56.2998	84.7317	66.6154	60.9809	56.71	49.9353	57.4284	53.3491	82.9474	62.2219	45.9491	38.2584	34.728	25.246	35.3853	40.9036	30.7857	139.368	119.05
ENSMUSG00000040322	Slc25a24	70.8533	0.792736	0.246721	0.00131319	0.0609343	-0.29022	0.243807	0.233902	0.531928	0.502516	0.247987	0.0427255	0.209527	0.102985	0.309066	0.738973	0.951966	0.226157	0.304922	0.458278	0.71516	0.329142	0.308427	0.285898	0.507349	65.5738	65.1719	65.2328	105.81	91.1521	63.5488	80.2412	63.3445	42.4386	64.3311	49.6678	48.6419	56.8343	50.4502	61.7595	44.1035	62.9446	135.41	208.521	85.7656	74.1656	68.2011	82.7082
ENSMUSG00000032449	Slc25a36	1116.1	-0.46068	0.143539	0.00132997	0.0614032	-0.0190746	0.143786	0.894462	0.962156	-0.479754	0.143585	0.000833983	0.011302	0.00256198	0.170634	0.988021	0.999626	-0.172328	0.17077	0.312914	0.593669	-0.169766	0.170966	0.320718	0.544005	970.402	767.68	767.47	1023.45	966.48	874.552	905.363	1156.75	1222.46	1170.56	1205.61	1369.82	1377.85	1273.03	837.953	865.065	923.549	738.637	753.202	1213.91	1059.31	1149.04	1172.95
ENSMUSG00000045763	Basp1	27.9657	1.40229	0.436967	0.00133129	0.0614032	-1.18302	0.434661	0.00649451	0.0612584	0.219269	0.443293	0.620856	0.855241	0.699784	0.557544	0.209436	0.687222	-0.495801	0.551442	0.3686	0.644067	0.203982	0.569363	0.720146	0.855408	21.8579	23.372	21.8902	23.8775	52.2784	24.2091	7.56993	19.8542	15.7737	32.8403	22.1177	26.6746	21.5049	8.40836	28.1623	43.0407	31.4723	97.5414	145.333	10.5558	41.9805	20.7569	10.0252
ENSMUSG00000043716	Rpl7	3513.14	0.197114	0.0614852	0.00134649	0.0618858	-0.153263	0.0614366	0.0126079	0.0942934	0.0438513	0.0615685	0.476318	0.77442	-0.112187	0.0737587	0.12826	0.591074	0.0853867	0.0737451	0.24692	0.523782	-0.0268004	0.0738212	0.716572	0.853065	3486.34	3380.4	4016.41	3403.71	3155.47	3378.68	3401.93	3411.62	3483.72	3262.89	3418.54	3226.05	3534.48	3153.14	4116.64	4002.79	4298.68	3807.18	4013.71	3073.05	3638.31	3270.69	3437.4
ENSMUSG00000029452	Tmem116	91.5286	-0.66626	0.20787	0.00134981	0.0618858	0.258496	0.211182	0.220934	0.515799	-0.407764	0.205033	0.0467269	0.221529	-0.0636698	0.234631	0.786113	0.960023	0.0467624	0.234441	0.8419	0.936947	-0.0169074	0.235446	0.942753	0.975761	17.7596	14.3828	17.0744	8.89552	152.814	166.437	146.857	38.763	28.9184	27.4419	26.386	98.8528	121.349	126.125	15.3164	15.4096	16.2788	6.12025	142.805	101.599	120.344	139.368	129.075
ENSMUSG00000067818	Myl9	390.262	0.572157	0.178798	0.00137415	0.0628144	-0.369255	0.178454	0.0385283	0.193801	0.202902	0.17923	0.257604	0.585952	0.238207	0.216554	0.271338	0.734795	-0.0436379	0.215782	0.839736	0.935953	0.194569	0.217124	0.370189	0.591401	330.146	357.322	371.696	369.867	584.446	556.808	336.105	294.977	297.07	460.215	305.38	525.646	291.852	339.698	469.372	672.179	491.076	750.495	476.438	389.244	456.188	293.561	414.794
ENSMUSG00000028923	Necap2	215.347	0.372017	0.116317	0.00138244	0.0630058	-0.00266323	0.114907	0.981509	0.993752	0.369354	0.116437	0.00151317	0.0177517	0.127754	0.14846	0.389498	0.808832	0.101716	0.146393	0.487172	0.736155	0.22947	0.148869	0.123215	0.294363	293.261	249.002	250.862	223.324	238.604	217.881	242.238	205.161	197.922	190.294	181.21	200.844	155.142	200.119	230.733	209.89	250.693	301.805	310.885	187.365	228.094	206.086	219.302
ENSMUSG00000027995	Tlr2	13.8603	1.28201	0.401246	0.00139793	0.063523	-1.05231	0.396027	0.00788027	0.0696658	0.229705	0.41431	0.579286	0.831832	1.08238	0.541267	0.0455315	NA	-0.206222	0.503366	0.682036	0.855671	0.876156	0.550486	0.111473	0.274909	15.4827	11.686	10.5073	12.1728	9.3833	10.5915	9.08391	7.0908	7.88683	16.1952	15.5212	10.9836	7.68031	0	13.8341	15.4096	17.364	35.9564	51.8142	15.8336	13.9935	10.3784	21.3036
ENSMUSG00000049382	Krt8	19.162	3.03562	0.951777	0.00142558	0.0642098	-2.15732	0.911741	0.0179738	0.119232	0.878293	1.00474	0.382036	0.702908	0.269586	0.949255	0.776412	0.958693	-5.47734	1.14752	1.81343e-06	7.45786e-05	-5.20775	1.14898	5.82928e-06	0.00010963	1.36612	2.24731	3.50243	0.936371	2.68094	1.51307	0	1.41816	0.375563	1.79947	0.38803	1.56909	0	1.68167	0.494076	3.1882	48.2937	1.53006	7.58257	0	0	0	3.75946
ENSMUSG00000017843	Ppp2r5c	1445.51	-0.122835	0.0385118	0.00142504	0.0642098	-0.0958665	0.038767	0.0134026	0.0979565	-0.218701	0.0386953	1.5871e-08	8.90229e-07	-0.0556339	0.0494085	0.260166	0.725842	-0.165158	0.0499777	0.000951006	0.0121089	-0.220792	0.0503989	1.18194e-05	0.000197249	1442.17	1364.56	1345.37	1348.37	1302.94	1345.12	1336.85	1650.27	1578.49	1535.4	1649.9	1514.17	1442.36	1664.86	1399.22	1463.92	1454.78	1409.19	1439.42	1556.98	1453.92	1369.95	1286.99
ENSMUSG00000059498	Fcgr3	30.6968	1.59575	0.500091	0.00141825	0.0642098	-1.43449	0.498417	0.00400076	0.0438189	0.161253	0.506565	0.750237	0.912773	-0.117984	0.620133	0.849108	0.975399	-0.110069	0.623341	0.85984	0.945158	-0.228053	0.624687	0.715061	0.852226	16.8488	23.8214	28.8951	26.2184	48.257	15.1307	13.6259	20.7997	19.5293	41.8377	22.5057	29.8127	6.14425	11.7717	32.609	33.4761	21.705	136.558	171.872	38.2647	33.5844	22.2395	13.7847
ENSMUSG00000030657	Xylt1	131.649	0.571388	0.179413	0.00144869	0.0643793	0.0358187	0.177143	0.839758	0.940046	0.607207	0.179416	0.000713459	0.0100048	0.867007	0.243537	0.000370759	0.0478687	1.02785	0.222703	3.92411e-06	0.000141171	1.89486	0.237661	1.54919e-15	2.54626e-13	176.23	186.526	144.038	128.751	155.495	196.699	195.304	92.1804	97.6464	116.516	124.558	83.1619	138.246	117.717	116.108	164.724	115.579	171.749	222.422	162.295	215.5	222.395	160.404
ENSMUSG00000111933	Gm36660	30.7019	-0.749511	0.235264	0.00144343	0.0643793	-0.27248	0.247561	0.271046	0.574419	-1.02199	0.239771	2.02276e-05	0.000504415	-0.279486	0.284639	0.326151	0.766733	-0.855141	0.309656	0.00575215	0.0464379	-1.13463	0.308536	0.000235573	0.00243916	15.9381	12.1355	20.139	19.6638	17.4261	19.6699	25.7378	40.6539	33.8007	40.0382	36.0868	34.52	30.7212	42.0418	15.8104	18.5978	31.4723	17.2132	30.3303	18.4726	25.1883	25.2048	22.5568
ENSMUSG00000030431	Tmem238	74.2386	0.412156	0.129401	0.001447	0.0643793	0.304433	0.122853	0.0132108	0.0969852	0.71659	0.127076	1.70974e-08	9.45044e-07	-0.245239	0.171392	0.152467	0.623292	0.48789	0.167094	0.00350187	0.0321355	0.242651	0.166443	0.144879	0.32748	70.1276	65.6213	72.6755	74.9097	112.6	122.558	89.3252	54.8355	34.5518	41.8377	34.5347	69.0401	75.2671	72.3119	56.8187	53.6681	69.9987	64.2626	58.133	79.1682	96.5552	74.1317	109.024
ENSMUSG00000039826	Trub2	476.801	-0.227156	0.0713331	0.00145031	0.0643793	0.0388006	0.071706	0.588434	0.818387	-0.188356	0.0713071	0.00825463	0.0647227	-0.0696066	0.0886846	0.432525	0.834643	-0.058959	0.0890941	0.508125	0.750918	-0.128566	0.089685	0.151708	0.337432	438.525	416.651	411.974	382.508	410.184	478.129	436.028	494.938	449.925	444.019	456.711	516.231	451.602	590.267	330.043	445.285	449.837	405.084	406.931	444.662	405.812	432.929	531.337
ENSMUSG00000021665	Hexb	173.03	0.706779	0.221933	0.00144929	0.0643793	-0.283166	0.220741	0.199562	0.488824	0.423613	0.222542	0.0569727	0.250556	-0.0547171	0.268192	0.838336	0.973524	0.382509	0.266562	0.151295	0.400049	0.327792	0.267269	0.220029	0.430872	136.612	149.671	135.719	143.265	215.816	181.568	163.51	97.3803	90.8863	104.819	90.799	152.202	170.503	164.804	126.978	125.934	88.9906	183.99	648.309	139.864	188.912	152.711	228.074
ENSMUSG00000056880	Gadl1	202.409	0.812833	0.255526	0.0014676	0.0645712	0.907784	0.252337	0.000321289	0.00714943	1.72062	0.254498	1.37215e-11	1.4062e-09	0.519565	0.314569	0.0986017	0.541377	0.707556	0.307282	0.0212998	0.116476	1.22712	0.312208	8.47818e-05	0.00103318	289.162	555.984	609.861	366.589	328.416	462.998	258.892	94.0713	108.538	133.611	153.66	116.113	125.957	132.852	228.757	193.418	301.7	272.351	255.28	77.8488	204.305	246.117	236.846
ENSMUSG00000032014	Oaf	96.667	0.613301	0.192723	0.00146116	0.0645712	-0.296634	0.191094	0.120591	0.371541	0.316667	0.193885	0.102412	0.357641	0.381775	0.26172	0.144644	0.614179	0.627	0.247771	0.0113881	0.0755004	1.00877	0.256862	8.59063e-05	0.00104493	99.7269	136.187	131.341	126.41	131.366	99.8623	86.2972	84.1442	86.7551	112.467	81.0983	127.096	81.4113	82.402	109.191	163.13	117.207	216.504	92.2546	146.461	152.529	91.9233	114.037
ENSMUSG00000010936	Vac14	618.395	-0.329992	0.10379	0.00147565	0.0645712	-0.13313	0.10437	0.202109	0.492537	-0.463123	0.104064	8.57219e-06	0.000239705	-0.0308896	0.124852	0.804592	0.964773	-0.453927	0.126104	0.00031866	0.00512423	-0.484817	0.126495	0.000126745	0.00144686	483.152	546.545	562.14	455.076	458.441	493.259	499.615	841.915	638.457	489.006	588.253	765.717	872.483	674.351	496.546	528.179	628.361	471.641	641.991	477.648	615.714	621.223	553.894
ENSMUSG00000040212	Emp3	60.7957	0.846946	0.266327	0.00147225	0.0645712	-0.456318	0.26396	0.0838555	0.303922	0.390628	0.268264	0.145355	0.436043	0.189528	0.342869	0.58042	0.901929	0.581522	0.332417	0.080226	0.276879	0.77105	0.33825	0.0226357	0.0881233	48.725	55.2837	51.2231	56.1823	109.919	68.088	66.6154	31.1995	37.1807	53.0844	47.3397	76.8855	56.8343	40.3602	48.9135	57.919	46.1232	135.793	193.355	73.8904	68.5682	38.5485	70.1766
ENSMUSG00000027546	Atp9a	391.069	0.645399	0.202937	0.00147126	0.0645712	0.0990215	0.201761	0.623578	0.836985	0.744421	0.202891	0.000243429	0.00413176	-0.245469	0.241164	0.308748	0.754755	0.53531	0.240534	0.0260471	0.132522	0.28984	0.240443	0.228032	0.441285	362.022	373.502	377.825	474.272	499.996	397.936	390.608	267.087	304.582	237.98	214.193	249.486	182.791	262.341	479.254	278.436	361.389	524.046	492.867	332.507	219.698	468.512	612.792
ENSMUSG00000042599	Kdm7a	964.979	-0.352333	0.110952	0.00149558	0.0652576	0.328323	0.110926	0.00307792	0.0364227	-0.0240093	0.110709	0.828311	0.944557	0.01723	0.133023	0.896941	0.985556	0.155005	0.132671	0.242671	0.519747	0.172235	0.133032	0.195427	0.399562	969.036	946.565	965.796	968.208	918.223	945.666	1223.3	826.787	897.971	1118.37	1071.74	1027.76	1084.46	1024.14	637.852	912.357	798.202	543.554	768.367	965.853	930.568	1196.48	1072.7
ENSMUSG00000030707	Coro1a	38.2522	1.23066	0.388015	0.00151555	0.0659415	-0.86323	0.385356	0.0250855	0.148102	0.367433	0.39169	0.348209	0.675302	0.756855	0.497262	0.127998	0.591074	-0.179904	0.484872	0.710612	0.872458	0.576951	0.502054	0.250482	0.468	23.6794	30.5634	36.7755	58.9914	76.4069	18.1568	24.2238	31.6722	19.9048	43.1873	35.3107	31.3818	27.6491	13.4534	48.4194	40.3839	28.2165	71.9129	238.851	48.8204	39.1818	16.309	26.3162
ENSMUSG00000056116	H2-T22	292.193	0.31684	0.099962	0.00152645	0.0660415	-0.534479	0.100546	1.06216e-07	9.0709e-06	-0.217639	0.101651	0.0322707	0.172733	0.100214	0.122783	0.414391	0.82383	-0.447604	0.12462	0.000328454	0.00524172	-0.34739	0.126086	0.0058658	0.0319847	191.257	258.44	237.29	218.174	225.199	220.908	227.098	215.088	263.27	276.669	282.098	216.535	325.645	258.978	312.75	349.639	345.653	353.444	304.566	258.616	354.036	249.082	229.327
ENSMUSG00000025766	D3Ertd751e	91.3744	-0.450779	0.142206	0.0015249	0.0660415	0.244392	0.143112	0.0876928	0.311541	-0.206387	0.140868	0.142891	0.431861	0.190278	0.191995	0.321658	0.765343	0.287867	0.184746	0.119191	0.349423	0.478145	0.190518	0.012083	0.0553697	96.9946	104.724	107.7	112.833	68.3641	84.7317	95.3811	111.089	125.438	115.166	106.708	147.495	72.1949	100.9	89.9218	101.491	88.9906	69.6178	44.2316	101.599	72.7662	102.302	111.531
ENSMUSG00000001473	Tubb6	367.699	0.904083	0.285631	0.00154969	0.0662999	-0.736261	0.285378	0.00988138	0.0804386	0.167822	0.286362	0.557844	0.820366	-0.0541225	0.337379	0.87255	0.979948	-0.90025	0.338834	0.00788612	0.0581512	-0.954373	0.338996	0.00487324	0.0278111	152.095	151.468	160.674	180.251	357.906	278.404	322.479	173.961	108.162	156.104	142.795	332.648	221.193	282.521	156.622	199.263	194.26	309.072	1622.67	245.422	228.094	286.148	293.238
ENSMUSG00000019122	Ccl9	34.5232	1.48829	0.469868	0.00153776	0.0662999	-1.02329	0.466589	0.0282982	0.159397	0.464999	0.473792	0.326376	0.65382	0.834899	0.605087	0.167648	0.642657	0.357065	0.580243	0.538309	0.768857	1.19196	0.602466	0.047875	0.150884	22.3133	27.4171	26.2682	53.3731	61.6617	31.7744	21.1958	28.8359	23.2849	51.2849	32.2065	9.41455	19.9688	1.68167	33.1031	42.5094	21.705	70.0003	256.543	56.7372	29.3864	26.6874	28.8225
ENSMUSG00000045896	Paip2b	2095.11	-0.355412	0.112232	0.00154145	0.0662999	0.310591	0.112224	0.00564699	0.0556163	-0.0448201	0.112122	0.689344	0.886518	-0.187441	0.133319	0.159738	0.629117	0.237186	0.133256	0.0750893	0.266695	0.049745	0.133267	0.708946	0.848599	1981.79	1726.38	1833.09	2231.84	2005.35	2125.86	2246.75	2127.71	1901.48	2366.3	2205.17	1937.83	1913.93	2125.63	1683.81	1870.41	1725.55	1209.9	1429.31	2018.79	1466.52	2422.62	2384.75
ENSMUSG00000036905	C1qb	93.2766	1.44032	0.455044	0.00154955	0.0662999	-1.30425	0.454546	0.00411307	0.044816	0.136068	0.457231	0.766014	0.920288	-0.0965247	0.547338	0.860017	0.977546	-0.076793	0.54809	0.888573	0.957076	-0.173318	0.548656	0.752082	0.874761	53.2787	59.7783	79.2425	76.3142	182.304	31.7744	31.7937	57.1991	48.8232	107.068	60.5327	114.544	35.3294	33.6335	102.768	109.462	58.061	240.22	592.704	109.516	113.347	45.9616	55.1388
ENSMUSG00000028885	Smpdl3b	13.9729	1.70121	0.537695	0.00155675	0.0664169	1.59612	0.469061	0.000666968	0.0122411	3.29734	0.52349	3.00042e-10	2.36037e-08	1.47274	0.769251	0.0555543	NA	2.20316	0.59846	0.000231972	0.00400543	3.6759	0.729228	4.63551e-07	1.2575e-05	32.7869	33.2601	32.3975	20.132	33.5118	27.2352	22.7098	0.94544	0.375563	1.3496	6.98454	3.13818	4.60819	5.04502	2.96446	10.6273	11.3951	22.1859	12.6376	1.31947	4.19805	44.479	32.582
ENSMUSG00000025980	Hspd1	3377.8	-0.254315	0.0804363	0.00156856	0.0667353	0.0126978	0.0804908	0.87465	0.955413	-0.241617	0.0804524	0.00267132	0.0275397	-0.0898546	0.0961177	0.349871	0.782972	-0.1346	0.0962572	0.162012	0.415979	-0.224455	0.0963358	0.0198104	0.0800065	3353.83	3185.33	3709.51	4356.47	3006.68	3003.44	3332.28	4464.84	4268.27	4277.79	4183.74	3881.93	3499.15	3731.63	3015.35	4127.66	3865.67	2726.19	3500.62	3290.76	3151.34	2720.63	3057.7
ENSMUSG00000017210	Med24	927.847	-0.169462	0.053653	0.00158591	0.0667579	-0.0110367	0.0538839	0.83771	0.939383	-0.180499	0.0537268	0.000780629	0.0107091	-0.221687	0.0670058	0.000938053	0.0757143	-0.105901	0.0679723	0.119232	0.349423	-0.327588	0.0679208	1.4135e-06	3.27956e-05	838.799	835.099	817.38	788.424	863.264	974.414	917.475	1021.55	925.763	921.779	898.677	1021.48	1053.74	977.052	927.875	821.493	810.14	801.37	811.335	866.892	1025.72	865.858	839.613
ENSMUSG00000060216	Arrb2	66.3741	0.532996	0.168799	0.00159082	0.0667579	0.0275078	0.164598	0.867275	0.951709	0.560504	0.168787	0.00089767	0.0118845	0.407342	0.23882	0.0880735	0.523805	0.611148	0.220134	0.00549895	0.0448214	1.01849	0.232728	1.20701e-05	0.000200748	81.5119	85.8471	86.2474	71.6324	79.0878	81.7055	90.8391	48.6902	49.1988	73.7783	61.3087	39.2273	56.8343	55.4952	73.1232	74.3914	55.8905	92.5687	142.805	68.6125	62.9708	84.5101	78.9487
ENSMUSG00000028538	St3gal3	1315.87	-0.222841	0.070553	0.00158593	0.0667579	-0.0706566	0.0707767	0.318132	0.617724	-0.293497	0.0706694	3.27998e-05	0.000764885	-0.163218	0.0854668	0.0561687	0.440408	-0.136441	0.0859656	0.112476	0.337892	-0.299659	0.0860363	0.000495934	0.00450952	1198.54	1144.78	1178.57	1172.8	1101.87	1340.58	1174.85	1456.92	1326.49	1511.11	1467.92	1388.65	1483.84	1550.5	1344.87	1281.66	1290.91	974.267	1109.58	1382.81	1353.17	1154.97	1170.45
ENSMUSG00000031093	Dock11	52.5562	0.559943	0.177331	0.00159067	0.0667579	-0.286348	0.174708	0.101211	0.33724	0.273595	0.17944	0.127331	0.404456	-0.279429	0.254115	0.271499	0.734795	0.747319	0.244667	0.0022549	0.0229472	0.46789	0.242992	0.0541625	0.165113	49.1804	66.0708	56.4767	60.3959	68.3641	51.4442	56.0175	43.4903	36.8052	62.5316	55.8763	59.6255	44.5458	33.6335	68.1825	76.5168	59.6888	111.694	70.7706	62.0151	40.5812	68.2011	57.6451
ENSMUSG00000019437	Tlcd1	1959.15	0.492748	0.156	0.00158511	0.0667579	-0.530184	0.156637	0.000712312	0.0128985	-0.0374361	0.157898	0.812586	0.938425	-0.133797	0.168112	0.426099	0.832551	0.0467695	0.168131	0.78088	0.909707	-0.087028	0.168162	0.604789	0.781399	19.5811	22.9225	25.8304	18.7274	2809.63	3056.39	2944.7	23.1633	23.6605	18.4446	24.4459	3009.52	3079.81	2953.02	45.9491	29.7565	27.1313	70.0003	3228.91	2687.76	3113.55	2766.59	2741.9
ENSMUSG00000038147	Cd84	13.9566	2.04096	0.647039	0.00160883	0.0673297	-2.09606	0.647088	0.00119859	0.0193561	-0.0550999	0.662878	0.933754	0.97888	0.191187	0.831284	0.8181	NA	-1.24932	0.882661	0.15695	0.407936	-1.05813	0.894305	0.236733	0.452484	7.28598	8.98923	9.63169	11.2365	14.7452	6.05226	4.54196	8.98168	18.027	16.6451	8.14863	7.84546	1.53606	0	17.7867	15.941	13.5656	28.6887	184.509	5.27788	13.9935	4.4479	2.50631
ENSMUSG00000005360	Slc1a3	25.4749	1.2964	0.411643	0.00163639	0.068239	-0.605526	0.403889	0.133812	0.393552	0.690879	0.415724	0.0965388	0.345875	0.255176	0.515146	0.620355	0.91399	-0.534669	0.521081	0.304856	0.58615	-0.279493	0.530017	0.597965	0.776034	15.0273	42.6988	22.328	15.4501	37.5332	40.8528	19.6818	14.1816	28.9184	21.1438	15.1332	15.6909	23.0409	5.04502	51.878	53.6681	29.3018	119.727	21.4839	21.1115	18.1916	10.3784	15.0379
ENSMUSG00000020377	Ltc4s	11.3844	1.36479	0.433434	0.00163944	0.068239	-1.60933	0.43877	0.000244629	0.00582545	-0.244533	0.460325	0.595268	0.841086	-0.0141139	0.543861	0.979296	NA	0.0139914	0.542396	0.97942	0.992137	-0.000122545	0.548723	0.999822	1	5.46449	17.9785	6.56706	4.68185	6.70236	3.02613	0	6.14536	15.7737	9.44722	2.71621	3.13818	7.68031	8.40836	19.269	20.1919	8.68201	51.6396	11.3738	14.5142	11.1948	5.93053	16.291
ENSMUSG00000024053	Emilin2	69.9352	1.05957	0.336728	0.00165148	0.0685542	-0.519293	0.334333	0.120371	0.371255	0.540276	0.338234	0.110189	0.372033	0.216815	0.435561	0.618636	0.913662	1.44261	0.416658	0.000535488	0.00776237	1.65943	0.423657	8.96879e-05	0.00108151	61.4755	70.5654	72.2377	103.937	159.516	46.905	54.5035	53.8901	51.8277	79.1767	63.6369	81.5928	43.0097	15.1351	87.9455	156.753	67.8282	129.29	207.257	92.363	74.1656	87.4754	77.6956
ENSMUSG00000048911	Rnf24	90.7395	0.611492	0.194509	0.00166788	0.0690486	-0.167555	0.191349	0.381218	0.674396	0.443936	0.195418	0.0231031	0.13641	0.162909	0.232619	0.483723	0.859668	0.311302	0.228274	0.172656	0.430319	0.474211	0.231525	0.04054	0.134121	31.4208	42.6988	40.278	44.0094	139.409	131.637	113.549	23.1633	22.5338	32.3905	30.2663	109.836	101.38	99.2187	34.5853	38.7898	25.5034	84.1534	130.167	151.739	127.341	170.503	165.416
ENSMUSG00000085322	Gm14261	52.9643	0.604097	0.192351	0.00168604	0.0694261	0.519117	0.181429	0.00421945	0.0456862	1.12321	0.188692	2.63865e-09	1.73101e-07	0.390443	0.240808	0.104934	0.549052	0.517494	0.225658	0.0218328	0.118299	0.907936	0.236384	0.000122568	0.00140605	51.9126	77.3073	78.8047	66.0141	50.9379	63.5488	63.5874	30.7268	39.8097	20.244	24.4459	15.6909	44.5458	36.9968	45.455	39.8525	60.2315	41.6942	50.5504	36.9452	41.9805	93.4059	81.455
ENSMUSG00000064371	mt-Tt	72.6599	1.09446	0.348458	0.00168444	0.0694261	-0.362673	0.345095	0.293288	0.596295	0.731791	0.349579	0.0363183	0.187235	-0.725227	0.417622	0.0824647	0.511214	0.308091	0.419939	0.463159	0.71847	-0.417136	0.416531	0.316608	0.540172	40.9836	50.7891	59.1035	104.874	83.1092	68.088	71.1573	23.1633	25.5383	36.4393	24.8339	72.1782	47.6179	92.492	138.835	27.6311	114.494	14.1531	58.133	174.17	113.347	69.6838	92.7334
ENSMUSG00000038286	Bphl	286.453	-0.274099	0.0873087	0.0016928	0.0695179	0.00821492	0.0880041	0.925628	0.973226	-0.265884	0.087384	0.00234458	0.0249304	0.13877	0.112073	0.215639	0.690288	-0.266672	0.112711	0.0179822	0.103719	-0.127902	0.11489	0.265597	0.484627	281.876	279.565	285.448	240.647	253.349	231.499	342.161	285.523	325.613	318.506	336.422	327.94	308.749	412.01	271.742	312.975	305.498	253.99	221.158	266.533	257.48	249.082	255.643
ENSMUSG00000001131	Timp1	25.1272	1.79405	0.572208	0.00171674	0.0703132	-3.06397	0.586962	1.78881e-07	1.4014e-05	-1.26992	0.59481	0.0327612	0.174339	0.0614901	0.700074	0.930009	0.99181	-2.86896	0.814427	0.000427229	0.00647468	-2.80747	0.817513	0.000594406	0.00522986	4.09836	9.88815	5.25365	9.83189	9.3833	15.1307	1.51399	13.7089	12.018	26.9921	22.5057	31.3818	10.7524	13.4534	26.6801	31.882	13.5656	121.64	212.312	18.4726	55.974	2.96527	1.25315
ENSMUSG00000060703	Cd302	55.5173	0.665097	0.212242	0.00172637	0.0704799	0.083126	0.206397	0.687134	0.869506	0.748223	0.211997	0.000416506	0.00639722	0.611558	0.293336	0.0370839	0.372795	0.853547	0.266273	0.00134815	0.0156137	1.4651	0.284598	2.63317e-07	7.69838e-06	63.7523	83.1503	89.7498	62.7368	97.8544	60.5226	39.3636	31.6722	43.9409	50.835	45.7875	42.3655	61.4425	21.8617	78.5581	77.5796	52.6347	103.279	46.7592	55.4178	54.5747	68.2011	85.2145
ENSMUSG00000052160	Pld4	33.9365	1.23295	0.39353	0.00172999	0.0704799	-1.20032	0.392864	0.00224834	0.0296428	0.032631	0.399933	0.934972	0.979131	0.620933	0.497386	0.211887	0.687403	-0.220296	0.488953	0.652317	0.837664	0.400637	0.502771	0.425533	0.642108	21.8579	21.5741	21.0146	34.1775	50.9379	21.1829	22.7098	29.3086	21.4071	41.8377	24.8339	36.0891	23.0409	6.72669	40.5142	67.4836	30.9297	76.8856	142.805	42.2231	44.7792	25.2048	22.5568
ENSMUSG00000005034	Prkacb	999.659	-0.273091	0.0872872	0.00175614	0.0713559	0.213185	0.0872866	0.0145919	0.103575	-0.0599062	0.0871239	0.491706	0.783905	0.1547	0.106197	0.145191	0.614299	0.153206	0.105432	0.146189	0.392522	0.307905	0.106212	0.00374381	0.0227125	997.269	1056.68	1259.12	978.976	1095.17	1018.29	958.353	1037.62	933.65	1144.46	1222.68	1132.88	1075.24	1140.17	973.824	976.121	915.952	818.965	940.238	790.363	940.363	1306.2	949.891
ENSMUSG00000053063	Clec12a	8.45692	1.89621	0.606442	0.00176734	0.0714815	-1.92417	0.60629	0.0015052	0.0226126	-0.0279616	0.632302	0.964728	0.98754	0.390126	0.828348	0.637663	NA	0.258141	0.793125	0.744823	0.892382	0.648267	0.824509	0.431724	0.647254	4.55374	6.29246	5.69145	2.34093	12.0642	4.5392	1.51399	4.25448	4.13119	9.89709	7.37257	7.84546	0	0	6.42299	10.096	11.9378	19.1258	84.672	14.5142	4.19805	5.93053	10.0252
ENSMUSG00000112023	Lilr4b	19.9295	1.93686	0.619482	0.00176854	0.0714815	-2.42674	0.624817	0.000102783	0.00298873	-0.489885	0.635542	0.440817	0.748406	0.00474006	0.777315	0.995135	0.999626	-0.452852	0.788286	0.565646	0.786453	-0.448112	0.792796	0.571918	0.757157	6.83061	5.39354	10.0695	7.49097	18.7666	9.07839	10.5979	14.6543	9.76464	27.4419	10.8648	14.1218	3.07212	1.68167	11.8578	27.6311	11.3951	52.7871	246.433	23.7505	25.1883	14.8263	5.01262
ENSMUSG00000039497	Dse	70.4339	0.705166	0.225626	0.0017758	0.0715867	-0.599677	0.22479	0.00763683	0.068457	0.105489	0.228256	0.643971	0.864985	0.356984	0.298774	0.232154	0.705041	0.353255	0.287871	0.219774	0.493802	0.710239	0.296554	0.0166215	0.0702295	71.4937	71.0149	70.9242	72.5687	109.919	54.4704	48.4475	41.5994	57.0856	89.0738	53.9362	94.1455	78.3392	57.1769	96.8389	77.5796	84.107	166.777	168.08	72.5709	92.3571	80.0622	72.683
ENSMUSG00000037990	Sh3rf3	11.1304	0.907501	0.290607	0.00179153	0.0720318	-0.556371	0.281573	0.0481618	0.220449	0.35113	0.300648	0.242843	0.569494	-0.0232485	0.462325	0.959894	NA	0.795927	0.423422	0.0601424	0.231883	0.772679	0.434626	0.0754367	0.208046	10.0182	9.88815	13.5719	10.7683	9.3833	13.6176	9.08391	8.98168	7.51126	6.74801	8.92469	14.1218	9.21637	6.72669	10.8697	14.3469	10.8525	25.6285	15.1651	19.7921	16.7922	13.3437	13.7847
ENSMUSG00000033585	Ndn	57.4657	0.718014	0.230245	0.00181792	0.072712	-0.209582	0.226892	0.355638	0.653181	0.508432	0.231364	0.0279819	0.156343	-0.209176	0.320992	0.514623	0.873392	0.978088	0.307444	0.00146587	0.0166615	0.768912	0.307368	0.0123633	0.0563273	57.8325	58.43	80.9937	75.846	104.557	78.6794	66.6154	48.2175	48.4476	71.9788	51.608	58.0564	52.2261	31.9518	65.7121	89.801	64.5725	137.323	72.0344	96.3214	72.7662	32.6179	56.3919
ENSMUSG00000035835	Plppr3	42.3717	1.00277	0.321514	0.00181527	0.072712	-0.72312	0.315327	0.0218342	0.134795	0.27965	0.33355	0.401803	0.718147	0.112932	0.319238	0.723522	0.946759	-0.00328842	0.31752	0.991737	0.996731	0.109644	0.320901	0.732595	0.862484	3.18762	4.04515	0.875608	2.34093	76.4069	39.3397	49.9615	0.47272	0.751126	2.24934	1.55212	59.6255	46.0819	65.5852	4.44668	3.71957	2.71313	11.0929	102.365	47.5009	60.1721	42.9964	65.164
ENSMUSG00000047821	Trim16	1029.24	-0.240372	0.0771079	0.00182487	0.0727536	-0.0559039	0.0773778	0.47	0.742375	-0.296276	0.0772308	0.000124931	0.00233461	0.0352499	0.0927851	0.704013	0.940732	-0.718643	0.0943727	2.63806e-14	9.09363e-12	-0.683393	0.0948016	5.65049e-13	6.13989e-11	841.531	848.133	1053.79	925.603	890.073	827.647	975.007	1135.47	1146.97	1000.06	1063.98	1106.21	1172.02	1205.76	901.195	1045.2	1042.38	853.774	773.422	950.019	1049.51	856.962	704.273
ENSMUSG00000036026	Tmem63b	1629.17	-0.239668	0.0769095	0.00183175	0.0727536	-0.0591179	0.0770966	0.443199	0.72366	-0.298786	0.0769902	0.000104099	0.00203046	-0.194403	0.0918564	0.0343127	0.362368	-0.147406	0.0922437	0.110041	0.334071	-0.341809	0.0922542	0.000211325	0.00223422	1232.7	1157.81	1105.46	1403.15	1364.6	1513.07	1559.41	1709.83	1444.42	1367.15	1573.46	1730.71	1688.13	1950.74	1341.42	1196.11	1257.26	1222.14	1289.04	1845.94	1598.06	1613.1	1694.26
ENSMUSG00000019189	Rnf145	157.505	0.357668	0.114784	0.00183317	0.0727536	-0.0420998	0.113172	0.709895	0.880818	0.315568	0.115058	0.0060938	0.0515539	-0.0577201	0.149905	0.700205	0.939446	0.200334	0.14813	0.176242	0.435517	0.142613	0.149571	0.340345	0.563182	183.971	166.301	154.545	180.251	221.178	151.307	145.343	144.18	125.063	142.608	114.857	166.324	165.895	119.399	175.397	154.096	172.012	234.099	174.399	143.822	176.318	191.26	134.088
ENSMUSG00000030979	Uros	313.309	-0.239337	0.076835	0.00183975	0.0728266	-0.337501	0.0785778	1.74598e-05	0.000711873	-0.576839	0.0780908	1.50441e-13	2.16346e-11	-0.0961801	0.100736	0.339691	0.776195	-0.321768	0.103607	0.0018986	0.0201769	-0.417948	0.1043	6.14505e-05	0.00078659	287.341	265.182	282.384	254.693	223.859	261.76	248.294	414.103	392.839	409.38	408.596	323.233	356.366	417.055	329.549	366.643	373.327	266.231	291.929	352.299	338.643	263.909	241.859
ENSMUSG00000004264	Phb2	1711.67	-0.224863	0.07225	0.00185641	0.0731046	-0.0675183	0.0724179	0.35116	0.649272	-0.292381	0.0723401	5.30524e-05	0.00114951	-0.217938	0.0868699	0.0121148	0.238082	-0.199127	0.0874218	0.0227401	0.121138	-0.417065	0.0874031	1.82645e-06	4.05949e-05	1668.49	1376.25	1493.79	1794.09	1356.56	1575.1	1541.24	2105.5	1797.82	1798.57	1920.36	1879.77	1729.61	2009.6	1641.81	1605.79	1695.16	1409.95	1530.41	1799.76	1656.83	1405.54	1619.08
ENSMUSG00000001986	Gria3	20.5149	0.999395	0.321034	0.00185165	0.0731046	-0.290298	0.310562	0.349917	0.648436	0.709097	0.324046	0.0286508	0.158642	0.614903	0.453291	0.174931	0.649701	0.729825	0.408746	0.0741767	0.264893	1.34473	0.440492	0.00226726	0.0153285	16.8488	28.3161	38.0889	18.7274	22.788	25.7221	16.6538	13.7089	16.9003	15.7454	15.1332	10.9836	15.3606	15.1351	32.609	27.0997	17.9066	58.9074	34.1215	14.5142	18.1916	37.0658	21.3036
ENSMUSG00000026158	Ogfrl1	125.645	0.375508	0.120682	0.00186105	0.0731046	0.261658	0.117291	0.0256915	0.150382	0.637166	0.119689	1.01768e-07	4.76982e-06	0.125001	0.164966	0.448607	0.843658	0.357827	0.158442	0.0239203	0.125025	0.482828	0.162857	0.00302944	0.0192317	169.854	176.638	204.454	140.924	166.218	134.663	172.594	134.253	110.791	98.9709	97.7836	105.129	110.596	94.1737	134.883	132.31	177.439	143.443	155.443	116.113	110.549	134.92	114.037
ENSMUSG00000030213	Atf7ip	625.788	-0.243308	0.0782196	0.00186719	0.0731587	-0.00442307	0.0785608	0.955102	0.983527	-0.247732	0.078303	0.00155747	0.0181712	-0.126675	0.0960435	0.187192	0.669036	-0.193872	0.0970485	0.0457516	0.195273	-0.320547	0.0972945	0.000985613	0.00783324	587.888	573.063	496.47	547.309	577.743	602.2	652.528	681.19	659.489	735.983	697.678	685.693	706.589	593.631	557.318	544.12	529.06	667.872	529.516	581.887	619.912	593.053	493.743
ENSMUSG00000042485	Mustn1	1187.43	1.29622	0.416815	0.00187197	0.0731592	-1.30416	0.416796	0.00175395	0.0253402	-0.00793985	0.417167	0.984815	0.993916	0.177204	0.492758	0.719134	0.945612	-1.48445	0.4932	0.00261392	0.0256242	-1.30725	0.493273	0.00804571	0.0408107	429.873	572.164	422.919	403.576	888.733	438.789	376.982	571.046	467.952	540.741	451.667	508.386	482.324	462.46	901.689	513.832	924.634	1258.48	4531.85	459.176	454.789	797.657	903.524
ENSMUSG00000018796	Acsl1	6245.07	-0.396438	0.127586	0.0018885	0.0736179	-0.25166	0.127659	0.0486845	0.221611	-0.648098	0.127628	3.81409e-07	1.55843e-05	-0.350365	0.151077	0.0203887	0.293183	-0.725912	0.151326	1.61048e-06	6.71059e-05	-1.07628	0.1513	1.13122e-12	1.15237e-10	4547.82	3837.05	4132.43	6406.65	4384.68	3675.24	5479.11	8729.25	7721.58	6496.99	6989.2	7647.75	5445.34	7841.64	5157.17	5091.56	5351.92	5310.46	4725.2	7589.6	5437.88	3733.27	5047.71
ENSMUSG00000046460	Sh2d7	112.928	1.17717	0.378997	0.00189634	0.0737363	0.414475	0.352456	0.239609	0.538504	1.59164	0.373906	2.07373e-05	0.000515956	1.44481	0.345801	2.93881e-05	0.00885561	1.12896	0.329577	0.000613695	0.0086764	2.57377	0.34283	6.03044e-14	7.65905e-12	2.27687	0.449461	1.31341	0	289.542	369.188	272.517	0	1.50225	1.79947	1.16409	58.0564	59.9064	85.7653	3.45853	3.1882	0	1.14755	163.025	150.42	188.912	314.318	302.01
ENSMUSG00000040010	Slc7a5	44.1847	0.942818	0.303788	0.00191219	0.0739781	-0.3041	0.298476	0.308277	0.609348	0.638718	0.305593	0.0366094	0.187758	0.62567	0.371847	0.0924526	0.531436	-0.304579	0.366586	0.406057	0.674474	0.321092	0.376853	0.394195	0.614774	52.8234	30.1139	41.1536	47.7549	46.9165	43.8789	36.3357	20.327	17.6515	34.1899	22.1177	61.1946	21.5049	23.5434	35.0794	27.6311	36.8986	76.1206	125.112	48.8204	34.9838	48.9269	51.3793
ENSMUSG00000034591	Slc41a2	12.9073	1.12547	0.362602	0.0019101	0.0739781	-1.36238	0.367299	0.000207919	0.00513942	-0.236914	0.383697	0.536937	0.810079	0.508761	0.491258	0.300376	NA	-0.191596	0.476273	0.687477	0.858748	0.317165	0.502542	0.527961	0.724862	9.56285	10.3376	6.56706	8.89552	6.70236	7.56533	10.5979	13.2362	7.51126	17.095	6.59651	14.1218	6.14425	5.04502	8.89337	16.4724	10.8525	48.1969	30.3303	13.1947	26.5877	5.93053	13.7847
ENSMUSG00000078495	Zfp984	35.1026	0.504775	0.162803	0.00193175	0.0745471	-0.102523	0.157857	0.516037	0.773098	0.402252	0.163788	0.0140518	0.0957166	0.425389	0.250314	0.0892399	0.524927	0.135748	0.231754	0.558049	0.782362	0.561137	0.251035	0.0253982	0.0957339	52.368	40.901	49.4719	51.9686	29.4904	22.696	28.7657	30.7268	33.8007	35.9894	32.9825	28.2437	23.0409	31.9518	49.9017	34.0075	60.2315	45.5193	53.078	35.6257	25.1883	41.5137	38.8478
ENSMUSG00000039105	Atp6v1g1	1708.28	0.300087	0.0968133	0.00193751	0.0745818	0.141361	0.0965201	0.143038	0.40833	0.441448	0.0967753	5.0771e-06	0.000153765	0.165282	0.116175	0.154824	0.62466	0.229545	0.11564	0.0471454	0.198712	0.394827	0.116101	0.000672111	0.0057531	2183.52	2404.17	2491.1	1772.08	1781.49	1912.51	1757.74	1538.7	1480.47	1615.47	1602.56	1272.53	1637.44	1350.38	2105.26	2073.93	2524.3	1563.34	1885.53	1287.8	1563.07	1853.29	1789.5
ENSMUSG00000032010	Usp2	1799.93	0.289054	0.0933358	0.00195536	0.0748956	0.30003	0.0929543	0.00124785	0.0199141	0.589084	0.0932158	2.62283e-10	2.10705e-08	0.227088	0.111439	0.0415716	0.389708	0.0986903	0.11103	0.374076	0.648509	0.325778	0.111498	0.00347967	0.0214494	1819.22	2365.51	2189.46	2648.06	1749.32	2523.79	1683.55	1671.07	1462.82	1413.03	1497.02	1230.17	1299.51	1384.02	1728.77	1911.33	1835.16	1570.99	1519.04	1853.86	1729.6	1968.94	2228.11
ENSMUSG00000032688	Malt1	128.351	-0.549408	0.177447	0.00196029	0.0748956	-0.315157	0.180454	0.0807302	0.297745	-0.864565	0.178969	1.35987e-06	4.81005e-05	-0.185032	0.219956	0.400222	0.81627	-0.154518	0.222339	0.487077	0.73611	-0.33955	0.222476	0.126952	0.300176	94.2624	85.3976	68.2974	106.746	85.7902	96.8362	140.801	121.962	142.714	228.533	190.135	142.787	175.111	221.981	73.1232	125.934	95.5021	171.367	127.64	142.503	97.9545	109.715	124.062
ENSMUSG00000005981	Trap1	2599.15	-0.260437	0.0840988	0.00195625	0.0748956	-0.0240995	0.0841907	0.774688	0.911983	-0.284536	0.0841335	0.000719703	0.0100626	-0.105915	0.100363	0.291281	0.745279	-0.0145571	0.100427	0.884749	0.956011	-0.120472	0.100502	0.230647	0.444323	2332.42	2460.35	2635.14	2076.4	2175.59	2311.96	2532.9	3061.34	2674.01	2619.13	2945.15	2705.11	3198.08	2932.84	2563.27	2672.78	2602.98	1906.07	2075.1	2479.29	2504.84	2707.29	2599.04
ENSMUSG00000029373	Pf4	36.0047	1.34982	0.436274	0.00197489	0.0752664	-1.14641	0.434611	0.00834479	0.0722085	0.203412	0.441264	0.644815	0.865331	1.13441	0.56864	0.0460475	0.404722	0.787706	0.532406	0.139001	0.380717	1.92212	0.56202	0.000626172	0.0054448	26.4117	19.3268	28.8951	25.7502	68.3641	21.1829	22.7098	15.5998	20.2804	32.8403	27.5501	62.7637	16.8967	3.36335	41.0083	47.2917	36.8986	79.1807	205.993	31.6673	37.7825	34.1006	42.6072
ENSMUSG00000031242	2610002M06Rik	117.985	0.377677	0.122238	0.00200362	0.0761294	0.651601	0.116199	2.05084e-08	2.23459e-06	1.02928	0.119208	5.90808e-18	1.49839e-15	0.874411	0.169464	2.47124e-07	0.000186167	0.650088	0.148134	1.14134e-05	0.000345665	1.5245	0.165325	2.93655e-20	9.41575e-18	188.069	169.896	165.052	151.692	131.366	154.333	190.762	82.726	86.0039	94.0223	92.7392	62.7637	72.1949	62.2219	103.262	111.587	122.091	98.3065	122.585	87.0851	86.7597	201.638	162.91
ENSMUSG00000110588	Gm45774	253.757	2.75037	0.89139	0.00203223	0.0761294	-2.57277	0.889109	0.00380795	0.0424677	0.177598	0.922118	0.847274	0.951966	-1.8344	0.991924	0.0644095	0.464834	-2.41891	0.997348	0.0152939	0.0925792	-4.25331	0.9967	1.9777e-05	0.000304341	0	0.449461	2.18902	0.936371	57.6403	143.741	25.7378	1.41816	0.375563	1.3496	1.55212	61.1946	39.9376	18.4984	12.846	1.06273	1.08525	1.91258	1637.83	19.7921	26.5877	45.9616	75.1893
ENSMUSG00000054640	Slc8a1	466.718	-0.559349	0.181259	0.00202934	0.0761294	-0.140733	0.181954	0.439255	0.720774	-0.700082	0.181498	0.000114675	0.00219386	-0.155125	0.216036	0.472726	0.855288	-0.476193	0.217325	0.0284406	0.140418	-0.631318	0.217409	0.00368633	0.0224334	357.013	372.603	292.891	368.462	332.437	301.1	466.308	431.121	609.914	490.356	533.153	324.802	912.421	773.57	385.873	437.315	457.976	288.034	500.449	324.59	347.039	366.21	395.997
ENSMUSG00000036943	Rab8b	136.187	0.590441	0.191345	0.00203049	0.0761294	-0.190593	0.18977	0.315216	0.61504	0.399848	0.191979	0.0372718	0.190314	0.455057	0.237989	0.0558642	0.439651	0.0532963	0.233636	0.819555	0.926982	0.508353	0.238659	0.0331682	0.116348	132.969	142.479	158.047	176.506	162.197	131.637	116.577	112.98	128.067	93.5725	99.7237	152.202	92.1637	100.9	125.495	128.059	111.781	200.056	353.853	113.474	159.526	148.263	127.822
ENSMUSG00000040747	Cd53	19.6934	1.60289	0.519399	0.00202843	0.0761294	-1.43265	0.517306	0.00561523	0.0553868	0.170238	0.528088	0.747174	0.911442	-0.383393	0.678988	0.57231	0.898537	0.0887701	0.686458	0.897108	0.960344	-0.294623	0.681317	0.665428	0.82192	7.28598	13.9333	12.2585	23.4093	34.8523	7.56533	12.1119	11.818	10.5158	21.5936	15.1332	15.6909	15.3606	1.68167	16.7986	16.4724	16.8214	36.7215	227.477	9.2363	25.1883	5.93053	11.2784
ENSMUSG00000079419	Ms4a6c	12.6067	1.82938	0.592466	0.00201686	0.0761294	-1.48797	0.586769	0.011217	0.087444	0.341411	0.60427	0.572075	0.828923	-0.136329	0.789335	0.862877	NA	-0.133896	0.799416	0.866983	0.94856	-0.270224	0.802132	0.736205	0.864479	4.09836	8.53976	14.4475	16.8547	13.4047	6.05226	13.6259	7.56352	7.88683	13.9459	16.2973	9.41455	1.53606	0	16.7986	20.7233	6.51151	26.7761	131.431	7.91682	15.3929	11.8611	2.50631
ENSMUSG00000021983	Atp8a2	86.2084	-0.89314	0.28931	0.00202094	0.0761294	-0.146563	0.292217	0.615979	0.832681	-1.0397	0.290087	0.000338225	0.00537502	-0.961256	0.366736	0.00876434	0.207046	0.976853	0.366253	0.00764966	0.0567854	0.0155973	0.357725	0.965222	0.986917	50.0911	94.8363	86.2474	71.1642	64.3426	69.601	89.3252	116.762	129.194	223.134	134.646	98.8528	221.193	154.714	68.1825	128.059	103.642	83.0058	85.9358	60.6957	53.1753	65.2359	87.7208
ENSMUSG00000047746	Fbxo40	8590.92	-0.226777	0.0735737	0.00205399	0.0767572	0.0259691	0.073594	0.724186	0.887352	-0.200808	0.0735794	0.0063501	0.0531061	0.0747978	0.0872403	0.391237	0.809703	-0.318767	0.0872985	0.000260755	0.00438494	-0.243969	0.0873668	0.0052307	0.029348	8231.34	8215.7	8401.46	7019.97	7017.37	7420.07	7921.17	9405.71	8452.8	9772.92	9532.34	7404.55	9025.9	8769.92	8372.12	8747.36	8474.19	6222.38	5983.91	7961.69	7539.7	8551.83	7409.9
ENSMUSG00000030208	Emp1	526.53	0.896836	0.291053	0.00206062	0.0768181	-0.636223	0.290832	0.0286993	0.160932	0.260613	0.291382	0.371106	0.692478	0.257626	0.346897	0.457688	0.847281	0.192676	0.346156	0.57779	0.793849	0.450302	0.346855	0.194204	0.397785	469.49	524.072	425.545	658.737	789.538	470.563	316.423	452.866	357.536	526.795	436.922	699.815	314.893	262.341	522.238	544.12	442.24	1802.8	1206.89	544.941	617.113	441.825	571.438
ENSMUSG00000041453	Rpl21	690.523	0.326212	0.105935	0.00207447	0.0771472	-0.111065	0.105529	0.292588	0.59559	0.215147	0.106147	0.0426746	0.209386	-0.0769792	0.128951	0.55053	0.887652	0.370004	0.128071	0.00386402	0.0346538	0.293025	0.128428	0.0225117	0.0878381	877.05	848.133	997.755	801.065	537.529	630.948	525.353	746.425	725.963	708.541	717.467	544.475	551.446	464.142	923.922	960.711	1150.37	909.239	760.784	451.259	519.159	533.748	769.437
ENSMUSG00000034205	Loxl2	184.489	0.896582	0.29125	0.00208124	0.0772121	-1.17301	0.291642	5.76858e-05	0.00187593	-0.276427	0.292982	0.345428	0.673108	0.434323	0.355789	0.222188	0.695147	-0.353634	0.355014	0.319195	0.599765	0.0806881	0.358382	0.821866	0.91376	174.408	173.043	146.664	153.565	197.049	134.663	121.119	147.489	133.325	292.414	249.891	282.437	130.565	104.264	297.928	340.075	223.019	916.507	238.851	287.645	242.088	118.611	101.505
ENSMUSG00000029804	Herc3	1262.72	-0.237376	0.0771321	0.00208724	0.0772482	0.0769539	0.0772269	0.319024	0.619014	-0.160422	0.0771065	0.0374769	0.191155	0.142993	0.0924851	0.122075	0.582635	-0.370502	0.0928295	6.57367e-05	0.00147549	-0.227509	0.093365	0.0148191	0.0648137	1231.79	1117.81	1084.88	1140.5	1359.24	1050.07	1102.18	1472.52	1299.45	1372.1	1301.84	1128.18	1224.24	1222.58	1003.47	1054.76	1167.73	1128.42	1022.38	1208.64	1081.7	1178.69	1162.93
ENSMUSG00000021474	Sfxn1	38.5273	0.785223	0.255264	0.00209714	0.0772584	-0.919895	0.256075	0.000327784	0.00725141	-0.134672	0.262037	0.607292	0.847966	0.315474	0.33858	0.351463	0.783024	-0.188643	0.3348	0.573129	0.791372	0.126831	0.345071	0.713209	0.850703	29.1439	38.6537	26.706	39.3276	44.2356	36.3136	16.6538	33.0904	35.6785	40.938	47.3397	37.6582	30.7212	26.9068	63.7358	46.7603	39.0691	121.64	85.9358	42.2231	34.9838	28.17	20.0505
ENSMUSG00000020988	L2hgdh	887.191	-0.270961	0.0880871	0.00209758	0.0772584	0.188661	0.0881106	0.0322588	0.172816	-0.0822996	0.0879286	0.349282	0.676395	-0.18563	0.106916	0.0825257	0.511214	0.209113	0.106768	0.0501638	0.207021	0.0234829	0.10681	0.825982	0.915994	923.498	834.65	917.199	1018.3	810.985	811.003	1003.77	924.168	993.74	1012.65	960.762	900.659	1006.12	891.287	759.395	881.538	914.867	684.703	586.385	808.836	912.376	925.163	1001.27
ENSMUSG00000030579	Tyrobp	23.4662	1.38456	0.450445	0.00211386	0.0776717	-1.57806	0.451946	0.000479964	0.00962924	-0.193502	0.460805	0.674542	0.879791	-0.0276832	0.583522	0.962161	0.995719	0.0380879	0.5822	0.947839	0.979777	0.0104047	0.586443	0.985845	0.993999	15.9381	14.3828	19.7012	22.0047	25.469	9.07839	9.08391	16.0725	16.1492	28.7915	24.4459	32.9509	7.68031	5.04502	30.6327	30.2879	20.6198	44.3718	198.41	27.7089	19.5909	22.2395	15.0379
ENSMUSG00000032534	Cep63	442.245	-0.234011	0.0762455	0.00214649	0.0786824	-0.00680318	0.0768103	0.929423	0.97504	-0.240814	0.0763144	0.00160193	0.0185724	-0.150223	0.0936712	0.108774	0.553737	-0.0876077	0.0945689	0.354244	0.631236	-0.237831	0.094797	0.0121128	0.0553925	311.02	262.935	287.199	333.816	410.184	447.867	525.353	397.558	341.011	362.593	310.036	550.751	520.725	565.042	291.999	320.946	314.723	258.963	444.844	461.815	510.763	440.342	537.603
ENSMUSG00000026626	Ppp2r5a	1907.63	-0.187129	0.0610223	0.00216537	0.0791857	-0.198062	0.061258	0.00122395	0.0196485	-0.38519	0.0612113	3.11796e-10	2.43265e-08	-0.022382	0.0747912	0.764742	0.955671	0.0583475	0.0746558	0.434477	0.695367	0.0359655	0.0749574	0.63136	0.799273	1933.52	1916.05	1764.35	1891.47	1588.46	1656.81	1692.64	2344.69	2406.98	2303.77	2299.47	2013.15	2546.79	2337.53	2042.51	2222.71	2230.73	2029.24	1760.42	2101.92	1890.52	1710.96	1794.52
ENSMUSG00000028961	Pgd	258.927	0.400711	0.130832	0.00219272	0.0798058	-0.547742	0.131101	2.94051e-05	0.00109796	-0.14703	0.132303	0.266433	0.596234	-0.0804467	0.160177	0.615501	0.912747	-0.191101	0.161395	0.23639	0.513141	-0.271547	0.161973	0.0936404	0.243487	220.401	228.326	204.892	226.134	223.859	202.751	192.276	251.96	265.148	266.771	225.057	229.087	207.368	210.209	303.857	266.746	263.716	396.668	481.493	240.144	237.89	226.843	216.796
ENSMUSG00000044676	Zfp612	117.849	0.322283	0.105217	0.00219105	0.0798058	0.0192485	0.10303	0.851799	0.945572	0.341531	0.105193	0.00116742	0.0145901	0.189323	0.145037	0.191775	0.673306	-0.112508	0.143301	0.432386	0.694	0.0768158	0.148524	0.60502	0.781508	164.39	151.468	135.281	164.801	101.876	114.993	101.437	99.7439	132.574	109.768	111.365	114.544	98.308	80.7203	135.377	158.879	153.02	140.383	90.9908	131.947	117.545	108.232	95.2397
ENSMUSG00000026656	Fcgr2b	35.5344	1.24231	0.406019	0.00221533	0.0802481	-1.01542	0.403927	0.0119416	0.091291	0.226892	0.411043	0.580954	0.832874	0.0995886	0.505269	0.843749	0.973976	0.123329	0.501248	0.805648	0.919723	0.222917	0.505787	0.659406	0.818618	20.9472	18.8774	34.1487	37.4548	64.3426	27.2352	15.1399	24.1087	15.0225	45.4366	35.3107	34.52	19.9688	6.72669	44.9609	49.4171	28.7592	96.0114	126.376	67.293	27.987	22.2395	25.0631
ENSMUSG00000021998	Lcp1	80.3539	1.36747	0.446837	0.00221096	0.0802481	-1.31384	0.446585	0.00326128	0.0380145	0.0536241	0.449256	0.904989	0.970769	0.150336	0.545046	0.782684	0.959291	-0.00380193	0.54347	0.994418	0.998209	0.146534	0.546255	0.788505	0.895394	51.0019	48.5418	42.0292	61.8005	144.771	33.2874	83.2692	47.7447	46.9454	69.2796	68.2933	97.2837	39.9376	47.0868	42.4905	95.1147	62.9446	178.635	686.222	102.919	90.9578	38.5485	43.8604
ENSMUSG00000036594	H2-Aa	191.344	1.17143	0.382963	0.00222178	0.0802927	-1.30822	0.383074	0.000637666	0.0118991	-0.136792	0.384361	0.721919	0.899779	1.00419	0.459493	0.0288564	0.338782	-0.74289	0.458176	0.10493	0.324583	0.261305	0.462094	0.571748	0.75713	121.129	118.208	167.241	157.31	288.201	89.2709	92.3531	147.961	146.845	264.072	203.328	174.169	152.07	43.7235	203.065	306.599	241.468	514.866	597.759	377.369	320.451	99.3364	88.974
ENSMUSG00000032336	Nptn	1026.23	0.242309	0.0792914	0.00224367	0.0808931	0.129377	0.0788373	0.100785	0.33676	0.371686	0.0792164	2.70511e-06	8.96612e-05	0.250789	0.0979662	0.0104687	0.224613	0.438023	0.0961842	5.26353e-06	0.000179481	0.688811	0.0973987	1.52633e-12	1.45627e-10	1242.26	1255.35	1378.64	1051.08	1054.95	1302.75	1147.6	822.533	948.297	905.584	897.513	993.235	1038.38	936.692	1171.95	1075.49	1150.91	1054.59	1219.53	931.546	1109.68	1321.03	1110.29
ENSMUSG00000035615	Frmpd1	20.3271	0.960159	0.314289	0.00225042	0.0809465	-0.279164	0.302223	0.355641	0.653181	0.680995	0.317637	0.0320378	0.171777	-0.116846	0.399567	0.769956	0.956888	0.193375	0.396328	0.625609	0.822634	0.0765288	0.398787	0.847817	0.92686	10.0182	8.53976	10.5073	7.49097	22.788	54.4704	51.4755	8.50896	2.62894	6.29815	8.14863	21.9673	12.2885	36.9968	18.7749	12.2214	13.5656	10.7104	59.3968	29.0284	29.3864	13.3437	21.3036
ENSMUSG00000022636	Alcam	10.0514	1.69514	0.555388	0.00227192	0.0811814	-1.43484	0.548688	0.00892173	0.0757488	0.260299	0.573106	0.649693	0.867739	0.161908	0.766844	0.832782	NA	1.36078	0.70877	0.0548684	0.218554	1.52269	0.728989	0.0367286	0.124891	5.46449	7.64084	9.19388	7.49097	10.7238	6.05226	6.05594	7.0908	9.01351	6.74801	6.98454	9.41455	3.07212	0	6.91706	11.1587	9.22464	44.3718	59.3968	6.59735	4.19805	13.3437	11.2784
ENSMUSG00000030717	Nupr1	73.5756	0.896513	0.293682	0.00226822	0.0811814	-0.513506	0.291562	0.0782009	0.292601	0.383007	0.29556	0.19502	0.51076	0.292513	0.368307	0.427074	0.833373	0.410011	0.360265	0.255087	0.533095	0.702523	0.366088	0.0549839	0.166915	87.4318	76.8579	59.5413	86.6143	105.897	60.5226	71.1573	50.5811	43.1898	88.1741	58.5925	80.0237	64.5146	36.9968	151.187	114.244	82.4791	273.881	61.9243	83.1267	46.1786	60.788	55.1388
ENSMUSG00000001506	Col1a1	4088.88	1.52904	0.501101	0.00227809	0.0811814	-1.93995	0.501121	0.00010829	0.00310727	-0.410912	0.501174	0.412274	0.727237	0.46499	0.593597	0.433426	0.835466	-0.993693	0.593795	0.0942367	0.30397	-0.528702	0.593978	0.37341	0.594992	2438.07	3790.31	2290.15	1579.66	5804.24	2584.32	1426.17	3084.97	1929.64	7189.78	4141.44	6629.41	2405.47	1802.75	6528.72	5265.85	4011.09	49979.8	5231.97	4308.07	7648.85	750.212	649.134
ENSMUSG00000028798	Eif3i	1144.64	-0.266877	0.0874424	0.00227294	0.0811814	-0.0489186	0.0876606	0.576813	0.812165	-0.315796	0.0875367	0.00030906	0.00500809	-0.142866	0.105875	0.177213	0.652134	0.0536825	0.105962	0.612423	0.815228	-0.0891839	0.106072	0.400469	0.620025	1037.34	1100.28	1142.67	960.717	1061.65	1118.16	1127.92	1491.43	1193.16	1478.71	1484.99	1128.18	1198.13	1419.33	1248.04	1157.85	1351.14	917.272	1128.54	1031.83	973.948	1031.91	1050.14
ENSMUSG00000028514	Usp24	2787.16	-0.2146	0.0704254	0.00230982	0.0821217	0.360024	0.0703266	3.06638e-07	2.18554e-05	0.145424	0.0702833	0.0385356	0.194835	0.159715	0.0842025	0.0578547	0.445491	0.00762803	0.0840029	0.927646	0.97197	0.167343	0.0843304	0.0472141	0.149427	3443.08	3282.42	2886.88	3372.34	2981.21	2576.75	2923.51	3107.19	3055.96	3178.76	2930.79	2203.01	2486.89	2490.56	2299.92	2779.05	2565.53	2074	2072.57	2450.26	2453.06	3294.41	2987.52
ENSMUSG00000108985	A930030B08Rik	10.0284	1.70754	0.560529	0.00231681	0.0821799	-0.57703	0.525597	0.272267	0.575399	1.13051	0.569741	0.0472286	0.222904	-0.195394	0.653495	0.764942	NA	1.01782	0.633316	0.108025	0.330382	0.822431	0.633613	0.194287	0.397912	6.83061	8.98923	6.12926	2.80911	6.70236	13.6176	3.02797	0.94544	1.50225	1.3496	3.8803	6.27637	7.68031	5.04502	2.96446	11.1587	7.05413	10.7104	12.6376	6.59735	26.5877	37.0658	8.77208
ENSMUSG00000032011	Thy1	92.4956	0.911393	0.299304	0.00232652	0.0823342	-1.07812	0.299633	0.000320489	0.00714842	-0.166731	0.301946	0.580819	0.832874	0.566779	0.391079	0.147262	0.616613	0.365303	0.377688	0.33344	0.613609	0.932082	0.389003	0.0165716	0.0700657	86.521	93.9374	81.4315	82.8688	148.792	46.905	83.2692	77.5261	57.4612	153.405	114.469	156.909	67.5867	73.9936	118.084	217.86	138.912	399.729	173.135	114.794	162.325	59.3053	46.3667
ENSMUSG00000030409	Dmpk	8683.85	-0.299301	0.0984125	0.00235566	0.0829831	-0.577183	0.0985083	4.64997e-09	6.21887e-07	-0.876484	0.0984915	5.63107e-19	1.60664e-16	-0.343974	0.116618	0.00318202	0.133173	-0.796455	0.116886	9.49399e-12	1.66663e-09	-1.14043	0.116861	1.69128e-22	7.35105e-20	5993.63	6118.97	5534.72	5785.37	5639.36	6536.44	5727.41	11079.1	9955.43	10401.4	10902.9	10487.8	10969	12123.2	7115.19	8398.25	10200.3	9026.22	9895.25	8873.44	8170.81	5097.29	5838.45
ENSMUSG00000045679	Pqlc3	38.978	0.776402	0.25528	0.00235504	0.0829831	-0.3396	0.250691	0.175526	0.456175	0.436801	0.2579	0.0903255	0.333129	0.290944	0.320583	0.364118	0.790984	-0.0886748	0.316214	0.77915	0.909265	0.20227	0.324321	0.532844	0.728212	18.6703	25.6193	26.2682	33.2412	49.5975	72.6272	43.9056	21.7451	20.656	25.6425	13.193	45.5037	52.2261	15.1351	22.7275	33.4761	26.5887	61.9675	83.4082	40.9036	55.974	53.3748	41.3541
ENSMUSG00000028692	Akr1a1	1976.08	0.242047	0.0796319	0.00236912	0.083266	-0.139633	0.0795349	0.0791542	0.294683	0.102415	0.0797321	0.198973	0.51625	0.154228	0.0957929	0.107395	0.552587	0.0803042	0.0954538	0.400187	0.669946	0.234532	0.0958794	0.0144406	0.063556	1903.01	2051.34	2139.99	1704.2	1894.09	2171.25	2040.85	1747.17	1865.05	1805.32	1852.84	1700.9	2144.34	1834.71	2243.6	1936.83	2471.66	2158.53	2815.66	1777.33	1897.52	2023.79	1922.34
ENSMUSG00000041870	Ankrd13a	361.711	0.300365	0.0989113	0.00239175	0.0838697	0.00650679	0.0980778	0.947105	0.980996	0.306872	0.0989734	0.00193162	0.0215548	-0.292193	0.124263	0.018702	0.283264	0.27989	0.124115	0.0241283	0.125855	-0.0123033	0.123667	0.920751	0.964978	379.782	383.84	396.65	424.176	442.356	364.649	404.234	321.45	294.441	311.758	330.214	370.306	319.501	317.836	347.335	341.669	321.777	429.182	576.275	372.091	428.201	349.901	403.516
ENSMUSG00000003545	Fosb	13.0391	1.67949	0.553427	0.00240763	0.0842343	-1.66061	0.552654	0.00265764	0.0329968	0.0188831	0.56949	0.973549	0.991254	1.5397	0.754581	0.0413034	NA	-0.766996	0.711504	0.281037	0.562603	0.772705	0.780377	0.322092	0.545288	8.6521	6.29246	7.00486	8.42734	5.36189	9.07839	15.1399	11.818	8.26239	9.89709	8.14863	4.70728	4.60819	3.36335	2.96446	22.3174	8.68201	9.18037	15.1651	15.8336	159.526	8.8958	13.7847
ENSMUSG00000051579	Tceal8	161.164	0.431529	0.14227	0.00242005	0.0844761	-0.895487	0.143868	4.83545e-10	8.81493e-08	-0.463959	0.145287	0.00140605	0.0168079	0.0160892	0.181646	0.92942	0.99179	-0.87258	0.190429	4.60146e-06	0.000160661	-0.856491	0.192029	8.18732e-06	0.00014571	120.674	142.03	125.65	112.833	123.323	118.019	171.08	181.525	176.89	134.96	185.866	233.795	155.142	195.074	168.48	214.672	265.344	293.389	308.358	226.949	218.299	54.8574	121.556
ENSMUSG00000021420	Fars2	340.419	-0.27801	0.0918059	0.00245983	0.0852164	-0.10925	0.0927376	0.238776	0.537723	-0.38726	0.0922292	2.68226e-05	0.000646163	-0.172268	0.113628	0.129504	0.59127	-0.22986	0.115589	0.0467447	0.197744	-0.402128	0.115741	0.000512033	0.00463436	301.913	249.9	257.429	332.412	325.735	240.577	311.881	406.539	392.463	338.75	391.522	334.217	370.191	400.238	324.114	324.134	314.18	266.231	286.874	345.701	320.451	278.735	310.782
ENSMUSG00000061175	Fnip2	104.881	0.55326	0.182809	0.00247454	0.0852164	0.00850343	0.179784	0.962276	0.986257	0.561763	0.182913	0.00213192	0.0232561	-0.0343729	0.227096	0.879693	0.982493	0.531157	0.222552	0.017002	0.0996414	0.496784	0.224184	0.0266934	0.0992662	103.825	97.0836	100.695	150.288	116.621	99.8623	110.521	72.7989	84.1261	82.3258	80.3222	70.6091	66.0507	63.9036	84.487	78.6423	88.9906	108.634	231.268	105.558	97.9545	124.541	191.733
ENSMUSG00000024277	Mapre2	482.16	0.551727	0.182231	0.00246485	0.0852164	0.555731	0.180839	0.00211867	0.0283854	1.10746	0.181772	1.11105e-09	7.63205e-08	0.222291	0.216774	0.305151	0.75111	0.218467	0.215797	0.31136	0.591921	0.440758	0.216674	0.0419314	0.137492	681.239	710.598	637.88	642.35	651.469	632.461	520.811	401.812	290.31	259.124	266.189	324.802	241.162	294.293	419.471	401.182	422.163	447.161	452.426	423.55	479.977	609.362	698.007
ENSMUSG00000022195	6030458C11Rik	661.903	-0.205807	0.0679457	0.00245372	0.0852164	0.00379571	0.0682267	0.955634	0.983527	-0.202011	0.0680044	0.00297257	0.0301052	-0.110361	0.0854437	0.19649	0.676759	0.0394058	0.0855557	0.645096	0.833402	-0.0709548	0.0859074	0.408835	0.627661	636.613	658.461	669.402	533.731	623.319	686.932	623.762	687.808	648.597	723.837	721.736	775.131	827.938	741.618	595.856	684.932	561.075	566.123	660.947	666.333	712.269	732.421	639.109
ENSMUSG00000020120	Plek	36.3531	1.26105	0.416226	0.00244787	0.0852164	-1.30968	0.416346	0.00165713	0.024242	-0.0486374	0.422222	0.908291	0.9713	0.221084	0.528294	0.675592	0.931567	0.195102	0.520442	0.707751	0.870468	0.416186	0.527805	0.430392	0.646408	25.9563	26.0688	24.9548	20.6002	54.9593	27.2352	9.08391	25.5269	28.5428	27.4419	24.8339	40.7964	23.0409	20.1801	24.7038	28.6938	30.387	58.1423	337.424	35.6257	36.3831	41.5137	10.0252
ENSMUSG00000034795	Ccdc122	51.8921	-0.615758	0.203447	0.00247306	0.0852164	0.0672449	0.207388	0.745751	0.8985	-0.548513	0.203089	0.00691638	0.0567407	-0.0840736	0.254124	0.740768	0.952205	0.00796895	0.254632	0.975033	0.990126	-0.0761046	0.256337	0.766548	0.882144	55.5556	34.1591	58.2279	29.0275	42.8951	43.8789	27.2517	57.6719	59.7145	70.1793	62.4728	39.2273	72.1949	67.2669	44.9609	31.3506	49.9216	38.6341	49.2867	38.2647	26.5877	48.9269	63.9109
ENSMUSG00000008734	Gprc5b	533.491	0.552611	0.182864	0.00251127	0.0862877	-0.39032	0.182636	0.0325858	0.174026	0.162292	0.183229	0.375763	0.695859	0.422745	0.218964	0.0535251	0.429038	0.218836	0.217649	0.314678	0.595588	0.641581	0.218875	0.00337577	0.0209675	486.339	474.631	460.132	408.726	536.189	532.599	466.308	282.687	428.517	383.287	426.445	572.719	543.766	396.875	534.59	564.843	504.642	748.2	899.798	385.285	783.636	732.421	568.932
ENSMUSG00000043629	1700019D03Rik	14.4515	0.887436	0.293775	0.00252111	0.0864325	0.300885	0.267954	0.261482	0.564836	1.18832	0.289268	3.99058e-05	0.000909344	-0.99203	0.425037	0.0195966	NA	1.47362	0.409343	0.000318267	0.00512225	0.481588	0.369525	0.192484	0.395338	16.8488	15.2817	17.5122	17.791	20.1071	21.1829	24.2238	5.67264	3.0045	6.74801	8.14863	20.3982	6.14425	16.8167	12.846	12.7528	9.76726	22.9509	16.4289	14.5142	13.9935	29.6527	20.0505
ENSMUSG00000046230	Vps13a	327.528	0.363408	0.12036	0.00253317	0.0866525	0.619092	0.118037	1.56358e-07	1.2508e-05	0.9825	0.119297	1.78445e-16	3.88867e-14	0.422987	0.152246	0.00546412	0.171117	0.894036	0.145306	7.61413e-10	8.15572e-08	1.31702	0.149352	1.16293e-18	2.99285e-16	477.232	491.261	464.948	524.368	396.78	458.459	498.101	260.469	237.356	233.931	244.459	276.16	218.121	206.846	259.884	467.603	351.621	230.657	280.555	257.297	309.256	538.196	476.199
ENSMUSG00000028773	Fabp3	9003.25	-0.856354	0.284183	0.00258352	0.0881784	-0.674355	0.284248	0.017672	0.118098	-1.53071	0.284224	7.22118e-08	3.52852e-06	-0.250376	0.336282	0.456549	0.846674	-1.1289	0.336392	0.000791029	0.0105147	-1.37928	0.33639	4.12719e-05	0.000568477	4996.36	2425.74	2781.81	8227.42	3356.54	3262.17	6772.06	19998	13195.8	12095.6	14044.4	12069.5	6523.66	13952.8	4902.72	6761.64	7457.85	5391.17	6366.83	13110.3	6845.62	2852.59	9644.28
ENSMUSG00000027303	Ptpra	271.182	0.313162	0.103966	0.00259389	0.088336	-0.247335	0.103615	0.0169844	0.115003	0.0658278	0.104733	0.529658	0.8052	-0.0316749	0.131332	0.809414	0.965816	0.0169826	0.131156	0.896975	0.960342	-0.0146922	0.132204	0.91151	0.961233	262.295	235.068	241.668	304.789	316.351	242.091	249.808	241.56	254.632	279.818	252.608	260.469	215.049	258.978	283.6	315.101	227.36	418.472	341.215	308.756	299.461	289.113	289.479
ENSMUSG00000036599	Chst12	71.1732	0.594858	0.197969	0.00265757	0.0901277	-0.607908	0.19777	0.00211344	0.0283739	-0.0130493	0.201199	0.948287	0.983081	0.226728	0.260425	0.383967	0.805836	0.292067	0.252625	0.247629	0.524342	0.518796	0.258904	0.0450898	0.144777	54.6449	65.1719	61.7304	46.3504	88.4711	57.4965	92.3531	49.1629	56.71	86.8244	69.4574	86.3001	59.9064	52.1319	80.5344	96.1774	67.8282	174.81	108.683	75.2098	86.7597	50.4095	78.9487
ENSMUSG00000069516	Lyz2	475.721	1.55754	0.518365	0.00265824	0.0901277	-1.54101	0.518337	0.00294918	0.0355007	0.0165349	0.518801	0.974575	0.991676	0.273367	0.615723	0.657059	0.924529	-0.0809344	0.615421	0.895371	0.959964	0.192433	0.615985	0.754738	0.876343	246.357	265.632	313.468	367.526	847.178	208.803	214.986	294.505	332.373	536.692	348.451	351.477	253.45	126.125	416.506	530.304	333.172	784.922	5149.83	502.718	261.679	277.252	228.074
ENSMUSG00000005973	Rcn1	133.964	0.640251	0.213278	0.00268256	0.0907521	-0.579573	0.21287	0.00647592	0.0611239	0.0606779	0.214822	0.777593	0.925587	0.316834	0.273633	0.246913	0.716757	0.307912	0.267261	0.249278	0.526584	0.624746	0.272488	0.0218624	0.0861763	133.425	171.694	183.878	163.397	152.814	98.3493	110.521	139.452	139.709	151.156	148.615	169.462	102.916	116.035	181.82	210.953	168.757	431.477	175.663	154.378	195.909	105.267	115.29
ENSMUSG00000026842	Abl1	826.378	0.254439	0.0849655	0.00274788	0.0909779	0.398841	0.0840701	2.09383e-06	0.000119781	0.65328	0.0845724	1.12281e-14	1.86732e-12	0.40099	0.104825	0.000130596	0.0242586	0.632081	0.10195	5.65002e-10	6.33838e-08	1.03307	0.103832	2.53552e-23	1.18077e-20	1056.47	1032.86	926.393	893.766	1131.36	1133.29	999.231	644.79	528.793	717.089	621.624	630.775	680.476	736.573	733.703	790.674	754.25	793.337	679.903	796.96	875.993	1263.2	1155.41
ENSMUSG00000095098	Ccdc85b	374.751	0.435855	0.145463	0.00273248	0.0909779	0.319392	0.144159	0.0267215	0.154383	0.755247	0.145122	1.94792e-07	8.41246e-06	0.388869	0.179874	0.0306267	0.347548	0.536556	0.175896	0.0022852	0.0231794	0.925425	0.178646	2.21646e-07	6.64903e-06	499.09	558.68	739.451	396.553	434.313	553.782	473.878	289.305	288.057	308.609	312.364	321.664	327.181	319.518	399.213	516.489	520.921	414.264	462.537	261.255	358.234	426.998	423.566
ENSMUSG00000001100	Poldip2	1670.34	-0.187211	0.0625171	0.00274847	0.0909779	-0.059011	0.0626719	0.346404	0.645501	-0.246222	0.062611	8.40433e-05	0.00170415	-0.19656	0.0759298	0.00963357	0.216995	-0.124396	0.0764254	0.103594	0.322027	-0.320956	0.0764371	2.68146e-05	0.00039404	1622.5	1569.07	1588.79	1612.43	1382.03	1491.88	1748.65	2016.15	1882.32	1757.18	1851.68	1787.2	1829.45	1944.01	1668.49	1806.12	1770.59	1501.37	1286.51	1682.33	1758.98	1490.05	1505.04
ENSMUSG00000035258	Abi3bp	257.72	0.912624	0.304575	0.00273198	0.0909779	-0.636741	0.304151	0.0363039	0.186092	0.275883	0.305172	0.365983	0.689515	0.505902	0.369604	0.171072	0.647392	0.487976	0.365602	0.181968	0.443379	0.993878	0.368638	0.00701602	0.0367112	264.117	331.253	250.862	256.097	474.527	251.169	157.455	190.979	187.03	355.395	259.592	296.558	205.832	154.714	338.936	330.51	222.477	1190.39	266.654	377.369	405.812	247.6	197.998
ENSMUSG00000000753	Serpinf1	507.544	0.964181	0.321964	0.00274728	0.0909779	-0.409508	0.321624	0.20293	0.493257	0.554673	0.322138	0.0850972	0.320428	0.34338	0.384555	0.371895	0.797316	0.263048	0.383419	0.492677	0.740231	0.606428	0.384407	0.114665	0.280028	476.321	622.054	599.791	510.79	1159.51	614.305	399.692	352.176	268.528	561.435	392.298	734.335	434.706	233.753	736.173	435.19	367.358	2017.39	520.67	749.459	933.367	395.863	385.972
ENSMUSG00000022483	Col2a1	15.5044	1.90233	0.634492	0.00271592	0.0909779	-2.19856	0.637521	0.000563471	0.010769	-0.296239	0.650171	0.648654	0.866957	0.304022	0.868702	0.726359	NA	0.0885775	0.848272	0.916835	0.967082	0.392599	0.871572	0.652386	0.813243	5.46449	6.74192	8.31828	3.74548	18.7666	12.1045	15.1399	11.818	4.88232	16.1952	17.0733	21.9673	7.68031	5.04502	16.7986	10.096	5.96888	223.006	17.6927	21.1115	23.789	11.8611	2.50631
ENSMUSG00000023004	Tuba1b	229.89	0.759697	0.253684	0.0027475	0.0909779	-0.750707	0.253582	0.00307226	0.0363933	0.00899081	0.254701	0.971841	0.990488	0.0601266	0.305355	0.8439	0.973976	0.031837	0.304882	0.916833	0.967082	0.0919636	0.305768	0.763595	0.880507	172.131	189.673	162.425	214.429	264.073	219.395	163.51	187.197	208.438	171.849	155.6	280.867	175.111	201.801	196.148	261.433	211.081	433.007	746.883	211.115	317.653	149.746	278.2
ENSMUSG00000027797	Dclk1	41.517	0.888286	0.296565	0.00274222	0.0909779	-0.828871	0.295747	0.00506867	0.0515747	0.0594146	0.301301	0.843676	0.951128	0.210601	0.379038	0.578471	0.900937	-0.307304	0.380058	0.418761	0.685013	-0.0967034	0.386619	0.80249	0.904188	30.0547	33.2601	37.2133	43.5412	56.2998	49.9312	16.6538	37.3449	30.4206	44.5369	33.7586	50.2109	27.6491	30.2701	26.6801	55.7935	46.6658	122.787	111.211	67.293	43.3799	23.7221	32.582
ENSMUSG00000003541	Ier3	71.0205	0.797389	0.26599	0.0027192	0.0909779	-0.0810477	0.261386	0.756508	0.903378	0.716341	0.266477	0.00718405	0.058231	0.488231	0.315929	0.122253	0.582635	-0.423176	0.314952	0.179072	0.439201	0.0650553	0.320098	0.838951	0.922861	80.6012	61.1267	57.7901	54.3095	54.9593	71.1141	75.6993	27.4178	33.0496	41.3878	34.9227	58.0564	46.0819	45.4052	77.0759	31.882	55.3478	60.4374	164.289	54.0983	58.7727	97.8538	77.6956
ENSMUSG00000033467	Crlf2	48.9196	0.610323	0.203687	0.00273202	0.0909779	-0.361556	0.201271	0.0724373	0.28033	0.248768	0.206272	0.22781	0.551951	-0.0858205	0.270241	0.750811	0.953701	0.0902853	0.269386	0.73751	0.887887	0.00446477	0.271534	0.986881	0.994306	44.1713	64.7224	64.3572	44.4776	63.0022	34.8005	24.2238	46.7993	34.5518	29.6913	36.8628	64.3328	36.8655	55.4952	49.4076	53.1367	54.2626	71.9129	108.683	43.5425	76.9643	44.479	37.5946
ENSMUSG00000111128	Gm49338	276.635	-0.369707	0.123489	0.00275496	0.0909965	0.13346	0.124207	0.282602	0.585659	-0.236247	0.122989	0.0547472	0.243765	0.0103289	0.148512	0.944552	0.994363	0.0721465	0.147931	0.625761	0.822675	0.0824754	0.148898	0.579642	0.762102	148.452	98.8815	100.257	103.001	426.27	403.989	340.647	141.816	123.56	126.863	99.7237	569.58	543.766	412.01	115.12	73.86	98.2153	111.312	401.876	352.299	355.435	327.662	318.301
ENSMUSG00000024683	Mrpl16	613.173	-0.251886	0.0841689	0.00276594	0.0911633	-0.0728944	0.0845985	0.388879	0.681646	-0.32478	0.0843734	0.000118448	0.00224566	-0.360933	0.104145	0.000528876	0.0565383	-0.0316734	0.105395	0.763779	0.900446	-0.392606	0.104875	0.000181422	0.00197464	595.174	596.435	597.602	622.687	512.06	496.286	631.332	741.698	688.032	698.195	799.73	764.148	646.682	741.618	625.994	734.349	701.615	507.98	485.284	609.595	598.922	535.231	540.11
ENSMUSG00000063838	Cdc42ep5	13.9007	0.961685	0.321762	0.00280071	0.0913902	-0.445918	0.311076	0.151724	0.420545	0.515767	0.328043	0.115891	0.38413	0.725002	0.473955	0.126094	NA	0.520473	0.418228	0.213325	0.485002	1.24548	0.463647	0.00722569	0.037607	13.2058	13.9333	9.19388	11.7046	25.469	12.1045	19.6818	12.2907	8.63795	16.6451	9.31272	7.84546	4.60819	6.72669	12.846	12.7528	14.6509	37.869	13.9014	29.0284	15.3929	10.3784	25.0631
ENSMUSG00000035226	Rims4	122.294	-0.466173	0.156051	0.00281448	0.0913902	-0.471787	0.160688	0.00332419	0.0384577	-0.93796	0.159007	3.66036e-09	2.32875e-07	0.0593095	0.189061	0.753745	0.954113	-0.57014	0.19313	0.00315612	0.02974	-0.510831	0.194875	0.00875902	0.0434927	75.5921	70.116	56.9145	71.6324	103.216	52.9573	81.7552	172.543	121.307	101.67	133.094	156.909	141.318	154.714	87.9455	102.554	105.812	99.8365	80.8807	153.059	75.5649	87.4754	107.771
ENSMUSG00000052688	Rab7b	34.2007	0.98056	0.328205	0.00281134	0.0913902	-0.694706	0.325605	0.0328768	0.17494	0.285854	0.332152	0.389452	0.708124	0.136884	0.439305	0.755351	0.954445	0.510381	0.424656	0.229415	0.505028	0.647265	0.432848	0.13482	0.312434	41.439	32.8107	34.5865	37.4548	54.9593	22.696	27.2517	26.4723	24.7872	37.7889	29.1022	43.9346	29.1852	15.1351	42.4905	47.823	29.3018	73.0604	135.222	34.3062	55.974	51.8922	18.7973
ENSMUSG00000004530	Coro1c	199.32	0.650876	0.217754	0.00279847	0.0913902	-0.572298	0.217485	0.00850248	0.0730728	0.0785788	0.218736	0.719415	0.898702	0.211859	0.26731	0.428035	0.833692	0.153339	0.265163	0.563074	0.785232	0.365198	0.267344	0.171932	0.367401	175.319	190.572	168.992	205.065	264.073	223.934	148.371	170.652	153.981	192.993	176.942	257.331	173.575	179.939	197.136	236.99	176.353	397.816	620.507	207.157	235.091	163.09	192.986
ENSMUSG00000025289	Prdx4	45.6004	0.706763	0.236396	0.00279213	0.0913902	-0.47598	0.234152	0.0420746	0.203234	0.230783	0.239527	0.335299	0.663399	-0.0944083	0.315096	0.764469	0.955671	0.432206	0.308337	0.160995	0.414095	0.337798	0.310515	0.276655	0.497589	35.5192	48.5418	48.1584	55.7141	58.9808	37.8266	46.9336	50.1083	33.0496	47.686	40.3551	65.9019	23.0409	20.1801	44.9609	54.7308	53.7199	112.077	99.8371	48.8204	44.7792	38.5485	52.6325
ENSMUSG00000005417	Mprip	2608.59	-0.200059	0.0669321	0.00279902	0.0913902	0.0451753	0.0669761	0.499994	0.762942	-0.154884	0.0669391	0.0206784	0.126076	0.00481421	0.0805694	0.952353	0.994601	0.0206129	0.0804935	0.797888	0.916392	0.0254271	0.0807144	0.752742	0.875056	2757.74	2802.84	2504.24	2926.63	2372.63	2443.6	2575.29	3411.62	2968.45	2876.9	3076.69	2841.63	2548.33	2747.85	2428.88	2755.67	2459.72	2986.3	2009.38	2658.73	2514.63	2554.58	2636.64
ENSMUSG00000086324	Gm15564	17.1447	1.0147	0.339599	0.00280874	0.0913902	-0.473644	0.330407	0.15171	0.420545	0.541053	0.344918	0.116731	0.385759	0.0018128	0.470175	0.996924	0.999626	0.100991	0.464548	0.827899	0.930991	0.102804	0.472452	0.827744	0.917004	21.8579	19.3268	20.139	28.5593	20.1071	10.5915	16.6538	12.2907	9.76464	16.1952	28.7142	10.9836	3.07212	15.1351	55.3365	39.3212	51.5494	16.4482	15.1651	11.8752	11.1948	8.8958	7.51893
ENSMUSG00000018774	Cd68	43.3751	2.03246	0.680518	0.00282065	0.0913973	-2.21484	0.681532	0.00115487	0.0187941	-0.18238	0.688152	0.790988	0.930965	-0.719585	0.807845	0.373065	0.797535	-1.25805	0.825567	0.127543	0.362805	-1.97764	0.822889	0.0162486	0.0690733	14.1166	10.3376	15.3231	14.0456	46.9165	4.5392	16.6538	17.0179	23.6605	21.5936	18.2374	25.1055	7.68031	1.68167	17.7867	34.0075	14.6509	40.5466	586.385	13.1947	25.1883	11.8611	23.8099
ENSMUSG00000026728	Vim	1265.98	0.757284	0.253644	0.00283	0.0915072	-0.631305	0.253584	0.0127912	0.0949521	0.125979	0.253802	0.619635	0.854327	0.215266	0.301318	0.474971	0.856718	0.126777	0.30104	0.67366	0.850951	0.342043	0.301338	0.256342	0.474818	1129.78	1249.95	1061.24	1400.81	1786.85	1044.02	941.699	916.132	951.301	1376.15	1223.85	1812.3	800.289	813.93	1479.26	1600.48	1112.93	3533.68	3223.85	1035.78	1353.17	1113.46	1104.03
ENSMUSG00000014496	Ankrd28	1632.1	-0.203038	0.0680752	0.00285853	0.0922355	0.257709	0.0679869	0.0001503	0.00399655	0.0546713	0.0679159	0.420828	0.733553	0.0773527	0.0829194	0.350889	0.783024	0.287976	0.0822308	0.000461711	0.00688714	0.365328	0.0827262	1.00492e-05	0.000173015	1836.52	1806.83	1878.62	1710.28	1628.67	1785.42	1900.05	1776.95	1822.98	1677.11	1779.51	1691.48	1662.02	1666.54	1260.88	1819.4	1811.83	1372.47	1421.73	1425.03	1381.16	1905.18	1706.8
ENSMUSG00000063684	Hadhb-ps	1523.08	-0.483836	0.162281	0.00286875	0.0923713	-0.297391	0.162595	0.0673961	0.269003	-0.781226	0.162455	1.51771e-06	5.31863e-05	-0.148819	0.192135	0.438602	0.838674	-0.889501	0.192866	3.988e-06	0.000142657	-1.03832	0.192893	7.33072e-08	2.43432e-06	1036.43	698.013	819.131	1299.21	896.776	866.987	1289.92	2130.55	1881.57	1546.19	1693.36	1699.33	1136.69	1740.53	1128.96	1127.03	1229.59	844.212	1002.16	1859.13	1322.39	994.847	1385.99
ENSMUSG00000027808	Serp1	305.177	0.347747	0.116694	0.00288262	0.0926237	-0.154632	0.116116	0.182955	0.46679	0.193115	0.117091	0.0990932	0.350943	0.269931	0.147195	0.0666781	0.468232	-0.00805476	0.1454	0.955822	0.982721	0.261876	0.148037	0.0768953	0.210584	352.459	358.221	369.944	316.962	323.054	331.361	266.461	266.141	275.288	300.512	281.71	323.233	317.965	282.521	372.039	284.281	317.436	406.231	585.121	285.006	358.234	335.075	261.909
ENSMUSG00000038244	Mical2	1906.96	0.706002	0.237162	0.00291197	0.093177	0.0985484	0.236973	0.67751	0.864278	0.804551	0.237155	0.000692564	0.00975507	0.171948	0.281099	0.540737	0.884104	-0.110101	0.281049	0.695243	0.863166	0.0618471	0.281211	0.825925	0.915994	2400.28	2900.82	3420.12	1675.64	1290.87	2771.94	2532.9	999.803	1401.98	1103.08	1503.62	1258.41	2202.71	1257.89	2734.71	2155.76	2579.64	1936.68	1500.08	1622.95	3340.25	2057.89	1479.98
ENSMUSG00000022016	Akap11	670.365	-0.365143	0.122658	0.0029115	0.093177	0.193346	0.122776	0.115307	0.362539	-0.171798	0.122493	0.160762	0.460597	0.0974653	0.147438	0.508573	0.86986	-0.104453	0.147357	0.478424	0.729957	-0.00698724	0.147976	0.962339	0.985823	606.103	679.136	736.824	604.427	646.107	602.2	700.975	619.736	763.144	631.614	706.603	729.628	1015.34	733.209	391.308	694.497	624.562	412.734	683.695	568.692	661.893	773.934	572.692
ENSMUSG00000020657	Dnajc27	1668.3	-0.299179	0.100572	0.00293215	0.0936275	0.250217	0.100565	0.0128425	0.0952212	-0.048962	0.100467	0.626015	0.857249	-0.0399562	0.120475	0.740149	0.952205	0.286654	0.120157	0.0170486	0.0997912	0.246698	0.120344	0.0403708	0.133818	1716.3	1548.84	1708.31	1870.4	1833.77	1791.47	1883.4	1777.43	1677.26	2073.44	1938.6	1672.65	1652.8	1967.56	1450.11	1653.61	1657.72	1092.85	1283.98	1707.4	1537.89	1783.61	1887.25
ENSMUSG00000036913	Trim67	15.1464	-1.0615	0.357033	0.00294796	0.0937428	0.2624	0.365318	0.472587	0.744476	-0.7991	0.35357	0.0238156	0.139186	-0.563497	0.512726	0.271759	NA	0.13192	0.528922	0.803042	0.918681	-0.431578	0.514296	0.401379	0.620977	13.2058	9.88815	24.0792	20.132	10.7238	24.2091	10.5979	36.8722	13.8958	34.1899	48.1157	15.6909	13.8246	33.6335	17.7867	11.6901	19.5345	13.0055	6.31881	21.1115	4.19805	11.8611	16.291
ENSMUSG00000022488	Nckap1l	32.4457	1.30741	0.439708	0.00294557	0.0937428	-1.2396	0.438931	0.00474077	0.0493034	0.0678075	0.4456	0.879052	0.9622	0.95681	0.555156	0.0847985	0.517281	-0.662049	0.547818	0.226847	0.501843	0.294761	0.567085	0.603215	0.780464	20.4918	11.2365	27.5817	25.282	56.2998	22.696	24.2238	21.2724	22.1582	36.8891	25.61	32.9509	16.8967	6.72669	20.7512	37.7271	31.4723	65.0276	247.697	46.1815	19.5909	14.8263	28.8225
ENSMUSG00000039763	Dnajc28	507.45	-0.343401	0.115528	0.00295445	0.093755	0.15001	0.115718	0.194858	0.482439	-0.193391	0.115376	0.0937037	0.340348	-0.313084	0.140408	0.0257597	0.32463	0.177721	0.140687	0.206505	0.476896	-0.135363	0.140357	0.334835	0.557744	548.726	467.44	468.888	616.6	436.994	526.547	470.85	642.427	602.028	568.183	573.896	564.873	549.91	541.499	458.997	540.4	501.386	345.411	331.105	542.302	470.182	536.713	489.983
ENSMUSG00000055833	1700034H15Rik	18.9634	0.914532	0.307858	0.00297185	0.0941127	-1.04525	0.312693	0.000829534	0.0145892	-0.130721	0.338141	0.699061	0.890136	-0.54703	0.308936	0.0766126	0.497801	-0.0680431	0.323288	0.833299	0.933423	-0.615073	0.315535	0.0512595	0.158662	0	0.449461	3.94024	3.74548	21.4475	10.5915	25.7378	1.89088	3.0045	2.24934	0.77606	23.5364	21.5049	23.5434	3.45853	2.12547	3.79838	7.65031	34.1215	29.0284	51.776	22.2395	27.5694
ENSMUSG00000016995	Matn4	34.8191	1.81529	0.61138	0.00298604	0.0943674	-1.71597	0.610496	0.00494227	0.0505949	0.0993258	0.616537	0.872012	0.96013	1.06261	0.786521	0.176687	0.652134	-0.281502	0.764122	0.712576	0.873793	0.781109	0.794076	0.325278	0.548836	28.6886	29.215	18.8256	14.0456	49.5975	40.8528	21.1958	30.2541	17.6515	34.6398	25.998	47.0728	23.0409	10.09	48.4194	18.0665	22.7903	389.018	89.727	40.9036	57.3734	5.93053	13.7847
ENSMUSG00000032383	Ppib	300.732	0.404888	0.136394	0.00299233	0.0943721	-0.444037	0.136345	0.00112709	0.018453	-0.0391486	0.137308	0.775556	0.92494	-0.119101	0.169352	0.481884	0.859668	0.0894868	0.169288	0.597077	0.80541	-0.0296143	0.169702	0.861466	0.933844	286.43	310.578	288.513	309.939	345.842	266.3	252.836	304.432	307.586	336.501	314.692	337.355	244.234	272.431	333.995	368.769	330.459	657.926	448.635	315.354	345.64	237.221	279.453
ENSMUSG00000000392	Fap	61.6601	0.750982	0.253184	0.00301549	0.0949075	-0.182839	0.249741	0.464099	0.739443	0.568143	0.254115	0.0253668	0.145825	0.316033	0.334667	0.345006	0.779785	0.588597	0.320254	0.0660762	0.245924	0.90463	0.329398	0.00602691	0.0327264	84.6995	87.6449	77.0535	85.2098	63.0022	75.6533	74.1853	32.6177	46.9454	79.6266	49.2798	83.1619	38.4016	40.3602	88.4396	75.9855	61.8593	161.804	64.4518	89.724	78.3636	54.8574	55.1388
ENSMUSG00000026223	Itm2c	559.24	0.448403	0.151379	0.0030552	0.0953756	-0.0769594	0.150883	0.61001	0.830111	0.371444	0.1515	0.0142154	0.0964942	0.571574	0.182104	0.00169685	0.100355	-0.0275863	0.18068	0.87865	0.954091	0.543988	0.182449	0.00286762	0.0184318	530.511	618.459	668.089	457.417	675.598	688.445	537.465	356.431	392.463	550.638	461.756	467.589	491.54	509.547	597.832	580.784	625.105	885.141	691.277	480.287	527.555	738.351	493.743
ENSMUSG00000028364	Tnc	114.124	1.29013	0.43546	0.00304978	0.0953756	-1.40221	0.435557	0.00128485	0.0202995	-0.112079	0.437539	0.797828	0.93262	-0.198404	0.524355	0.70515	0.941404	-0.954482	0.532494	0.0730571	0.262738	-1.15289	0.532518	0.0303898	0.109197	64.6631	107.421	82.3072	41.2003	205.092	113.48	31.7937	86.0351	61.5923	206.489	85.7546	120.82	72.1949	72.3119	150.199	144	64.5725	848.419	164.289	168.892	194.51	35.5832	36.3415
ENSMUSG00000056025	Clca3a1	7.6938	1.88283	0.635517	0.00304979	0.0953756	-1.72843	0.628232	0.00593666	0.0576309	0.154402	0.667245	0.817002	0.940299	-0.522696	0.73431	0.476577	NA	-1.03122	0.802935	0.199031	0.46772	-1.55392	0.794126	0.0503748	0.156867	4.09836	13.9333	7.00486	1.87274	1.34047	3.02613	0	2.83632	2.62894	4.04881	9.31272	1.56909	4.60819	1.68167	21.2453	6.3764	12.4804	44.7543	12.6376	1.31947	4.19805	8.8958	2.50631
ENSMUSG00000062328	Rpl17	1617.28	0.173573	0.0585903	0.0030517	0.0953756	-0.105219	0.058466	0.0719132	0.27918	0.0683535	0.0587267	0.244455	0.570695	-0.0405972	0.0718345	0.571972	0.898537	0.17701	0.0714906	0.0132869	0.0840609	0.136412	0.0718063	0.0574689	0.172398	1635.25	1739.86	1819.51	1604.94	1498.65	1628.06	1470.08	1680.52	1590.13	1572.29	1566.09	1396.49	1612.87	1452.97	1869.09	1781.67	1994.15	1748.1	1944.93	1417.11	1502.9	1608.66	1715.57
ENSMUSG00000109587	Gm31105	43.3685	0.818439	0.276543	0.00308104	0.0955993	0.567652	0.264174	0.0316517	0.17111	1.38609	0.272996	3.82787e-07	1.5607e-05	0.100781	0.345441	0.770481	0.957134	1.09502	0.328521	0.000858624	0.0112112	1.1958	0.334218	0.000346377	0.00335343	41.439	49.4407	40.7158	34.6457	113.94	65.0618	51.4755	5.19992	9.01351	19.3443	18.2374	43.9346	36.8655	36.9968	26.6801	33.4761	26.046	19.5083	32.8578	47.5009	92.3571	83.0275	60.1514
ENSMUSG00000054958	Nt5c1a	300.498	-0.597616	0.201895	0.00307606	0.0955993	0.48056	0.201967	0.017341	0.116543	-0.117056	0.201231	0.560769	0.822239	-0.12505	0.242767	0.606482	0.911104	0.282148	0.242164	0.243975	0.521068	0.157098	0.242411	0.516943	0.716475	352.004	370.356	263.996	291.68	344.501	328.335	346.703	257.16	315.849	413.878	428.385	348.338	377.871	348.106	200.595	344.857	222.477	178.252	171.872	253.338	274.273	397.346	278.2
ENSMUSG00000031591	Asah1	252.814	0.329839	0.111409	0.00307036	0.0955993	-0.261084	0.111042	0.0187119	0.122162	0.0687552	0.112225	0.540105	0.811177	0.00237881	0.139985	0.986442	0.999626	0.0399487	0.139448	0.774513	0.906755	0.0423275	0.140705	0.763548	0.880504	202.186	236.866	241.23	278.57	276.137	204.264	263.434	241.087	226.465	251.026	245.623	235.364	208.904	201.801	240.615	272.591	233.872	355.739	379.128	283.686	279.87	269.839	219.302
ENSMUSG00000003849	Nqo1	494.499	-0.39118	0.132305	0.00310996	0.0957233	-0.0127483	0.132932	0.923599	0.973051	-0.403929	0.132415	0.0022848	0.0244732	-0.277168	0.155182	0.0740863	0.491973	-0.736823	0.157419	2.85967e-06	0.000109528	-1.01399	0.157298	1.14595e-10	7.34875e-09	331.968	306.982	299.896	243.456	320.373	344.979	375.468	465.157	480.345	319.856	410.924	351.477	457.747	428.827	320.655	270.997	319.607	246.34	419.569	373.41	299.461	495.199	349.63
ENSMUSG00000031023	Akip1	87.5357	0.486608	0.16456	0.00310626	0.0957233	0.0337268	0.161093	0.834165	0.938105	0.520334	0.164569	0.00156797	0.0182599	0.35362	0.211363	0.0943174	0.533019	0.128905	0.204605	0.52868	0.763739	0.482526	0.211716	0.0226603	0.0882017	86.9764	129.894	120.396	87.5507	92.4925	96.8362	78.7273	76.1079	60.0901	81.426	86.5307	45.5037	58.3704	73.9936	93.3804	109.462	107.983	95.6289	118.794	76.5293	75.5649	72.649	85.2145
ENSMUSG00000026288	Inpp5d	45.3897	0.92892	0.314163	0.00310843	0.0957233	-1.19077	0.315699	0.000162041	0.00423159	-0.261848	0.320553	0.414007	0.728731	-0.260902	0.393349	0.507148	0.869412	-0.275142	0.400812	0.492423	0.740176	-0.536044	0.400087	0.180304	0.378596	35.0638	26.9677	30.6463	45.414	41.5546	22.696	33.3077	39.7085	36.8052	56.2335	47.3397	36.0891	35.3294	26.9068	38.5379	49.4171	41.2396	102.514	221.158	56.7372	44.7792	29.6527	36.3415
ENSMUSG00000034245	Hdac11	159.48	-0.388726	0.131474	0.00310982	0.0957233	-0.251604	0.133822	0.0600895	0.251896	-0.64033	0.132732	1.4054e-06	4.9434e-05	-0.382757	0.167599	0.0223852	0.304151	0.335231	0.16764	0.0455311	0.194743	-0.0475257	0.166185	0.774893	0.887096	125.228	130.344	119.52	107.683	109.919	151.307	155.941	176.797	200.175	234.381	231.266	158.478	159.75	216.936	148.717	150.377	142.168	146.121	154.179	183.406	139.935	143.815	162.91
ENSMUSG00000028567	Txndc12	117.611	0.29885	0.10113	0.00312559	0.0960119	-0.108783	0.0998651	0.276023	0.578885	0.190068	0.101772	0.0618204	0.263797	0.242622	0.14664	0.0980182	0.540324	-0.0561255	0.143057	0.694814	0.862897	0.186496	0.149552	0.212386	0.421565	133.425	146.524	134.406	131.56	136.728	121.045	124.147	115.344	120.556	143.058	133.094	109.836	79.8752	94.1737	133.895	153.034	148.137	143.826	163.025	131.947	128.74	134.92	112.784
ENSMUSG00000108802	Gm44769	22.2925	-0.76129	0.257674	0.00313204	0.0960181	0.501058	0.2602	0.0541458	0.23653	-0.260232	0.250842	0.299535	0.628937	-0.235447	0.388249	0.544227	0.885159	1.22877	0.35885	0.000616649	0.00870517	0.993321	0.357673	0.00548342	0.0304515	22.3133	18.8774	23.6414	27.6229	30.8308	36.3136	19.6818	38.763	28.1672	37.339	23.6698	12.5527	35.3294	30.2701	12.3519	15.4096	18.4493	16.8307	16.4289	29.0284	19.5909	28.17	35.0883
ENSMUSG00000031376	Atp2b3	320.294	-0.396377	0.134219	0.00314487	0.0962193	-0.0398488	0.134914	0.767716	0.907873	-0.436225	0.134421	0.0011736	0.0146383	0.036034	0.166824	0.828988	0.970306	0.0994524	0.165945	0.548967	0.776886	0.135486	0.167105	0.41749	0.635057	355.192	383.84	324.413	323.516	252.009	258.734	317.937	444.357	446.169	520.947	463.696	309.111	436.242	376.695	371.051	396.931	350.536	289.182	291.929	248.061	328.847	321.731	248.125
ENSMUSG00000048779	P2ry6	34.2785	1.11268	0.377175	0.00317745	0.0968543	0.364201	0.36438	0.317549	0.617068	1.47688	0.375095	8.23868e-05	0.00167594	0.138093	0.465216	0.766591	0.956138	0.988023	0.449078	0.0277986	0.138026	1.12612	0.455283	0.0133817	0.0598794	21.4026	36.4064	43.3426	22.0047	60.3212	75.6533	37.8496	6.61808	6.00901	9.89709	6.20848	23.5364	46.0819	43.7235	12.846	15.4096	10.3099	37.4865	102.365	25.0699	68.5682	63.7532	53.8856
ENSMUSG00000030824	Nucb1	743.019	0.257663	0.0873629	0.00318455	0.0968543	-0.168913	0.08714	0.0525734	0.232394	0.0887499	0.0876529	0.311292	0.639616	0.0712532	0.105539	0.49959	0.865478	-0.200525	0.105777	0.0579944	0.226938	-0.129272	0.106439	0.224551	0.436753	701.276	705.654	708.367	702.278	674.257	683.906	658.584	708.607	700.425	638.812	655.383	670.002	615.961	551.589	749.513	764.106	699.445	937.545	815.126	691.403	775.24	719.077	726.83
ENSMUSG00000027883	Gpsm2	66.5229	0.706405	0.239498	0.0031826	0.0968543	-0.371366	0.236953	0.117054	0.365764	0.335039	0.241614	0.165542	0.468085	0.118821	0.287546	0.679442	0.933404	-0.0546523	0.286502	0.848716	0.939596	0.0641688	0.289432	0.824543	0.915449	27.7778	34.1591	29.3329	35.5821	83.1092	83.2186	107.493	33.0904	17.2759	24.7427	22.5057	84.731	66.0507	75.6753	46.9372	30.2879	28.2165	96.3939	123.849	62.0151	68.5682	77.0969	65.164
ENSMUSG00000027895	Kcnc4	1259.9	0.551245	0.187136	0.00322226	0.0978078	-0.510598	0.187096	0.00635131	0.0603212	0.0406473	0.187312	0.828206	0.944557	0.511269	0.223106	0.0219292	0.30281	-0.0801609	0.222618	0.718785	0.877382	0.431108	0.223299	0.0535285	0.163716	1487.25	1470.64	1052.92	744.415	957.097	1519.12	1448.88	932.677	1109.41	929.876	1072.51	1197.22	1999.95	1274.71	2119.09	1406	1782.53	2165.8	1931.03	1271.97	1599.46	1147.56	1081.47
ENSMUSG00000027107	Chrna1	353.592	-0.52557	0.178557	0.003246	0.098334	-0.762264	0.180514	2.41355e-05	0.000935758	-1.28783	0.180013	8.42065e-13	1.03667e-10	-0.640302	0.213692	0.00273208	0.122969	-0.930261	0.218785	2.11928e-05	0.00057979	-1.57056	0.217837	5.60338e-13	6.12271e-11	198.088	192.369	200.952	182.592	171.58	243.604	198.332	571.991	386.079	417.927	415.192	602.531	586.776	438.917	243.085	333.167	344.025	231.039	683.695	294.242	271.474	152.711	182.961
ENSMUSG00000053644	Aldh7a1	454.757	0.170793	0.058041	0.00325447	0.0983966	-0.0738065	0.0576639	0.200566	0.490309	0.0969861	0.058299	0.096193	0.345271	-0.0372147	0.0759881	0.624315	0.914979	-0.0754805	0.0764334	0.323381	0.603306	-0.112695	0.0774016	0.145398	0.328275	491.348	465.192	429.486	442.435	422.249	461.485	439.056	452.866	460.065	417.477	412.476	384.428	390.16	413.692	510.875	493.64	488.363	459.401	414.514	507.996	432.399	406.241	419.807
ENSMUSG00000019767	Ccdc170	7.79092	-0.894386	0.304154	0.00327606	0.0985151	0.772048	0.307179	0.0119591	0.0913874	-0.122338	0.279058	0.661099	0.872504	-0.211084	0.607354	0.728181	NA	1.80998	0.510342	0.000390247	0.00604468	1.59889	0.51021	0.00172561	0.0122287	10.929	7.64084	7.44267	13.5774	9.3833	10.5915	9.08391	8.98168	10.5158	11.2467	12.805	9.41455	6.14425	15.1351	4.94076	9.03324	5.96888	5.35522	3.79128	5.27788	4.19805	8.8958	18.7973
ENSMUSG00000021876	Rnase4	251.271	0.724608	0.24643	0.00327764	0.0985151	-0.215261	0.245523	0.380625	0.674396	0.509347	0.246747	0.0389946	0.196393	-0.153117	0.297444	0.60671	0.911104	0.654564	0.295709	0.0268606	0.134901	0.501447	0.295899	0.0901409	0.236812	231.785	294.397	274.941	316.025	457.101	220.908	205.902	176.325	135.203	260.023	204.88	329.509	213.513	87.447	457.514	304.473	253.406	485.795	289.401	333.826	204.305	286.148	300.757
ENSMUSG00000032997	Chpf	87.046	0.699638	0.23793	0.00327668	0.0985151	-0.707924	0.23775	0.0029052	0.0351722	-0.00828656	0.240433	0.972506	0.990691	0.226865	0.298563	0.447341	0.843575	-0.269511	0.298566	0.366693	0.642392	-0.0426464	0.302694	0.887957	0.94915	60.5647	87.6449	82.745	57.5868	107.238	90.7839	87.8112	72.3262	65.348	98.521	66.3531	119.251	75.2671	77.357	99.8034	73.3286	60.2315	287.269	139.014	139.864	123.143	66.7185	87.7208
ENSMUSG00000049103	Ccr2	37.119	1.3508	0.459641	0.00329462	0.0988323	-1.05144	0.457672	0.0215983	0.133774	0.299368	0.463359	0.518226	0.79976	0.646824	0.586451	0.270051	0.73414	-0.687355	0.586408	0.241139	0.518221	-0.0405312	0.601847	0.946307	0.977235	32.3315	28.7655	50.3475	44.4776	63.0022	28.7482	22.7098	37.3449	22.9093	62.9815	38.803	23.5364	23.0409	5.04502	27.6683	52.074	49.9216	73.443	270.445	50.1399	48.9773	20.7569	15.0379
ENSMUSG00000024803	Ankrd1	1111.37	0.904252	0.307962	0.00332216	0.0989036	-2.53621	0.310947	3.45108e-16	2.33675e-13	-1.63196	0.311714	1.6459e-07	7.30788e-06	0.597985	0.362187	0.0987306	0.541377	-4.78162	0.367884	1.26198e-38	5.98147e-35	-4.18363	0.368029	6.0575e-30	5.38539e-27	74.2259	48.0924	93.2523	117.515	158.176	86.2447	71.1573	354.54	259.514	324.355	273.173	310.68	288.78	191.711	369.569	496.828	338.598	1021.32	775.949	225.629	521.958	160.124	135.341
ENSMUSG00000062901	Klhl24	4036.68	-0.310953	0.105904	0.00332276	0.0989036	-0.211038	0.106004	0.0464989	0.215913	-0.52199	0.105967	8.39398e-07	3.14509e-05	-0.17996	0.125657	0.152102	0.623112	-0.532634	0.125966	2.35356e-05	0.000627176	-0.712594	0.125974	1.54338e-08	6.24988e-07	3530.97	3390.29	3177.14	3241.25	3037.51	3023.11	3763.77	4835.93	4997.24	4585.5	4650.54	4633.53	4875.46	4683.46	3614.66	4288.13	3881.94	3505.75	3231.44	4322.59	3969.96	3217.31	2610.32
ENSMUSG00000019832	Rab32	13.241	1.19216	0.405782	0.00330408	0.0989036	-1.07186	0.403398	0.00788191	0.0696658	0.120296	0.4178	0.773402	0.924313	0.826937	0.601104	0.168916	NA	-0.153183	0.562239	0.785274	0.911792	0.673753	0.612562	0.271378	0.49193	5.00911	13.4838	7.44267	11.7046	18.7666	10.5915	19.6818	8.03624	10.8913	9.89709	8.92469	18.8291	9.21637	10.09	10.8697	13.2842	12.4804	30.9837	101.101	11.8752	11.1948	5.93053	13.7847
ENSMUSG00000072620	Slfn2	32.8707	0.939887	0.320052	0.00331759	0.0989036	-0.675361	0.317073	0.0331725	0.17597	0.264525	0.324831	0.415447	0.729639	0.458876	0.403308	0.255212	0.723387	-0.203039	0.397527	0.609523	0.813832	0.255837	0.408866	0.531496	0.727469	23.2241	43.1483	25.8304	27.1548	36.1927	10.5915	40.8776	20.7997	32.674	26.9921	25.61	23.5364	24.577	15.1351	31.1268	48.8858	24.4182	52.0221	120.057	32.9868	27.987	42.9964	21.3036
ENSMUSG00000083325	Gm14121	126.46	-0.294865	0.100493	0.00334434	0.0991618	-0.510969	0.105007	1.1385e-06	6.97283e-05	-0.805835	0.103812	8.3296e-15	1.42271e-12	-0.35929	0.14061	0.0106121	0.226614	-0.0710313	0.145728	0.625958	0.822821	-0.430321	0.143904	0.00278669	0.0180119	85.6103	102.927	102.884	105.342	84.4497	84.7317	119.605	164.507	206.184	170.5	177.718	139.649	182.791	141.261	141.306	156.753	155.734	139.618	112.475	93.6824	166.523	100.819	104.012
ENSMUSG00000009687	Fxyd5	63.2873	0.777616	0.264984	0.00334002	0.0991618	-0.504992	0.263134	0.0549659	0.238013	0.272625	0.267291	0.30775	0.636552	-0.0156678	0.328256	0.961931	0.995719	-0.0923825	0.329021	0.778879	0.909116	-0.10805	0.331026	0.744114	0.870046	60.1093	50.7891	49.9097	79.5915	76.4069	40.8528	72.6713	45.3811	56.3345	46.7862	57.0404	78.4546	24.577	45.4052	62.7477	74.9227	56.4331	116.285	169.344	60.6957	75.5649	35.5832	57.6451
ENSMUSG00000009739	Pou6f1	313.955	0.223447	0.0762179	0.00337131	0.0997688	0.172913	0.0746879	0.0206054	0.129787	0.39636	0.0757353	1.66346e-07	7.36858e-06	0.0843436	0.0967941	0.383551	0.805725	0.175585	0.094781	0.0639492	0.241084	0.259929	0.096723	0.00720211	0.0374943	374.773	330.803	307.338	326.793	337.799	322.283	328.535	286.941	276.039	267.671	250.279	214.966	224.265	228.708	343.383	246.554	309.297	345.794	272.972	266.533	263.078	384.002	354.643
ENSMUSG00000029152	Ociad1	1724.92	-0.252864	0.0862719	0.00337862	0.0997928	-0.215101	0.0865293	0.0129235	0.0953747	-0.467964	0.0864516	6.19698e-08	3.08369e-06	-0.233601	0.102992	0.0233202	0.310021	-0.518218	0.103897	6.10757e-07	2.95391e-05	-0.751819	0.103867	4.54471e-13	5.02203e-11	1371.13	1430.64	1488.53	1421.41	1308.3	1364.79	1498.85	1989.21	1798.95	1844.91	1964.6	1886.05	2282.59	1910.38	1805.35	1708.34	1867.18	1486.07	1692.18	1450.1	1459.52	1315.1	1271.95
ENSMUSG00000039530	Tusc3	44.9682	0.673062	0.229733	0.00339234	0.100006	-0.240892	0.22619	0.286877	0.589851	0.432169	0.231289	0.061689	0.263584	0.278949	0.323429	0.388426	0.80798	0.253915	0.310122	0.412924	0.680929	0.532864	0.321705	0.0976462	0.250572	58.7432	37.3053	55.1633	63.6732	84.4497	40.8528	57.5315	40.1812	45.0676	48.1358	40.3551	58.0564	18.4327	40.3602	45.9491	47.823	65.1151	98.3065	104.892	52.7788	53.1753	38.5485	33.8352
ENSMUSG00000017692	Rhbdl3	163.069	0.579271	0.197806	0.00340621	0.100067	1.06701	0.192782	3.11567e-08	3.19297e-06	1.64628	0.195579	3.8472e-17	9.00483e-15	0.708764	0.252682	0.00503216	0.161697	1.26343	0.236999	9.77116e-08	5.89973e-06	1.97219	0.24688	1.36629e-15	2.28404e-13	324.682	377.547	332.293	235.497	268.094	346.492	211.958	93.5986	87.5062	108.868	88.8589	94.1455	81.4113	117.717	200.101	146.657	191.547	170.219	106.156	93.6824	103.552	333.592	283.213
ENSMUSG00000046432	Bex3	14.974	1.03401	0.353102	0.00340745	0.100067	-0.972293	0.351462	0.00566744	0.0557597	0.0617207	0.365	0.86572	0.957429	-0.401339	0.497974	0.420275	NA	0.619116	0.489186	0.205654	0.476184	0.217777	0.481344	0.650955	0.812302	12.2951	22.0236	11.8207	7.95915	17.4261	13.6176	4.54196	9.92712	11.2669	17.095	12.0289	9.41455	16.8967	10.09	22.7275	8.50187	11.9378	42.0767	39.1766	15.8336	43.3799	8.8958	20.0505
ENSMUSG00000022490	Ppp1r1a	292.398	0.633134	0.216394	0.00343528	0.1005	0.781479	0.213913	0.000258932	0.00604568	1.41461	0.215477	5.20231e-11	4.93153e-09	0.17574	0.262104	0.502542	0.867252	1.66428	0.256618	8.84818e-11	1.20685e-08	1.84002	0.25837	1.06648e-12	1.0921e-10	497.268	506.543	324.413	348.798	332.437	364.649	563.203	152.689	92.013	195.692	124.17	158.478	165.895	221.981	294.469	329.979	229.531	171.367	183.245	265.214	230.893	527.817	671.691
ENSMUSG00000027078	Ube2l6	49.9489	0.578781	0.197812	0.00343447	0.1005	-0.442983	0.196346	0.0240622	0.144001	0.135798	0.200974	0.499231	0.788716	-0.0868429	0.262352	0.740632	0.952205	-0.187114	0.266887	0.483241	0.733175	-0.273957	0.268918	0.308326	0.531308	42.3498	53.0364	56.9145	50.564	65.6831	37.8266	43.9056	36.8722	52.9544	45.8865	55.4883	42.3655	33.7934	48.7685	54.3484	65.3581	43.4101	91.4212	88.4633	54.0983	83.961	28.17	52.6325
ENSMUSG00000040618	Pck2	76.4317	0.571551	0.195412	0.00344617	0.100627	-0.667111	0.195695	0.000652178	0.0120631	-0.0955603	0.198847	0.63082	0.859418	-0.177889	0.250924	0.478365	0.857995	-0.0225537	0.25297	0.928958	0.972186	-0.200443	0.253297	0.428749	0.645119	70.5829	62.4751	69.6108	63.6732	77.7474	65.0618	69.6433	66.1808	75.1126	83.6754	81.8743	86.3001	59.9064	53.8135	105.238	68.5463	74.3397	193.553	92.2546	87.0851	134.338	62.2706	46.3667
ENSMUSG00000050912	Tmem123	548.511	0.192529	0.0658469	0.0034568	0.100746	0.29058	0.0647262	7.14356e-06	0.000338587	0.483109	0.0653536	1.44378e-13	2.10901e-11	0.270283	0.0871657	0.00192998	0.105565	0.299815	0.0838612	0.000350046	0.00553043	0.570099	0.086554	4.49946e-11	3.18858e-09	715.848	730.375	728.944	716.792	710.45	650.618	634.36	456.648	526.915	478.209	493.186	599.393	428.561	546.544	558.8	570.688	596.346	606.669	561.11	505.357	604.519	686.459	591.489
ENSMUSG00000003420	Fcgrt	440.553	0.29395	0.100613	0.00348258	0.101113	0.0742011	0.0998445	0.457381	0.734809	0.368151	0.100575	0.000251749	0.00423131	0.494606	0.129928	0.000140786	0.0254541	0.336053	0.125273	0.00730583	0.0548125	0.830659	0.12922	1.2907e-10	8.19639e-09	594.718	630.145	615.99	456.481	576.403	576.478	457.224	399.449	415.373	487.207	433.041	508.386	385.552	403.602	563.741	562.186	504.099	646.069	456.218	453.898	523.357	455.168	431.085
ENSMUSG00000028607	Cpt2	1161.46	-0.358343	0.122652	0.0034821	0.101113	-0.185205	0.122969	0.132039	0.390413	-0.543548	0.122819	9.61757e-06	0.000264644	-0.292915	0.14597	0.0447837	0.399604	-0.615375	0.147124	2.88067e-05	0.000738035	-0.90829	0.147034	6.51618e-10	3.59014e-08	865.666	821.615	811.689	1054.35	823.05	986.519	1076.44	1418.63	1329.12	1316.76	1316.2	1481.22	1076.78	1417.65	995.069	1036.7	996.804	742.08	1021.12	1559.61	1007.53	742.799	996.258
ENSMUSG00000058594	Fbh1	555.046	-0.240388	0.0823387	0.0035059	0.101407	-0.293036	0.083213	0.000429089	0.0088425	-0.533424	0.0829848	1.29317e-10	1.10438e-08	-0.245968	0.103066	0.0170089	0.273651	-0.0892662	0.104272	0.39195	0.662711	-0.335234	0.104117	0.00128286	0.00960987	515.939	501.149	476.331	458.354	471.846	447.867	463.28	641.008	710.565	667.154	744.242	734.335	686.62	649.126	543.484	695.028	575.183	605.139	509.296	665.013	491.172	501.13	432.338
ENSMUSG00000104784	Gm42984	67.4564	-0.404501	0.138535	0.00350194	0.101407	0.199827	0.141015	0.156466	0.427586	-0.204674	0.135703	0.131489	0.412255	0.171384	0.164225	0.296675	0.747451	0.20708	0.157585	0.188817	0.453337	0.378464	0.163656	0.0207471	0.0829163	26.4117	22.0236	21.4524	27.1548	99.1949	81.7055	80.2412	25.0542	26.665	29.6913	22.5057	101.991	122.885	105.945	19.763	17.0037	26.5887	19.1258	66.9793	81.8072	88.1591	90.4406	91.4803
ENSMUSG00000055296	Tmem245	940.424	-0.214751	0.0735822	0.00351706	0.101539	0.0531739	0.0737245	0.470755	0.743072	-0.161577	0.0735584	0.0280507	0.156627	-0.0738919	0.0901323	0.412321	0.822943	0.179097	0.0897697	0.0460353	0.195999	0.105205	0.0900911	0.242903	0.459516	795.538	880.944	691.73	756.119	973.182	953.231	1170.31	875.005	998.247	824.157	921.183	1109.35	1181.23	990.505	656.133	744.976	765.102	785.304	908.644	1066.13	1092.89	1157.94	928.587
ENSMUSG00000036103	Colec12	118.963	0.773324	0.265157	0.00354014	0.102013	-0.528283	0.264155	0.0455116	0.21325	0.245042	0.266533	0.357904	0.68354	0.556817	0.327059	0.0886623	0.524776	0.195598	0.321101	0.542426	0.772001	0.752415	0.326864	0.0213397	0.0846276	107.924	150.57	123.023	117.515	172.921	102.888	71.1573	90.7623	67.9769	135.86	116.797	167.893	87.5556	47.0868	157.116	151.971	117.207	419.237	135.222	113.474	141.334	139.368	109.024
ENSMUSG00000048612	Myof	110.7	0.663353	0.227544	0.0035538	0.102215	-0.645159	0.227265	0.00452835	0.0478347	0.0181945	0.229541	0.936822	0.979515	0.135609	0.283549	0.632467	0.91756	0.161964	0.280713	0.563958	0.78589	0.297573	0.283546	0.293961	0.516405	88.7979	92.1396	91.501	113.769	150.133	101.375	87.8112	100.217	106.284	122.364	117.185	87.8692	112.133	60.5402	144.764	122.746	100.928	237.542	313.413	125.35	86.7597	96.3712	120.303
ENSMUSG00000018920	Cxcl16	21.6797	0.857755	0.294307	0.00356269	0.102279	-0.66663	0.291196	0.0220631	0.135884	0.191125	0.301227	0.525761	0.80227	0.12426	0.397634	0.754662	0.954445	-0.0593195	0.394358	0.880433	0.95449	0.0649406	0.403675	0.872193	0.940213	11.3843	26.5182	17.0744	24.8138	32.1713	15.1307	18.1678	18.9088	19.1537	19.3443	14.7451	20.3982	15.3606	18.4984	20.2571	25.5056	15.1935	60.4374	54.3417	34.3062	20.9903	17.7916	18.7973
ENSMUSG00000028173	Wls	328.874	0.481947	0.165682	0.00362735	0.103049	0.6085	0.163477	0.000197467	0.00496523	1.09045	0.164852	3.72274e-11	3.60099e-09	0.407493	0.199746	0.0413443	0.388785	0.681848	0.19594	0.000501628	0.00736096	1.08934	0.198364	3.98268e-08	1.41631e-06	387.523	448.562	525.365	525.772	445.037	379.779	387.58	214.615	186.279	269.471	212.252	208.689	133.637	232.071	268.777	282.687	276.739	433.39	332.369	225.629	214.101	579.71	486.224
ENSMUSG00000034951	Cog7	299.151	-0.242055	0.0831395	0.00359773	0.103049	0.10431	0.0834667	0.2114	0.503257	-0.137745	0.082874	0.096493	0.345875	-0.0674685	0.104437	0.518264	0.874739	-0.153303	0.105629	0.146687	0.392888	-0.220771	0.106445	0.0380752	0.128156	293.261	278.217	299.896	279.039	231.902	273.865	302.797	366.358	281.672	300.512	283.65	321.664	319.501	292.611	283.106	259.838	232.786	288.034	252.752	234.866	270.075	320.249	230.58
ENSMUSG00000059149	Mfsd4a	429.82	-0.57824	0.198788	0.00362785	0.103049	-0.244285	0.200024	0.221981	0.517209	-0.822525	0.199234	3.65248e-05	0.000841402	-0.202352	0.234209	0.387597	0.807947	-0.254591	0.234846	0.27833	0.559523	-0.456943	0.234847	0.0516898	0.159489	119.763	107.421	108.575	111.428	386.056	373.727	439.056	299.232	227.967	233.931	280.934	483.28	390.16	538.135	116.602	164.724	171.47	95.6289	328.578	577.928	461.786	612.327	395.997
ENSMUSG00000027221	Chst1	29.5033	0.877571	0.301629	0.00362076	0.103049	-1.24737	0.305386	4.41568e-05	0.00154175	-0.369803	0.312694	0.236953	0.562983	0.641409	0.402398	0.110943	0.559593	0.0636207	0.38401	0.868413	0.9494	0.70503	0.404154	0.0810791	0.219401	15.9381	25.6193	24.9548	16.8547	30.8308	13.6176	18.1678	19.3815	37.5563	24.2929	28.3262	36.0891	29.1852	13.4534	53.3602	38.7898	29.8444	123.17	44.2316	30.3478	26.5877	22.2395	37.5946
ENSMUSG00000022702	Hira	60.3202	0.452089	0.155307	0.00360352	0.103049	-0.0662606	0.151866	0.662612	0.856994	0.385829	0.155887	0.0133218	0.0919431	-0.160441	0.215142	0.455821	0.846674	0.352	0.210964	0.0952102	0.305999	0.191559	0.211854	0.365887	0.587883	75.1367	70.5654	62.1682	53.3731	85.7902	84.7317	51.4755	54.3628	55.2078	62.0817	50.4439	58.0564	30.7212	50.4502	81.5225	55.7935	93.3316	73.8255	63.1881	72.5709	55.974	57.8227	46.3667
ENSMUSG00000041225	Arhgap12	476.229	-0.29303	0.100744	0.00362976	0.103049	0.101409	0.100973	0.315225	0.61504	-0.19162	0.100648	0.0569275	0.250473	0.00717988	0.12393	0.953801	0.994734	-0.0101173	0.123776	0.934855	0.974448	-0.00293738	0.124551	0.981185	0.992209	525.046	472.384	478.52	518.749	436.994	431.224	458.738	527.556	600.525	531.744	582.821	538.199	523.797	489.367	392.79	513.832	486.193	421.914	391.766	464.454	428.201	517.439	414.794
ENSMUSG00000044788	Fads6	418.998	-0.761555	0.26188	0.0036371	0.103067	-0.383296	0.262812	0.144719	0.410438	-1.14485	0.262338	1.27687e-05	0.000340001	-0.0960966	0.311352	0.757593	0.954946	-0.566673	0.312469	0.0697492	0.255343	-0.66277	0.312617	0.0340003	0.11835	289.162	159.559	185.629	455.544	254.69	216.368	342.161	798.897	637.331	455.716	591.358	621.36	423.953	670.987	182.808	299.16	387.977	307.925	317.204	667.652	354.036	225.36	368.427
ENSMUSG00000033065	Pfkm	47903.5	0.375829	0.129623	0.00373868	0.103811	0.510765	0.129607	8.11864e-05	0.00246592	0.886594	0.129617	7.91292e-12	8.55098e-10	0.327036	0.153411	0.0330264	0.356275	0.477578	0.153384	0.00184812	0.0197511	0.804615	0.153403	1.5619e-07	4.8261e-06	74589.8	77633.2	71074.4	59948.3	57632.2	59779.7	58022	36438.2	38680	37772.7	36485.7	26114.4	38364.7	33556.1	69551.1	43735.2	61034.5	31157	29172.7	39387.5	49085	65768.1	53111.2
ENSMUSG00000050627	Gpd1l	656.82	-0.114813	0.0395534	0.00369934	0.103811	-0.113749	0.0401672	0.00462722	0.0485218	-0.228562	0.0398877	1.00351e-08	5.87207e-07	-0.233642	0.0555794	2.62521e-05	0.00827856	0.0540318	0.0563879	0.337954	0.617868	-0.179611	0.0562413	0.00140525	0.0103328	592.897	574.861	585.782	588.977	632.703	653.644	638.902	710.498	717.326	673.452	692.634	734.335	680.476	750.026	631.923	647.205	638.128	608.582	724.135	720.431	652.097	622.706	655.4
ENSMUSG00000031557	Plekha2	195.339	0.439335	0.151547	0.00374351	0.103811	0.303657	0.149311	0.0419798	0.202987	0.742992	0.150972	8.59376e-07	3.20727e-05	0.461067	0.192226	0.0164594	0.269878	0.0867599	0.187552	0.643658	0.83292	0.547826	0.192689	0.00446831	0.0260727	264.572	364.963	286.762	276.229	210.454	249.656	287.657	164.507	187.406	187.595	166.465	149.064	138.246	164.804	182.314	247.617	257.747	214.591	261.599	179.448	228.094	213.499	162.91
ENSMUSG00000001507	Itga3	137.63	0.322523	0.111072	0.00368743	0.103811	-0.358021	0.111092	0.00126973	0.0201614	-0.0354985	0.112843	0.753078	0.914176	-0.343515	0.147422	0.0197981	0.288668	-0.0680618	0.151586	0.653432	0.838161	-0.411577	0.150174	0.00613131	0.0331683	137.068	152.817	117.769	122.665	132.707	136.176	107.493	112.035	158.112	116.966	115.633	160.047	156.678	127.807	170.95	170.037	136.742	192.023	161.761	146.461	188.912	142.333	97.746
ENSMUSG00000031239	Itm2a	1484.29	0.50505	0.174103	0.00372136	0.103811	-0.5969	0.174108	0.0006073	0.0114565	-0.0918502	0.174289	0.598194	0.843146	0.093762	0.209128	0.653903	0.924529	0.441626	0.208389	0.0340706	0.158475	0.535388	0.208806	0.0103459	0.0492471	1704.01	2306.64	1809.44	1221.03	1432.96	1564.51	1364.1	1230.49	1635.95	2252.49	1979.73	1840.54	1568.32	1552.18	2444.19	3424.13	2756.54	3805.65	1709.87	1725.87	1795.37	1275.06	784.475
ENSMUSG00000073478	D730003I15Rik	26.472	-0.673087	0.232185	0.00374446	0.103811	-0.953341	0.254107	0.000175619	0.00451159	-1.62643	0.248377	5.82229e-11	5.43767e-09	-0.200376	0.309167	0.516911	0.874586	-0.520685	0.328805	0.113292	0.339474	-0.721061	0.328932	0.0283704	0.104011	12.7505	11.686	18.8256	15.9183	12.0642	12.1045	10.5979	43.4903	42.8142	29.6913	41.1312	31.3818	55.2982	50.4502	33.1031	19.1292	41.2396	38.6341	15.1651	19.7921	11.1948	25.2048	13.7847
ENSMUSG00000092203	1110038B12Rik	48.3356	0.586857	0.202237	0.00370984	0.103811	0.188905	0.194945	0.332538	0.631153	0.775762	0.201115	0.000114647	0.00219386	0.0246804	0.261327	0.924758	0.991101	0.404759	0.253239	0.10997	0.333907	0.429439	0.257552	0.0954379	0.246686	67.3953	56.6321	76.6157	59.4596	41.5546	52.9573	56.0175	29.3086	44.3164	40.0382	40.7431	17.26	32.2573	33.6335	67.6884	40.9153	54.8052	45.9018	63.1881	50.1399	39.1818	53.3748	70.1766
ENSMUSG00000030878	Cdr2	52.4624	0.680727	0.234693	0.00372574	0.103811	-0.415656	0.2325	0.073813	0.283169	0.265071	0.237106	0.26359	0.592811	-0.026975	0.310379	0.930743	0.99181	0.329206	0.304638	0.279855	0.561457	0.302231	0.307792	0.326133	0.549632	42.8051	66.0708	52.0987	90.828	73.7259	39.3397	30.2797	38.2903	50.3255	56.2335	38.0269	50.2109	49.154	52.1319	61.7595	68.015	49.9216	122.787	89.727	60.6957	78.3636	41.5137	68.9235
ENSMUSG00000050708	Ftl1	1708.02	0.584231	0.201427	0.00372609	0.103811	-0.382734	0.20135	0.0573239	0.24439	0.201497	0.201526	0.317381	0.64491	0.371684	0.238875	0.119715	0.578988	-0.532338	0.238948	0.0258913	0.131955	-0.160654	0.239229	0.501869	0.704236	1432.15	1827.51	1880.37	1487.43	1623.31	1473.73	1453.43	1289.11	1279.54	1408.99	1401.95	1420.03	1657.41	1338.61	1880.95	1627.05	1440.67	1736.24	5570.66	1332.67	1364.37	1316.58	1446.14
ENSMUSG00000025044	Msr1	9.63875	2.1968	0.757765	0.00374298	0.103811	-1.97327	0.753424	0.0088171	0.0750958	0.223529	0.776078	0.773329	0.924313	-0.305833	1.06215	0.773395	NA	-0.189484	1.09506	0.862624	0.946415	-0.495317	1.08872	0.649143	0.810844	5.91986	4.04515	2.62682	2.80911	17.4261	0	13.6259	2.83632	5.63345	3.59894	6.98454	4.70728	4.60819	0	2.47038	9.5646	5.42626	16.0656	180.718	9.2363	6.99675	5.93053	1.25315
ENSMUSG00000066456	Hmgn3	36.8661	0.757254	0.260992	0.0037145	0.103811	-0.762612	0.260557	0.00342406	0.0393674	-0.005358	0.266576	0.983964	0.993816	0.163326	0.347262	0.638122	0.919092	-0.244263	0.348188	0.482974	0.733141	-0.080937	0.355733	0.820018	0.9129	31.4208	45.3956	41.1536	31.3684	52.2784	16.6437	25.7378	30.2541	32.2984	44.5369	41.9072	36.0891	32.2573	28.5884	58.301	35.6016	47.2084	129.673	53.078	27.7089	62.9708	34.1006	18.7973
ENSMUSG00000029661	Col1a2	4851.24	1.43831	0.495442	0.00369515	0.103811	-1.53991	0.495443	0.00188257	0.0264824	-0.101608	0.495488	0.837521	0.948823	0.604382	0.586855	0.303072	0.750898	-0.521947	0.586815	0.373757	0.648075	0.0824347	0.587019	0.888321	0.949309	3748.18	5513.09	3896.46	2526.33	8048.19	3726.68	1685.07	3636.16	2167.75	8747.23	4934.19	7680.71	2834.04	2016.33	7624.58	5709.54	4573.79	55163.7	6445.18	4575.92	8363.92	1286.93	1235.61
ENSMUSG00000025017	Pik3ap1	12.551	1.34511	0.46479	0.00380348	0.105257	-1.54341	0.467771	0.000968559	0.016469	-0.198303	0.482488	0.681072	0.882129	-0.0541333	0.63361	0.931915	NA	-0.0857448	0.637771	0.893051	0.959229	-0.139878	0.643629	0.827953	0.917036	5.00911	10.7871	8.75608	8.42734	10.7238	7.56533	10.5979	4.7272	9.38908	13.9459	13.9691	14.1218	6.14425	5.04502	12.846	9.03324	15.7361	25.246	101.101	18.4726	18.1916	5.93053	10.0252
ENSMUSG00000085912	Trp53cor1	13.941	-1.16991	0.404365	0.00381351	0.105345	0.392699	0.416902	0.34622	0.645335	-0.777206	0.395032	0.0491314	0.228753	-0.0281293	0.452631	0.950446	NA	-1.04146	0.482707	0.0309639	0.148321	-1.06959	0.485933	0.0277289	0.102234	17.3042	11.2365	4.81584	8.42734	8.04283	3.02613	6.05594	7.56352	9.76464	20.244	13.9691	7.84546	19.9688	25.2251	7.41114	11.6901	7.59676	7.26779	5.05504	5.27788	0	26.6874	7.51893
ENSMUSG00000029050	Ski	910.673	0.202812	0.0701375	0.0038325	0.105521	0.0663948	0.0697219	0.340955	0.639636	0.269207	0.0701104	0.000123158	0.00231643	0.0966222	0.0879799	0.272104	0.735299	0.294211	0.0866609	0.00068637	0.0094228	0.390833	0.0876199	8.17505e-06	0.000145625	1025.96	1113.32	935.149	935.435	1183.64	1130.26	1008.31	782.352	780.796	967.665	872.291	949.301	935.462	781.978	942.203	978.778	891.534	1145.63	1052.71	1006.76	959.954	1011.16	953.65
ENSMUSG00000049401	Ogfr	376.184	0.229508	0.0793725	0.00383363	0.105521	0.00150526	0.0785739	0.984716	0.994798	0.231014	0.0794546	0.00364338	0.0352243	0.176372	0.100112	0.0781098	0.50209	-0.00693873	0.0988842	0.944058	0.97813	0.169434	0.100966	0.093322	0.242821	403.006	422.943	365.129	401.703	369.97	344.979	369.413	370.613	313.22	336.951	342.63	337.355	278.027	301.019	389.332	424.031	369.528	379.073	410.722	385.285	320.451	360.28	426.072
ENSMUSG00000022261	Sdc2	232.535	0.551613	0.190854	0.00384946	0.105578	-0.972621	0.191563	3.8287e-07	2.63001e-05	-0.421008	0.192476	0.0287186	0.158878	0.0612393	0.240858	0.799298	0.963878	0.359443	0.237972	0.13093	0.368348	0.420682	0.23974	0.0793032	0.21577	183.971	195.965	178.186	203.661	305.628	186.107	189.248	213.669	270.405	319.406	290.634	332.648	239.626	257.296	340.912	466.009	284.336	556.942	486.548	304.798	376.425	163.09	167.923
ENSMUSG00000024610	Cd74	310.497	1.08538	0.375464	0.00384296	0.105578	-0.966839	0.375296	0.00998918	0.080933	0.118542	0.376092	0.752615	0.914082	0.943822	0.44796	0.0351235	0.366905	-0.637935	0.447063	0.153595	0.403548	0.305886	0.449352	0.496044	0.699644	241.804	220.685	271.001	270.143	529.486	164.924	251.322	245.814	198.297	448.068	304.604	279.298	198.152	109.309	333.007	509.581	332.63	767.326	940.238	570.011	356.834	169.02	161.657
ENSMUSG00000050503	Fbxl22	166.868	0.737426	0.25521	0.00385878	0.105645	-1.22904	0.256403	1.63994e-06	9.6259e-05	-0.49161	0.257681	0.0564142	0.248792	0.290955	0.309191	0.346695	0.781576	-0.0367236	0.307792	0.905027	0.96255	0.254232	0.309972	0.412116	0.631162	76.5028	60.2278	65.6706	50.0958	182.304	270.839	119.605	70.908	120.556	79.1767	121.453	302.835	184.327	233.753	78.5581	182.79	217.05	327.816	449.899	199.24	212.701	131.954	190.479
ENSMUSG00000027404	Snrpb	1296.45	0.222761	0.0771121	0.00386723	0.105688	0.0247719	0.076841	0.747166	0.899282	0.247533	0.0771327	0.00133112	0.016167	-0.0585503	0.0939923	0.533333	0.882163	0.271607	0.0935082	0.00367691	0.0333683	0.213056	0.0937939	0.0231144	0.0895771	1482.7	1568.62	1418.92	1302.49	1345.83	1476.75	1474.62	1221.51	1220.2	1092.73	1172.24	1206.63	1463.87	1116.63	1530.65	1414.5	1549.74	1373.61	1407.83	1258.78	1353.17	1122.35	1312.05
ENSMUSG00000005501	Usp40	357.835	-0.223425	0.0773654	0.00387795	0.105793	-0.0341446	0.0780392	0.661726	0.856458	-0.25757	0.0775659	0.000898042	0.0118845	0.0886248	0.0961004	0.356419	0.78726	-0.359113	0.0974934	0.000230092	0.00399115	-0.270488	0.0989677	0.00627428	0.0337046	300.547	313.724	308.652	310.407	360.587	279.917	275.545	405.594	376.314	352.696	364.748	320.095	365.583	380.058	271.248	325.197	316.351	344.646	322.259	312.715	310.656	296.527	370.934
ENSMUSG00000027490	E2f1	10.1764	1.23274	0.427046	0.00389328	0.106023	-0.97608	0.421371	0.0205344	0.129425	0.256664	0.439688	0.559393	0.821434	0.432773	0.64251	0.500587	NA	-0.0630894	0.617124	0.918573	0.967674	0.369684	0.653431	0.571558	0.757084	5.46449	11.2365	8.75608	11.2365	21.4475	7.56533	6.05594	4.25448	4.50676	13.0462	7.7606	18.8291	6.14425	6.72669	11.3637	15.941	14.6509	29.4537	45.4954	5.27788	19.5909	11.8611	8.77208
ENSMUSG00000027774	Gfm1	2120.56	-0.252607	0.0875404	0.00390657	0.106197	0.022956	0.0876184	0.793322	0.921118	-0.229651	0.0875564	0.00871854	0.0673024	-0.17838	0.104688	0.0883943	0.524563	-0.0945279	0.104922	0.367625	0.643207	-0.272908	0.104946	0.0093095	0.0455781	2011.84	1913.81	1972.31	2328.29	1797.57	1985.14	2305.8	2524.33	2295.44	2540.85	2491.93	2391.3	2012.24	2522.51	2135.4	2208.36	2107.56	1453.18	1929.76	2258.93	2001.07	1933.35	2027.6
ENSMUSG00000079110	Capn3	367.716	-0.268982	0.0932784	0.00393102	0.106347	-0.0072395	0.09382	0.938493	0.977955	-0.276221	0.0933874	0.00309843	0.031114	-0.0072461	0.116601	0.950448	0.994512	-0.129288	0.117099	0.269552	0.549509	-0.136534	0.118036	0.247387	0.464873	356.102	343.838	296.393	313.684	372.651	329.848	404.234	449.557	401.101	421.976	410.148	307.542	430.097	479.277	321.149	340.075	353.792	274.264	300.775	397.161	451.99	397.346	322.061
ENSMUSG00000004730	Adgre1	30.381	1.59465	0.553055	0.00393463	0.106347	-1.22582	0.550573	0.0259839	0.151496	0.36883	0.557349	0.508127	0.793999	0.82467	0.708746	0.244602	0.714401	-0.0536733	0.689271	0.937932	0.976068	0.770997	0.712253	0.279041	0.499933	28.2332	17.0795	24.9548	24.3456	97.8544	7.56533	10.5979	21.7451	24.036	36.8891	22.1177	26.6746	13.8246	5.04502	29.1505	45.6976	21.1624	97.5414	228.741	46.1815	33.5844	20.7569	6.26577
ENSMUSG00000042349	Ikbke	12.5754	1.09025	0.378045	0.0039275	0.106347	-1.06284	0.376886	0.00480142	0.0495983	0.027411	0.391778	0.944221	0.981757	0.48212	0.52746	0.360695	NA	-0.929593	0.550269	0.0911538	0.298477	-0.447473	0.575786	0.43707	0.651622	13.6612	12.1355	7.88047	8.89552	17.4261	13.6176	6.05594	9.92712	15.0225	12.5963	12.417	10.9836	1.53606	11.7717	21.7393	15.4096	10.8525	34.0439	50.5504	11.8752	22.3896	7.41317	8.77208
ENSMUSG00000021728	Emb	32.1591	0.874702	0.303406	0.0039398	0.106347	-0.726355	0.301459	0.015976	0.110517	0.148347	0.308582	0.630703	0.859418	0.146531	0.404837	0.717389	0.944771	0.0500197	0.399014	0.90024	0.960877	0.196551	0.407253	0.629361	0.797466	28.6886	43.5977	45.0938	39.3276	28.1499	19.6699	25.7378	38.763	26.2894	39.5884	31.8185	31.3818	26.1131	13.4534	41.0083	43.5721	33.1002	107.869	92.2546	27.7089	30.7857	32.6179	25.0631
ENSMUSG00000050052	Tdrp	148.473	0.541775	0.18798	0.00395049	0.106448	1.48747	0.179735	1.27496e-16	9.2969e-14	2.02924	0.183665	2.22587e-28	2.00954e-25	1.15042	0.242011	1.99822e-06	0.00108383	1.58519	0.217215	2.92511e-13	7.59688e-11	2.73561	0.235144	2.77499e-31	2.7138e-28	256.375	266.081	323.537	206.47	278.818	292.022	205.902	51.5265	69.1036	95.3719	67.1292	50.2109	55.2982	60.5402	124.507	107.867	111.781	81.8583	84.672	84.4461	60.1721	418.103	289.479
ENSMUSG00000079311	Gm3222	24.4061	0.696905	0.241935	0.00396981	0.106595	-0.640813	0.240701	0.00776147	0.0691007	0.0560924	0.248656	0.821526	0.941719	-0.00790039	0.341207	0.981527	0.998934	-0.991204	0.382264	0.00951475	0.0661982	-0.999105	0.387541	0.00993561	0.0477705	28.2332	27.8666	35.8999	25.7502	22.788	21.1829	13.6259	16.5452	22.1582	35.0897	35.3107	20.3982	18.4327	21.8617	81.0285	43.0407	55.8905	28.6887	13.9014	26.3894	27.987	10.3784	8.77208
ENSMUSG00000000957	Mmp14	323.7	0.725616	0.251896	0.00396895	0.106595	-1.46532	0.252817	6.79187e-09	8.64208e-07	-0.739708	0.253489	0.00352165	0.0342043	0.0384028	0.302524	0.898987	0.985556	-0.350816	0.303331	0.247457	0.524203	-0.312414	0.303935	0.303998	0.526886	178.507	217.989	172.495	167.61	403.482	145.254	151.399	257.16	238.483	400.832	339.526	505.248	368.655	289.248	456.032	455.913	348.908	1187.33	508.032	448.62	517.76	201.638	224.315
ENSMUSG00000001143	Lman2l	433.099	-0.281879	0.0979143	0.00399144	0.10674	-0.0174161	0.0984115	0.85953	0.948712	-0.299295	0.0980409	0.00226746	0.0243563	-0.0457989	0.119548	0.701644	0.939964	-0.407691	0.121336	0.000779395	0.0103914	-0.453489	0.121895	0.000198956	0.00213695	417.122	354.175	327.04	478.017	337.799	399.449	416.346	462.793	465.323	512.849	474.561	516.231	451.602	479.277	343.383	423.499	375.497	354.974	381.656	497.44	404.412	400.311	354.643
ENSMUSG00000027889	Ampd2	81.9413	0.561539	0.195029	0.00398617	0.10674	-0.167587	0.192653	0.384362	0.677328	0.393952	0.195909	0.0443371	0.214709	0.253542	0.256579	0.323071	0.766181	0.510198	0.24631	0.0383246	0.172709	0.76374	0.252887	0.00252703	0.0167037	92.8963	112.815	109.889	75.846	93.833	107.428	68.1294	62.3991	94.2663	67.93	80.3222	64.3328	66.0507	65.5852	82.0166	89.2696	66.743	178.635	149.124	96.3214	79.763	93.4059	93.9866
ENSMUSG00000034947	Tmem106a	25.7625	1.235	0.429049	0.00399606	0.10674	-1.25879	0.428909	0.00333692	0.0385623	-0.0237871	0.437402	0.95663	0.985411	-0.428252	0.541454	0.428985	0.833692	0.45459	0.540261	0.400108	0.669874	0.0263379	0.535937	0.960805	0.985431	15.9381	13.0344	16.6366	24.3456	32.1713	21.1829	7.56993	18.9088	17.6515	24.2929	17.0733	29.8127	10.7524	10.09	20.2571	42.5094	9.76726	39.3991	168.08	42.2231	20.9903	13.3437	22.5568
ENSMUSG00000027712	Anxa5	499.434	0.539031	0.187315	0.00400616	0.106824	-0.823094	0.187545	1.13985e-05	0.000497934	-0.284062	0.188059	0.130917	0.410869	0.0273173	0.225332	0.903508	0.987102	-0.17654	0.225595	0.433889	0.695144	-0.149223	0.226101	0.509264	0.710514	411.203	426.539	379.138	500.49	540.21	357.083	348.217	475.556	501.377	583.478	508.319	674.71	433.17	432.19	579.057	624.888	512.239	1314.71	1026.17	550.219	633.906	318.766	418.554
ENSMUSG00000032051	Fdx1	453.643	-0.334686	0.116407	0.00403844	0.107498	-0.0452848	0.116925	0.698537	0.874886	-0.379971	0.116562	0.00111487	0.0140631	-0.198996	0.141465	0.159523	0.629088	-0.206949	0.142741	0.147108	0.393557	-0.405945	0.142756	0.00446025	0.026049	377.96	380.244	401.904	491.127	327.075	390.371	487.503	535.119	452.929	507.901	490.082	593.117	476.179	692.849	359.193	441.566	507.355	307.16	417.041	464.454	468.782	345.454	502.515
ENSMUSG00000052981	Ube2ql1	15.3402	0.851034	0.296176	0.00406075	0.107905	0.065174	0.273936	0.811946	0.928645	0.916208	0.294984	0.00189664	0.0212898	-0.401612	0.349383	0.250354	NA	0.0595526	0.358597	0.868101	0.949373	-0.34206	0.352869	0.332362	0.555598	13.2058	6.29246	13.1341	19.6638	13.4047	18.1568	21.1958	8.03624	7.51126	6.74801	5.82045	17.26	4.60819	5.04502	11.8578	13.2842	9.76726	15.6831	6.31881	13.1947	29.3864	17.7916	16.291
ENSMUSG00000032306	Mpi	1057.54	-0.306866	0.106907	0.00409962	0.10827	-0.531311	0.107575	7.85247e-07	4.92964e-05	-0.838177	0.107448	6.15336e-15	1.09029e-12	-0.455237	0.128114	0.000380346	0.0482008	-0.509505	0.129743	8.59969e-05	0.00183812	-0.964742	0.129397	8.94198e-14	1.0931e-11	745.902	703.856	799.43	816.047	643.426	845.804	749.423	1456.92	1311.47	1397.29	1666.59	1451.41	1033.77	1177.17	1189.24	1123.31	1211.14	1060.72	851.775	1203.36	1029.92	671.633	652.893
ENSMUSG00000035279	Ssc5d	144.896	1.02683	0.35763	0.00408912	0.10827	-0.40791	0.356451	0.252472	0.554782	0.618918	0.358163	0.0839821	0.317491	0.391544	0.437904	0.371252	0.797177	0.62039	0.431713	0.150706	0.399054	1.01193	0.435757	0.0202197	0.0813035	146.175	182.032	129.152	165.269	316.351	231.499	128.689	104.471	82.9994	151.605	130.378	163.186	133.637	77.357	146.741	190.761	122.633	682.025	142.805	207.157	219.698	131.954	119.05
ENSMUSG00000053617	Sh3pxd2a	2166.57	-0.279238	0.0972414	0.00408398	0.10827	-0.175304	0.0974185	0.0719414	0.27918	-0.454542	0.0973575	3.02975e-06	9.81899e-05	0.139526	0.115855	0.228469	0.700191	-0.361524	0.116022	0.00183328	0.0196388	-0.221998	0.116288	0.0562577	0.169728	1922.59	1952.46	1958.74	1655.04	1735.91	1808.11	1742.6	2540.4	2356.66	3015.01	3005.68	2309.7	2132.05	2229.9	2079.57	2042.57	1919.27	3141.98	1896.91	1902.68	1532.29	2195.78	1838.38
ENSMUSG00000058756	Thra	1738.11	-0.299506	0.104352	0.00410268	0.10827	-0.0344339	0.104481	0.741723	0.897155	-0.33394	0.104391	0.00137942	0.0165626	-0.213468	0.125076	0.0878751	0.523686	0.413697	0.124834	0.000919845	0.0118393	0.200228	0.124823	0.108694	0.270648	1528.69	1308.38	1154.93	1192	2080.41	2085	2180.14	1955.64	2007.76	1953.33	1987.88	1915.86	2465.38	1912.06	1449.12	1561.16	1676.71	1849.46	1404.04	1878.93	1691.81	1807.33	1804.54
ENSMUSG00000039153	Runx2	7.19306	1.33081	0.463926	0.00412319	0.108625	-0.596497	0.44156	0.176732	0.458241	0.734312	0.474738	0.121918	0.395118	-0.10385	0.639688	0.871034	NA	0.473864	0.618365	0.443487	0.702904	0.370014	0.624344	0.55342	0.74517	3.18762	13.0344	6.56706	5.15004	9.3833	10.5915	3.02797	4.25448	3.75563	2.24934	5.43242	9.41455	6.14425	0	7.90522	6.90777	7.59676	16.0656	26.539	2.63894	11.1948	2.96527	3.75946
ENSMUSG00000052331	Ankrd44	156.173	-0.430752	0.150211	0.00413541	0.10876	0.194682	0.150818	0.196759	0.484982	-0.23607	0.149641	0.114663	0.381855	-0.0313758	0.18848	0.867789	0.97897	0.0147346	0.188276	0.937621	0.975953	-0.0166412	0.189582	0.930053	0.970221	152.55	136.636	168.992	164.333	140.75	193.672	158.969	133.78	208.438	161.952	206.044	166.324	256.522	184.984	147.235	124.34	116.665	157.214	131.431	138.544	158.127	164.572	141.606
ENSMUSG00000051615	Rap2a	108.477	0.534415	0.186477	0.00415893	0.109192	-0.236569	0.184958	0.200883	0.490595	0.297846	0.187443	0.112062	0.375766	0.291811	0.236569	0.217384	0.691369	0.158972	0.231673	0.492592	0.740197	0.450783	0.236595	0.0567416	0.170867	117.942	130.793	119.52	122.196	130.026	98.3493	86.2972	82.726	91.2618	97.1714	91.5751	130.235	84.4834	85.7653	129.448	100.428	88.448	183.99	236.323	89.724	132.938	114.163	106.518
ENSMUSG00000059834	Sclt1	72.659	0.343103	0.11976	0.00417116	0.109326	0.0770815	0.116182	0.50704	0.76738	0.420184	0.119185	0.000422735	0.00647909	-0.000884347	0.171366	0.995882	0.999626	0.384128	0.163814	0.0190318	0.108225	0.383244	0.167809	0.0223824	0.0875031	96.9946	80.903	78.3669	110.96	71.045	59.0096	71.1573	70.908	68.3525	65.2308	65.9651	51.78	50.6901	53.8135	85.9692	91.9265	76.5102	84.1534	64.4518	79.1682	60.1721	87.4754	87.7208
ENSMUSG00000009487	Otog	35.5067	-1.31103	0.457963	0.00419984	0.10989	2.10567	0.453715	3.46797e-06	0.000180995	0.79464	0.441579	0.0719331	0.289427	0.249265	0.541198	0.6451	0.921196	0.590185	0.531368	0.266701	0.546755	0.83945	0.537179	0.118123	0.285407	34.153	52.587	63.0438	67.8869	56.2998	69.601	43.9056	30.2541	6.38457	80.5263	52.384	4.70728	26.1131	33.6335	28.6564	16.4724	15.7361	4.59018	5.05504	11.8752	11.1948	54.8574	66.4172
ENSMUSG00000040675	Mthfd1l	7.77948	1.48365	0.518499	0.00421733	0.11016	-1.25118	0.511918	0.0145213	0.103189	0.232469	0.537986	0.665662	0.875193	0.338175	0.711466	0.634558	NA	-0.274974	0.705285	0.696628	0.864005	0.0632014	0.732528	0.931245	0.970959	6.37523	5.39354	6.56706	2.80911	18.7666	1.51307	3.02797	3.78176	6.00901	5.84828	4.26833	4.70728	4.60819	6.72669	5.92891	7.9705	2.1705	23.3334	44.2316	13.1947	18.1916	0	6.26577
ENSMUSG00000045658	Pid1	66.2315	0.698276	0.244167	0.00423872	0.110531	-0.492467	0.242773	0.0425081	0.20465	0.205808	0.246352	0.403479	0.719613	0.0534702	0.317645	0.866321	0.978672	0.470592	0.310094	0.12912	0.365128	0.524063	0.313926	0.0950414	0.245986	73.3152	68.7676	65.2328	73.5051	80.4283	69.601	62.0734	43.0175	55.2078	78.7268	63.2489	91.0073	41.4737	55.4952	87.9455	70.6718	56.9757	180.93	154.179	76.5293	64.3701	56.3401	66.4172
ENSMUSG00000047221	Fam185a	245.94	-0.310532	0.108656	0.00426383	0.110781	-0.302434	0.110618	0.00625643	0.0596714	-0.612967	0.109922	2.45581e-08	1.32272e-06	-0.133438	0.131343	0.309653	0.75615	-0.977678	0.138828	1.89025e-12	4.11923e-10	-1.11112	0.139147	1.40298e-15	2.3255e-13	194.9	147.873	189.569	203.192	135.388	205.777	161.996	271.341	303.831	241.579	293.739	255.762	270.347	258.978	202.077	236.99	234.414	193.17	227.477	257.297	183.315	160.124	156.644
ENSMUSG00000035284	Vps13c	636.968	-0.30423	0.106439	0.00425971	0.110781	-0.02445	0.106785	0.818897	0.930967	-0.32868	0.106543	0.00203579	0.0224138	-0.306516	0.128874	0.0173875	0.276083	0.0537284	0.129417	0.678027	0.853907	-0.252787	0.129162	0.0503317	0.156832	611.567	543.848	431.675	717.26	510.72	574.965	667.668	808.824	754.506	773.322	775.672	706.091	605.209	655.852	486.171	654.113	497.588	629.238	525.725	695.361	640.902	627.154	625.324
ENSMUSG00000047466	8030462N17Rik	754.397	-0.21294	0.07452	0.00426998	0.110781	0.0791755	0.0746294	0.288729	0.591316	-0.133765	0.0744744	0.0724751	0.290744	0.0554402	0.0929807	0.551004	0.887652	0.109573	0.0922771	0.235058	0.511776	0.165013	0.0931421	0.0764568	0.209766	854.281	844.088	784.545	827.284	666.214	699.036	770.619	912.35	943.79	865.095	888.977	806.513	823.329	733.209	649.71	858.158	846.496	667.107	626.825	787.724	724.863	794.691	714.298
ENSMUSG00000074909	Ranbp6	270.332	-0.293123	0.102662	0.00430076	0.111392	0.118438	0.103007	0.250224	0.552012	-0.174685	0.102438	0.0881416	0.327791	0.00183369	0.12975	0.988724	0.999626	-0.00926215	0.129519	0.94299	0.97784	-0.00742846	0.130812	0.954715	0.981873	302.824	297.993	305.149	353.48	207.773	204.264	252.836	336.104	351.527	331.103	348.063	277.729	291.852	233.753	245.062	315.101	295.731	237.16	226.213	229.588	223.896	269.839	226.821
ENSMUSG00000090622	A930033H14Rik	34.635	0.801962	0.280957	0.00431188	0.111492	0.323606	0.268648	0.228367	0.525119	1.12557	0.27877	5.39939e-05	0.00116857	0.178262	0.363498	0.623846	0.914979	1.33197	0.337188	7.80744e-05	0.00170728	1.51024	0.346727	1.32647e-05	0.000217107	48.725	57.0816	56.9145	23.8775	34.8523	28.7482	42.3916	14.1816	18.7782	12.1464	19.7895	28.2437	26.1131	21.8617	23.7156	28.6938	42.8674	53.9347	40.4404	25.0699	18.1916	78.5796	55.1388
ENSMUSG00000027285	Haus2	220.4	-0.263444	0.0923385	0.00433047	0.111784	0.0348259	0.0930727	0.708271	0.880193	-0.228618	0.0923013	0.0132539	0.0916414	-0.147443	0.118536	0.213547	0.68896	-0.159836	0.120751	0.18561	0.447991	-0.307279	0.12118	0.0112215	0.0523323	221.767	215.292	207.081	225.197	184.985	175.516	213.472	250.542	232.474	238.43	235.146	241.64	250.378	265.704	180.338	242.835	198.058	182.077	188.3	209.796	225.295	191.26	177.948
ENSMUSG00000071984	Fndc1	358.342	0.924433	0.324208	0.00435322	0.112124	-0.347338	0.323673	0.283219	0.586086	0.577096	0.32444	0.0752822	0.297143	0.248365	0.390168	0.524412	0.877868	1.18846	0.386796	0.00212223	0.0219147	1.43682	0.388212	0.000214641	0.00226304	399.818	433.73	323.975	402.639	765.409	364.649	342.161	287.414	217.451	394.084	319.737	426.793	251.914	147.987	409.095	497.891	283.251	1418.37	279.291	498.76	517.76	421.068	383.465
ENSMUSG00000025224	Gbf1	1251.1	-0.136309	0.047811	0.00435821	0.112124	-0.0751471	0.0480346	0.117715	0.366295	-0.211456	0.0479713	1.04343e-05	0.000283821	0.063112	0.0599864	0.292751	0.745889	-0.282358	0.0605404	3.10191e-06	0.000116685	-0.219246	0.0612521	0.000344381	0.00333661	1270.49	1217.59	1136.1	1126.45	1170.23	1146.9	1232.38	1438.49	1454.56	1436.88	1354.22	1263.12	1385.53	1244.44	1204.56	1385.27	1318.04	1310.5	1200.57	1125.51	1167.06	1160.9	1101.52
ENSMUSG00000075702	Selenom	81.6872	0.599557	0.210363	0.00437046	0.112251	-0.22675	0.208185	0.276077	0.578935	0.372807	0.211435	0.0778628	0.302935	-0.0582081	0.266539	0.827129	0.969704	0.269739	0.263744	0.306436	0.58779	0.211531	0.265419	0.425469	0.642108	79.2351	84.4987	84.4962	79.1233	154.154	75.6533	72.6713	66.6535	66.0991	65.6807	71.3975	103.56	61.4425	48.7685	86.4633	83.956	77.0529	191.258	84.672	113.474	89.5584	66.7185	96.4929
ENSMUSG00000029622	Arpc1b	356.304	0.520785	0.182778	0.00438196	0.112358	-0.690997	0.182959	0.000158862	0.00416578	-0.170212	0.183674	0.354081	0.680143	0.133066	0.220671	0.546504	0.88601	0.0493583	0.219994	0.822476	0.928229	0.182424	0.220968	0.409048	0.627889	245.902	256.642	225.031	259.375	428.951	331.361	339.133	301.595	311.342	298.262	300.335	436.208	359.439	304.383	348.324	302.348	304.413	778.801	765.839	399.8	417.006	283.183	447.376
ENSMUSG00000052957	Gas1	318.85	0.6231	0.218736	0.0043906	0.112392	0.0827431	0.217732	0.703929	0.87759	0.705843	0.218701	0.00124909	0.0153876	0.654483	0.263999	0.013171	0.248625	0.188793	0.261118	0.469669	0.723833	0.843276	0.263932	0.00139807	0.0102866	282.787	378.446	395.775	386.721	573.722	470.563	319.451	188.143	185.528	293.314	235.534	356.184	265.739	195.074	336.466	246.023	251.236	716.834	309.621	362.854	398.815	412.172	344.617
ENSMUSG00000001918	Slc1a5	248.588	0.850965	0.298874	0.00441009	0.112516	-0.573021	0.298339	0.0547694	0.23771	0.277945	0.299562	0.353492	0.679433	0.383174	0.359564	0.286576	0.7432	0.59637	0.356441	0.0943026	0.30401	0.979544	0.358498	0.00628838	0.0337711	188.069	312.376	206.643	216.302	363.268	196.699	205.902	165.452	271.532	201.091	192.851	273.022	196.616	109.309	527.179	365.049	209.454	980.004	203.466	209.796	183.315	148.263	377.199
ENSMUSG00000010554	Mettl16	327.657	-0.253	0.0888519	0.00440736	0.112516	0.249677	0.0887358	0.00489725	0.0502831	-0.00332239	0.0882495	0.969969	0.989512	0.056804	0.111932	0.611814	0.912585	-0.189959	0.11251	0.0913384	0.298824	-0.133155	0.113968	0.242664	0.459331	366.121	367.659	380.014	369.398	304.287	307.152	351.245	397.558	342.514	373.39	351.943	273.022	321.037	396.875	296.94	313.506	339.684	238.69	313.413	292.923	272.873	287.631	258.15
ENSMUSG00000027472	Pdrg1	1094.75	-0.177854	0.0624818	0.00442031	0.11259	0.0184798	0.0626	0.767837	0.907873	-0.159375	0.0625213	0.0107994	0.0793278	-0.17944	0.077717	0.0209495	0.296953	-0.0565577	0.0782705	0.46993	0.723833	-0.235998	0.0783362	0.00258994	0.017018	1118.85	1217.14	1256.5	1186.85	955.756	1113.62	1077.96	1361.91	1363.67	1314.06	1328.61	1115.62	1184.3	1182.22	1118.09	1371.99	1334.32	977.709	1004.69	1088.56	933.367	827.309	929.841
ENSMUSG00000061132	Blnk	25.4936	0.920835	0.323754	0.00445165	0.1132	-0.317526	0.317688	0.317556	0.617068	0.603309	0.326027	0.0642436	0.270018	1.11725	0.506108	0.0272769	0.331269	0.790065	0.431244	0.066942	0.248134	1.90731	0.492731	0.000108431	0.0012707	43.2605	29.6644	17.95	25.7502	45.576	31.7744	36.3357	26.4723	28.9184	17.095	16.6853	7.84546	19.9688	25.2251	24.7038	28.6938	26.5887	27.9236	120.057	32.9868	46.1786	14.8263	20.0505
ENSMUSG00000097960	A330074K22Rik	127.081	-0.699037	0.246082	0.00450187	0.114288	-0.267409	0.250055	0.284889	0.587433	-0.966445	0.247759	9.58983e-05	0.00189389	-0.231911	0.285603	0.416789	0.826379	-1.42714	0.294405	1.25007e-06	5.37417e-05	-1.65905	0.294321	1.7317e-08	6.92643e-07	65.1185	54.3848	42.0292	83.337	68.3641	36.3136	62.0734	192.87	120.18	131.361	112.529	83.1619	39.9376	122.762	51.878	55.7935	72.1692	56.2298	64.4518	113.474	85.3604	97.8538	95.2397
ENSMUSG00000040511	Pvr	180.574	0.462814	0.162998	0.00452015	0.114374	-0.333481	0.162426	0.0400603	0.198097	0.129333	0.163985	0.430296	0.740221	0.195282	0.198334	0.324814	0.766733	-0.651063	0.201169	0.00121046	0.0144116	-0.455781	0.203211	0.0249034	0.094378	177.596	158.21	176.873	166.674	160.857	180.055	151.399	144.652	157.361	162.852	149.392	161.616	142.854	153.032	173.915	170.037	163.33	187.815	463.8	190.004	167.922	130.472	185.467
ENSMUSG00000021268	Meg3	455.143	0.815503	0.287208	0.00451961	0.114374	-1.43177	0.28765	6.44183e-07	4.12604e-05	-0.616267	0.28813	0.0324477	0.17324	-0.266748	0.346499	0.441396	0.839339	0.0417638	0.347047	0.904213	0.962386	-0.224984	0.346864	0.516582	0.716475	341.986	373.053	359.437	270.611	457.101	372.214	248.294	349.813	499.123	766.125	688.365	486.419	490.004	499.457	1435.78	547.839	570.842	2992.04	415.777	526.469	586.328	240.187	181.707
ENSMUSG00000029718	Pcolce	395.304	0.778723	0.274362	0.00453534	0.11457	-0.643158	0.274198	0.0189967	0.123173	0.135565	0.274787	0.621769	0.855389	0.587207	0.330222	0.0753684	0.495073	0.0870972	0.328272	0.790763	0.913483	0.674304	0.330372	0.0412464	0.135829	324.226	421.145	363.377	413.408	660.853	393.397	357.301	319.559	264.021	429.624	386.09	621.36	351.758	297.656	487.653	584.504	325.575	1402.3	509.296	539.664	694.078	333.592	339.605
ENSMUSG00000010048	Ifrd2	650.814	0.279181	0.0984089	0.00455478	0.114683	0.180399	0.0977011	0.0648283	0.262736	0.45958	0.0982316	2.88937e-06	9.47742e-05	0.185359	0.119569	0.121089	0.581638	0.159257	0.118492	0.178936	0.438994	0.344616	0.119574	0.00395118	0.0237496	635.702	710.149	682.099	602.086	809.645	901.787	705.517	475.084	477.716	432.773	423.341	528.784	760.351	615.492	634.888	506.393	653.864	475.849	770.894	708.556	724.863	750.212	764.424
ENSMUSG00000025366	Esyt1	609.491	0.333829	0.117665	0.00455229	0.114683	-0.065912	0.117224	0.573929	0.811116	0.267917	0.117788	0.0229323	0.135739	0.283296	0.140771	0.0441713	0.398269	-0.183317	0.140431	0.19176	0.457637	0.0999794	0.141464	0.479722	0.686134	489.072	559.13	485.525	430.731	721.174	617.331	660.098	453.339	379.319	416.577	386.866	569.58	503.828	581.859	513.839	447.942	424.333	699.621	989.525	550.219	506.565	723.525	692.994
ENSMUSG00000027833	Shox2	24.6568	0.910942	0.321291	0.00457896	0.115103	-0.601735	0.317235	0.0578531	0.245872	0.309208	0.326302	0.343327	0.67072	0.258818	0.445221	0.561022	0.893593	-0.0262462	0.436139	0.952013	0.981523	0.232572	0.450482	0.605664	0.782075	26.8671	42.6988	26.2682	25.282	41.5546	16.6437	13.6259	15.127	19.1537	26.9921	28.7142	34.52	15.3606	16.8167	50.8898	37.1957	41.2396	97.1589	11.3738	13.1947	48.9773	22.2395	16.291
ENSMUSG00000022723	Crybg3	1070.05	-0.469476	0.165645	0.00459368	0.115285	-0.16122	0.165912	0.33119	0.630045	-0.630696	0.165763	0.00014192	0.00260722	-0.715662	0.197964	0.000300227	0.0433093	0.29459	0.198391	0.137572	0.378497	-0.421072	0.197784	0.0332584	0.116487	970.402	852.179	749.52	1279.55	1119.29	815.542	984.091	1524.05	1523.28	1944.78	1712.38	1536.14	967.719	1321.79	1012.86	1317.26	966.959	1020.17	917.491	1415.79	920.773	716.112	882.221
ENSMUSG00000029432	Nipsnap2	9253.6	-0.244338	0.0863798	0.00467457	0.115309	-0.0884831	0.0864107	0.305844	0.607219	-0.332821	0.0863974	0.000117059	0.00222823	-0.33049	0.102423	0.00125219	0.0897402	-0.140139	0.102521	0.171649	0.428727	-0.470629	0.102495	4.39577e-06	8.62781e-05	8516.4	7402.18	7581.89	9061.26	7457.04	8285.55	9323.12	10805.4	10499.6	9888.09	10564.1	10403.1	9784.72	10624.8	8990.21	9273.42	9496.49	7307.96	6833.16	10277.4	9090.18	7500.64	8258.29
ENSMUSG00000028973	Abcb8	792.834	-0.240947	0.0852106	0.00468887	0.115309	-0.0515841	0.0855165	0.546371	0.794436	-0.292531	0.0853448	0.000608853	0.00874489	-0.302671	0.103408	0.00342281	0.138135	-0.117764	0.104391	0.259278	0.538407	-0.420435	0.104159	5.42638e-05	0.000707564	755.465	681.383	686.039	684.019	691.683	761.072	752.451	970.494	902.478	794.916	868.411	969.699	760.351	859.335	707.517	759.323	818.822	670.167	662.211	853.698	717.867	664.22	755.652
ENSMUSG00000028541	B4galt2	50.4833	0.489987	0.173351	0.00470512	0.115309	-0.247491	0.171005	0.14782	0.414941	0.242496	0.175248	0.166441	0.469617	0.703665	0.260307	0.00686733	0.189251	0.314433	0.234639	0.180222	0.440879	1.0181	0.257829	7.85678e-05	0.000968309	51.4572	58.8794	61.2926	50.0958	65.6831	46.905	56.0175	34.9813	42.0631	46.7862	44.2354	47.0728	52.2261	75.6753	46.4431	63.2327	61.3167	84.5359	102.365	54.0983	54.5747	44.479	58.8983
ENSMUSG00000034674	Tdg	282.903	0.216202	0.0764218	0.00466851	0.115309	0.00579459	0.075499	0.938822	0.977955	0.221996	0.0764692	0.00369506	0.0356331	0.0668595	0.0993467	0.500953	0.866065	-0.316717	0.101074	0.00172729	0.0188097	-0.249858	0.102959	0.0152344	0.0660099	304.645	257.541	320.035	286.998	309.649	278.404	349.731	253.378	248.998	267.221	232.43	274.591	271.883	260.659	326.584	295.971	295.731	291.859	304.566	279.728	286.867	277.252	253.137
ENSMUSG00000002346	Slc25a42	680.403	-0.280802	0.099119	0.00461163	0.115309	-0.195064	0.0996605	0.0503137	0.226392	-0.475867	0.0994377	1.705e-06	5.9421e-05	-0.141157	0.120426	0.241136	0.712376	-0.141136	0.121076	0.243746	0.520754	-0.282293	0.121228	0.01988	0.0802235	558.288	535.758	487.276	568.845	525.465	602.2	737.311	782.352	777.04	659.956	741.525	919.488	800.289	911.467	593.385	594.068	618.051	514.866	547.209	942.102	831.214	535.231	670.438
ENSMUSG00000015189	Casd1	520.655	-0.180339	0.0637577	0.00467667	0.115309	-0.0448021	0.0641873	0.485183	0.751949	-0.225141	0.0639479	0.000430425	0.00657569	-0.0435218	0.0820827	0.595961	0.907558	-0.145444	0.0828767	0.0792695	0.275102	-0.188965	0.0836552	0.023892	0.0916462	561.931	535.758	577.463	480.826	431.632	481.155	411.804	565.373	653.855	641.511	603.387	511.524	591.384	511.229	494.076	543.057	544.796	506.45	554.791	463.134	509.364	477.408	439.857
ENSMUSG00000029994	Anxa4	204.452	0.615921	0.217607	0.00464863	0.115309	-0.329478	0.216696	0.128395	0.384724	0.286443	0.218382	0.189635	0.502824	-0.0970795	0.257977	0.706686	0.941425	-0.472893	0.259964	0.0689008	0.253599	-0.569973	0.260283	0.0285374	0.104417	151.184	172.144	193.947	205.065	211.795	158.872	110.521	167.816	161.492	125.963	146.287	153.771	110.596	119.399	180.338	128.591	166.043	289.947	468.855	151.739	134.338	185.329	194.239
ENSMUSG00000108477	Gm44878	121.41	-0.484995	0.171637	0.00471768	0.115309	0.448402	0.170758	0.00864061	0.0739916	-0.0365936	0.167621	0.827187	0.944041	0.291293	0.133851	0.029537	0.343501	-0.0205476	0.130874	0.875242	0.95283	0.270745	0.135301	0.0453854	0.145452	0.910748	0.898923	0	0	199.73	172.489	213.472	0.94544	0	0	0.38803	178.876	187.4	242.161	0.494076	1.06273	0	1.14755	128.904	160.975	128.74	171.985	226.821
ENSMUSG00000024621	Csf1r	164.337	0.873182	0.308941	0.00470784	0.115309	-0.640759	0.308414	0.0377469	0.191251	0.232423	0.309896	0.453253	0.756222	0.225415	0.37216	0.544719	0.885369	0.370402	0.36967	0.316354	0.597683	0.595817	0.371461	0.108718	0.270675	91.0748	74.6106	89.7498	117.983	402.142	190.646	143.829	89.8168	67.2258	172.749	114.081	171.031	122.885	100.9	103.756	149.845	87.3627	350.384	495.394	263.894	187.513	157.159	160.404
ENSMUSG00000026837	Col5a1	578.865	0.787822	0.278836	0.00472228	0.115309	-0.820877	0.278811	0.0032379	0.037858	-0.0330554	0.279222	0.905763	0.970797	0.364469	0.334351	0.275678	0.737508	0.117907	0.333266	0.723494	0.879897	0.482376	0.334422	0.149185	0.334085	510.019	680.035	544.628	609.109	888.733	410.041	464.794	529.919	404.857	776.472	731.049	963.423	485.396	319.518	892.795	1200.36	659.29	2482.91	682.431	678.208	846.607	375.106	394.744
ENSMUSG00000032393	Dpp8	3555.95	-0.246015	0.086995	0.00468507	0.115309	-0.0387233	0.087056	0.656458	0.85444	-0.284739	0.0870224	0.00106784	0.0136331	-0.183584	0.103784	0.076909	0.498273	0.0620819	0.103833	0.549907	0.777206	-0.121502	0.103845	0.241989	0.458409	3148	3687.38	3516.88	3632.65	2912.85	3746.35	3464	4030.88	4104.9	3813.98	4037.84	3881.93	5218	4306.76	3480.77	3611.17	3978.53	3447.99	3352.76	3631.18	3257.69	3902.29	3240.66
ENSMUSG00000071379	Hpcal1	63.422	0.56614	0.200237	0.00469348	0.115309	-0.525156	0.19968	0.00853891	0.0733526	0.0409839	0.203441	0.840344	0.949565	-0.239571	0.254233	0.346024	0.780584	-0.0594353	0.257754	0.817634	0.926183	-0.299007	0.257319	0.245232	0.461956	56.9217	48.5418	50.3475	54.3095	57.6403	62.0357	63.5874	59.09	47.321	46.7862	49.6678	72.1782	50.6901	57.1769	55.8306	61.1072	51.0068	112.077	106.156	117.433	69.9675	50.4095	82.7082
ENSMUSG00000028581	Laptm5	65.1539	1.23078	0.434702	0.00463559	0.115309	-1.29793	0.434815	0.0028357	0.0346181	-0.0671458	0.437816	0.87811	0.961872	0.310616	0.535358	0.561778	0.8937	0.0544027	0.53118	0.918424	0.967625	0.365019	0.536265	0.496081	0.699644	35.5192	37.3053	41.1536	51.9686	97.8544	33.2874	69.6433	33.0904	52.2033	68.8297	50.0559	87.8692	49.154	18.4984	45.455	69.6091	45.5806	140.001	562.374	54.0983	65.7695	50.4095	41.3541
ENSMUSG00000050931	Sgms2	26.3917	0.926977	0.327301	0.00462312	0.115309	-0.960895	0.327215	0.00331842	0.0384577	-0.033918	0.335504	0.919475	0.974168	0.358732	0.41593	0.388422	0.80798	-0.63493	0.42182	0.132268	0.369972	-0.276199	0.432428	0.523008	0.720893	20.9472	25.6193	19.2634	12.1728	44.2356	9.07839	18.1678	17.0179	32.2984	23.843	15.9092	21.9673	16.8967	21.8617	29.6446	35.6016	28.2165	57.3773	90.9908	22.431	26.5877	14.8263	13.7847
ENSMUSG00000049625	Tifab	8.04873	1.42778	0.504808	0.00467874	0.115309	-1.05393	0.495349	0.0333657	0.176501	0.373846	0.519876	0.472076	0.7707	0.406295	0.727177	0.576347	NA	0.0574826	0.696079	0.934185	0.974214	0.463777	0.732327	0.526543	0.723839	4.09836	5.39354	7.88047	9.36371	10.7238	9.07839	7.56993	6.61808	4.50676	4.94854	7.37257	7.84546	3.07212	5.04502	8.89337	9.03324	12.4804	17.5957	56.8692	6.59735	4.19805	1.48263	1.25315
ENSMUSG00000001467	Cyp51	82.6032	0.439948	0.155598	0.00469173	0.115309	-0.301265	0.154429	0.0510776	0.228823	0.138683	0.157385	0.378223	0.698698	-0.168179	0.207168	0.416907	0.826379	0.20214	0.206107	0.326715	0.606734	0.0339612	0.20664	0.869456	0.938245	78.3243	85.8471	88.4364	95.978	107.238	75.6533	66.6154	69.4899	84.5017	84.1252	91.187	106.698	59.9064	45.4052	102.768	123.808	104.184	142.678	97.3096	88.4045	72.7662	81.5448	76.4424
ENSMUSG00000021457	Syk	49.0003	0.851975	0.301438	0.00470788	0.115309	-0.915065	0.301535	0.00240783	0.0311179	-0.0630899	0.305621	0.836453	0.948305	0.127673	0.389533	0.743094	0.953242	-0.0805468	0.387993	0.835542	0.934235	0.047126	0.393241	0.90461	0.957734	39.1622	36.4064	39.8402	58.055	68.3641	51.4442	22.7098	43.0175	39.0586	59.3825	42.2953	40.7964	66.0507	38.6785	55.3365	66.4209	39.6117	120.875	202.202	67.293	57.3734	38.5485	26.3162
ENSMUSG00000038550	Ciart	22.9218	1.16981	0.414455	0.00476486	0.11598	0.704856	0.386087	0.0679046	0.270122	1.87466	0.407985	4.32896e-06	0.000134545	1.04955	0.491973	0.0328961	0.35555	0.610261	0.458895	0.183568	0.445766	1.65981	0.486763	0.000649885	0.00559908	8.6521	16.1806	26.2682	22.4729	28.1499	59.0096	39.3636	3.78176	1.12669	4.49868	4.26833	1.56909	24.577	26.9068	14.3282	9.5646	11.9378	16.8307	8.84633	18.4726	30.7857	35.5832	28.8225
ENSMUSG00000019952	Poc1b	70.7374	0.330751	0.117169	0.00476001	0.11598	-0.116386	0.115138	0.312091	0.612293	0.214364	0.118101	0.0695097	0.283527	-0.149341	0.163257	0.360319	0.788949	0.135259	0.162767	0.405973	0.674393	-0.0140815	0.163795	0.93149	0.971111	64.2077	66.5203	68.2974	65.0778	81.7688	75.6533	77.2133	55.3083	75.1126	63.4313	57.8165	48.6419	49.154	55.4952	80.5344	69.6091	60.7741	73.8255	89.727	71.2514	93.7565	84.5101	75.1893
ENSMUSG00000030339	Ltbr	318.53	0.249921	0.0885671	0.00477513	0.116046	0.0287493	0.0876601	0.742939	0.897605	0.27867	0.0885679	0.00165294	0.0190737	0.205676	0.114155	0.0715886	0.484109	-0.0361314	0.112728	0.748575	0.893516	0.169544	0.115306	0.141458	0.32243	328.325	351.479	305.587	353.48	423.589	355.57	370.927	263.778	253.505	303.661	270.457	354.615	321.037	290.929	336.466	313.506	269.142	381.75	441.053	390.563	307.857	290.596	322.061
ENSMUSG00000022893	Adamts1	621.429	0.487407	0.172893	0.00481536	0.116839	-0.164956	0.172476	0.33887	0.637506	0.322451	0.173085	0.0624668	0.26535	0.863223	0.205251	2.60271e-05	0.00827856	-0.83838	0.205122	4.36556e-05	0.00104768	0.0248425	0.206585	0.904283	0.957703	853.371	499.801	486.4	616.132	487.932	435.763	558.661	442.939	473.585	480.459	413.64	406.395	359.439	570.087	725.798	551.559	500.844	698.856	671.057	576.609	681.484	587.123	705.526
ENSMUSG00000040723	Rcsd1	1911.57	0.263974	0.0937091	0.00484811	0.117295	0.26183	0.0934015	0.00505873	0.051536	0.525804	0.0936189	1.94946e-08	1.06513e-06	0.158409	0.11243	0.15885	0.628298	0.401731	0.11177	0.000325319	0.00520044	0.56014	0.112199	5.96434e-07	1.56586e-05	2543.26	2621.71	2557.65	2039.42	2324.38	2460.24	1940.93	1528.3	1675.39	1806.67	1743.42	1369.82	1807.95	1520.23	2099.33	2264.15	2494.45	1689.95	1603.71	1926.43	1710.01	2554.58	1911.06
ENSMUSG00000079435	Rpl36a	697.581	0.231187	0.0820724	0.00484942	0.117295	-0.201145	0.081939	0.0140958	0.101154	0.0300422	0.08242	0.715484	0.897825	-0.115475	0.100906	0.252465	0.720115	0.0910122	0.100851	0.36682	0.642392	-0.0244629	0.101117	0.808838	0.907217	653.006	623.852	712.745	610.046	605.893	735.35	743.367	664.644	647.095	592.476	646.846	604.1	789.536	640.717	730.244	710.438	904.557	799.457	896.007	587.164	733.26	726.49	716.804
ENSMUSG00000073293	Nudt10	10.841	0.815008	0.289437	0.004865	0.117487	-0.266525	0.274202	0.331049	0.629992	0.548483	0.294669	0.0626944	0.265911	0.42877	0.407097	0.292231	NA	0.0289442	0.381491	0.939522	0.97655	0.457715	0.412509	0.267177	0.486837	12.7505	11.686	8.31828	6.08641	8.04283	16.6437	13.6259	6.61808	6.00901	9.89709	5.43242	6.27637	10.7524	6.72669	15.3164	8.50187	18.9919	11.0929	11.3738	7.91682	13.9935	8.8958	17.5442
ENSMUSG00000053768	Chchd3	4242.51	-0.251927	0.0895003	0.00488046	0.117491	-0.0141931	0.0895454	0.874062	0.95512	-0.26612	0.089519	0.00295116	0.0299524	-0.343891	0.106615	0.0012573	0.0897402	0.14407	0.106696	0.176924	0.436077	-0.199821	0.106623	0.0609189	0.179863	4466.31	3905.82	4434.52	4996.48	3538.85	3899.17	4308.8	5446.21	5085.12	5672.83	5565.51	4434.25	4509.88	4860.03	4354.29	5119.19	5188.04	3147.34	3228.91	4312.03	4476.52	3567.22	4041.42
ENSMUSG00000040659	Efhd2	117.753	0.707249	0.251223	0.00487427	0.117491	-0.625066	0.250837	0.0127055	0.0945757	0.0821833	0.252699	0.745013	0.910356	-0.211092	0.311527	0.498023	0.865147	-0.0959234	0.313709	0.759778	0.898773	-0.307015	0.313655	0.327664	0.551293	118.397	120.905	116.018	119.387	160.857	89.2709	107.493	118.653	93.8908	119.215	109.812	127.096	92.1637	127.807	124.013	109.462	126.974	206.176	524.461	93.6824	148.331	51.8922	73.9361
ENSMUSG00000034109	Golim4	217.584	0.524606	0.186438	0.00489549	0.117668	-0.423256	0.186077	0.0229284	0.139118	0.101349	0.187261	0.588357	0.837689	0.0557752	0.232101	0.810093	0.965816	-0.0294485	0.23166	0.898846	0.960611	0.0263267	0.233215	0.910121	0.960455	241.348	239.563	232.912	290.743	262.732	207.29	221.042	238.724	225.713	243.378	233.206	274.591	184.327	181.621	263.343	316.163	237.67	646.069	304.566	253.338	261.679	145.298	154.138
ENSMUSG00000015002	Efr3a	819.689	-0.169493	0.0602531	0.00490782	0.11778	-0.00686957	0.0604648	0.909545	0.967883	-0.176363	0.0603313	0.00346406	0.0338009	-0.0641688	0.0760719	0.398933	0.815571	0.151926	0.0756144	0.0445131	0.19176	0.0877576	0.0761073	0.248879	0.466408	826.959	865.213	714.496	789.829	687.662	759.559	884.168	993.185	905.483	933.025	850.95	848.879	867.875	830.746	779.652	781.109	780.296	823.556	712.761	818.072	863.399	799.139	820.816
ENSMUSG00000026249	Serpine2	1331.98	0.376604	0.134	0.00494687	0.118532	0.372332	0.133601	0.00532178	0.0533598	0.748936	0.133873	2.2139e-08	1.20268e-06	0.251377	0.161192	0.11888	0.577368	0.865332	0.159761	6.0806e-08	3.89467e-06	1.11671	0.160463	3.41939e-12	3.06788e-10	1861.57	1860.32	1838.34	1860.57	2060.31	1880.74	1653.27	1140.2	1199.92	1244.33	1100.84	1156.42	918.565	985.46	1316.22	1628.64	1521.52	1211.43	1243.54	1550.38	1584.06	1724.3	1909.81
ENSMUSG00000043140	Tmem186	385.282	-0.23514	0.0837243	0.00497724	0.119074	0.0757265	0.0840027	0.367335	0.663393	-0.159413	0.0836242	0.0566104	0.249425	-0.0150925	0.105723	0.886483	0.983128	-0.0258219	0.105716	0.807031	0.920516	-0.0409144	0.106691	0.701361	0.844416	364.754	379.795	402.342	401.235	337.799	402.475	364.871	425.921	428.893	398.133	414.028	362.46	470.035	475.913	362.158	449.005	377.668	345.411	315.94	349.66	307.857	348.419	364.668
ENSMUSG00000068335	Dok1	30.1189	0.845876	0.301251	0.00498693	0.11912	-0.445574	0.296636	0.133074	0.39244	0.400302	0.304806	0.189083	0.502216	-0.188088	0.390466	0.630018	0.916879	0.310365	0.387079	0.422662	0.687216	0.122276	0.387453	0.752313	0.874784	29.1439	34.6085	25.8304	31.8366	58.9808	22.696	18.1678	25.5269	21.7827	28.7915	29.8783	31.3818	15.3606	13.4534	39.032	31.3506	26.046	91.4212	55.6055	25.0699	30.7857	14.8263	20.0505
ENSMUSG00000045237	1110012L19Rik	202.405	-0.334587	0.119249	0.00501954	0.119713	-0.247376	0.120883	0.0407167	0.200201	-0.581962	0.120216	1.29214e-06	4.58757e-05	-0.498208	0.156894	0.00149606	0.0956913	0.185032	0.159107	0.244853	0.52198	-0.313176	0.156695	0.0456486	0.146128	193.079	183.38	230.723	203.661	142.09	160.385	202.874	222.651	297.822	263.173	315.08	260.469	337.934	287.566	227.769	289.064	236.042	177.487	187.037	222.991	229.493	154.194	151.632
ENSMUSG00000060036	Rpl3	716.178	0.529154	0.188895	0.0050896	0.121008	-0.7041	0.188989	0.000194834	0.00491204	-0.174947	0.189415	0.355686	0.682016	0.00536693	0.224275	0.980908	0.998934	-0.714171	0.225236	0.00152036	0.0171575	-0.708804	0.225456	0.00166728	0.0118929	547.359	531.713	511.793	581.018	620.638	517.468	458.738	769.116	595.268	592.926	613.087	659.019	556.055	465.823	751.49	614.792	651.694	1266.89	1699.76	551.539	605.919	455.168	507.527
ENSMUSG00000038086	Hspb2	772.297	0.310016	0.110661	0.00508663	0.121008	0.224671	0.110024	0.0411505	0.201024	0.534687	0.110498	1.30572e-06	4.62712e-05	-0.0100632	0.133086	0.939726	0.993745	0.126271	0.132751	0.34151	0.62159	0.116207	0.133154	0.382812	0.604116	869.764	878.247	928.144	836.179	922.245	1006.19	861.458	730.825	569.729	549.738	576.225	624.499	605.209	694.531	697.141	761.98	831.845	652.189	936.447	837.864	684.282	719.077	879.714
ENSMUSG00000045288	Ush1g	14.3526	-1.31389	0.469249	0.00511056	0.121131	0.0365763	0.484982	0.939882	0.97838	-1.27731	0.468966	0.00645594	0.0537894	-0.215418	0.557382	0.699139	NA	-1.98172	0.637114	0.00186791	0.0199168	-2.19714	0.636945	0.000561622	0.00499699	9.56285	3.14623	7.44267	7.02278	1.34047	10.5915	25.7378	42.5448	14.647	14.8456	12.417	23.5364	10.7524	25.2251	7.41114	7.9705	8.68201	1.91258	2.52752	21.1115	13.9935	7.41317	5.01262
ENSMUSG00000021702	Thbs4	1898.55	0.87314	0.311811	0.00510667	0.121131	-0.868091	0.311797	0.00536682	0.0537221	0.00504972	0.311928	0.987084	0.994843	0.139585	0.369417	0.705539	0.941425	-0.982426	0.369807	0.00789345	0.0581512	-0.84284	0.369918	0.0226995	0.0883191	1405.74	1626.15	1918.89	1480.87	2481.21	2174.28	902.336	1804.37	914.496	2492.27	1721.69	1997.45	1904.72	1138.49	3550.92	963.9	1492.22	8019.44	2511.09	2047.82	3411.62	735.386	1033.85
ENSMUSG00000045912	C2cd4c	9.54636	1.79894	0.642914	0.0051404	0.121304	1.46481	0.526929	0.00543771	0.0542218	3.26374	0.620232	1.42395e-07	6.45851e-06	2.74717	0.778969	0.000420813	NA	0.978511	0.572974	0.0876782	0.291565	3.72568	0.768057	1.22972e-06	2.90837e-05	15.9381	15.7311	7.44267	7.95915	14.7452	13.6176	3.02797	0	1.12669	4.49868	1.16409	0	1.53606	0	13.3401	6.3764	5.96888	2.29509	0	2.63894	0	44.479	15.0379
ENSMUSG00000048826	Dact2	18.9227	1.47245	0.526185	0.00513652	0.121304	0.192887	0.504665	0.702306	0.876892	1.66533	0.525249	0.00152145	0.0177947	-0.171111	0.75745	0.821276	0.968644	3.329	0.67971	9.69734e-07	4.40892e-05	3.15789	0.681911	3.64003e-06	7.31709e-05	25.0456	19.3268	23.6414	21.0683	69.7045	9.07839	12.1119	8.98168	4.88232	21.5936	8.14863	6.27637	4.60819	3.36335	30.6327	32.4134	13.5656	34.4264	1.26376	18.4726	32.1851	44.479	47.6199
ENSMUSG00000038187	Btbd10	138.732	0.296312	0.105919	0.00514943	0.121304	0.0556491	0.103865	0.592107	0.820717	0.351961	0.105738	0.000872821	0.0116534	0.183814	0.142175	0.196056	0.676759	0.208922	0.13716	0.127709	0.363113	0.392735	0.141734	0.00558945	0.0309	158.47	169.896	152.794	154.501	139.409	134.663	146.857	121.489	112.293	118.765	126.498	142.787	70.6589	144.624	126.978	141.344	148.679	145.356	168.08	145.142	159.526	160.124	181.707
ENSMUSG00000023919	Cenpq	102.238	-0.310342	0.110922	0.00514434	0.121304	-0.122591	0.114369	0.283772	0.586527	-0.432933	0.112025	0.000111265	0.00213943	-0.423007	0.141336	0.00276321	0.122969	0.041968	0.145532	0.773059	0.905724	-0.381039	0.142988	0.00770251	0.0394277	58.2879	33.7096	50.7853	60.8641	116.621	118.019	121.119	79.8897	69.4792	69.7295	81.4863	142.787	132.101	136.216	59.2891	54.1994	52.0921	52.4046	109.947	138.544	146.932	84.5101	124.062
ENSMUSG00000032590	Apeh	496.538	-0.183169	0.0655511	0.00520126	0.122073	-0.266608	0.0665738	6.20976e-05	0.00199544	-0.449777	0.0663281	1.19275e-11	1.24249e-09	-0.265946	0.0838259	0.00151078	0.0957299	-0.195644	0.0860609	0.0230065	0.121906	-0.461591	0.08578	7.40312e-08	2.4542e-06	447.177	475.979	421.167	370.803	378.013	413.067	439.056	583.337	605.408	567.283	553.331	583.702	551.446	583.541	525.203	606.29	537.742	514.866	470.119	475.009	389.019	422.55	389.731
ENSMUSG00000001525	Tubb5	560.941	0.534021	0.191224	0.00522796	0.122073	-0.674755	0.19131	0.00042027	0.00869859	-0.140734	0.191789	0.463074	0.763686	0.135823	0.227828	0.551065	0.887652	-0.567124	0.228552	0.0130877	0.0831532	-0.431301	0.229042	0.0596917	0.177191	450.365	395.076	381.327	463.972	533.508	456.946	392.122	466.575	425.137	458.415	408.596	718.644	476.179	469.187	457.02	617.98	409.682	841.151	1640.36	477.648	577.932	378.071	478.705
ENSMUSG00000031897	Psmb10	121.524	0.314003	0.112444	0.00522976	0.122073	-0.210036	0.111689	0.0600337	0.251896	0.103967	0.113589	0.360038	0.685544	0.115291	0.155089	0.457248	0.847147	0.154104	0.151055	0.307639	0.588659	0.269395	0.155207	0.0826135	0.222339	132.058	119.557	115.58	113.769	139.409	125.584	139.287	115.344	128.818	126.413	113.305	108.267	90.6277	122.762	122.037	154.096	147.052	141.913	185.773	127.989	139.935	134.92	139.1
ENSMUSG00000000183	Fgf6	161.295	0.493878	0.176721	0.00519522	0.122073	-0.32852	0.175978	0.0619259	0.255952	0.165358	0.177728	0.352165	0.678253	0.635131	0.219358	0.00378663	0.145764	-0.421634	0.21728	0.0523174	0.212395	0.213497	0.222877	0.338104	0.561183	221.767	177.987	151.918	142.797	163.538	145.254	152.913	147.961	133.325	203.34	143.959	103.56	159.75	139.579	177.373	256.119	270.77	184.372	223.686	122.711	218.299	176.433	159.151
ENSMUSG00000087314	Prkag2os2	17.1506	1.32185	0.473216	0.00521671	0.122073	0.196882	0.412525	0.633176	0.841774	1.51873	0.46897	0.00120184	0.0149317	0.223708	0.414679	0.589561	0.905168	0.0450525	0.407698	0.912009	0.965566	0.268761	0.416928	0.519173	0.718343	2.27687	1.34838	1.31341	0.936371	36.1927	36.3136	36.3357	0	0	0.449868	0.38803	14.1218	13.8246	18.4984	0.494076	3.71957	3.25575	0	32.8578	23.7505	22.3896	14.8263	45.1136
ENSMUSG00000031129	Slc9a9	21.5188	1.01582	0.363692	0.00522114	0.122073	-1.24776	0.366131	0.000654481	0.0120754	-0.231947	0.374743	0.53595	0.810035	1.02167	0.490379	0.0372121	0.372946	-0.700655	0.477368	0.142174	0.385453	0.321015	0.510212	0.529231	0.725575	14.572	13.4838	14.0097	16.3865	40.2142	9.07839	7.56993	19.8542	11.2669	26.0923	10.4768	36.0891	21.5049	11.7717	17.2927	28.1624	22.2477	63.4976	83.4082	30.3478	33.5844	16.309	17.5442
ENSMUSG00000024330	Col11a2	190.824	1.14017	0.40848	0.00525061	0.122188	-0.893369	0.408067	0.0285773	0.16039	0.246799	0.40929	0.546514	0.814145	0.391963	0.494995	0.428446	0.833692	0.908254	0.489512	0.0635355	0.240241	1.30022	0.492578	0.00830006	0.0417651	156.193	193.268	158.485	143.733	360.587	258.734	89.3252	149.38	102.904	251.476	160.256	200.844	135.173	158.077	227.275	152.502	125.889	1429.84	178.19	196.601	289.666	200.155	179.201
ENSMUSG00000026437	Cdk18	82.8862	-0.523197	0.187436	0.00524905	0.122188	0.718516	0.186099	0.000112955	0.00319538	0.195319	0.182566	0.284686	0.614734	0.105369	0.220744	0.633124	0.91756	-0.0587424	0.219897	0.789364	0.912966	0.0466263	0.222624	0.834105	0.920346	86.9764	60.2278	48.5962	97.8508	58.9808	75.6533	116.577	80.8351	58.2123	54.434	64.0249	53.3491	66.0507	97.537	43.4787	31.3506	46.6658	35.9564	70.7706	72.5709	40.5812	90.4406	106.518
ENSMUSG00000085218	BB218582	94.4087	-0.426995	0.153038	0.00526891	0.122244	0.27475	0.153628	0.073709	0.282935	-0.152245	0.151586	0.315212	0.642592	0.131858	0.198962	0.507505	0.869416	0.326511	0.193041	0.0907582	0.297796	0.458369	0.197268	0.0201478	0.0810679	107.468	74.1611	100.257	119.387	109.919	74.1402	78.7273	121.489	97.6464	104.369	102.828	91.0073	81.4113	147.987	66.2062	61.1072	97.6726	63.4976	77.0894	106.877	92.3571	115.645	106.518
ENSMUSG00000006014	Prg4	203.011	1.14912	0.411794	0.00526226	0.122244	-0.181561	0.41039	0.658191	0.854994	0.967561	0.411985	0.0188473	0.118124	-0.513956	0.48762	0.291879	0.745279	-0.195686	0.488952	0.688999	0.859301	-0.709641	0.488408	0.146232	0.329663	178.507	156.862	161.112	164.333	427.61	267.813	142.315	95.4895	49.9499	83.2255	68.6813	263.607	162.823	67.2669	209.488	30.8193	75.425	600.167	219.894	193.962	272.873	170.503	205.517
ENSMUSG00000001119	Col6a1	898.157	0.804612	0.288496	0.00528729	0.122485	-0.746388	0.288448	0.00966484	0.0794949	0.0582248	0.28871	0.840173	0.949565	0.54315	0.344571	0.114955	0.569108	0.346348	0.343324	0.313067	0.593841	0.889498	0.344382	0.00979795	0.0472947	909.382	1005	884.364	1009.88	1392.75	783.768	690.378	759.189	622.308	1267.73	1027.12	1431.01	771.103	536.454	1352.78	1610.57	974.556	3943.35	964.25	1161.13	1414.74	762.073	629.083
ENSMUSG00000020057	Dram1	39.8804	0.776631	0.278538	0.00529949	0.122583	-0.760453	0.277838	0.00619948	0.0593017	0.0161778	0.28418	0.954602	0.985156	0.332922	0.373715	0.373012	0.797535	1.17336	0.347076	0.000723	0.00983311	1.50629	0.359909	2.84931e-05	0.000414655	34.153	42.6988	30.6463	40.2639	29.4904	28.7482	28.7657	23.1633	48.0721	31.9406	38.415	43.9346	26.1131	20.1801	72.6292	53.1367	38.5264	121.257	48.0229	38.2647	29.3864	40.0311	85.2145
ENSMUSG00000093661	Eif4e3	388.763	0.39977	0.143484	0.00533348	0.122814	0.300283	0.142264	0.0347939	0.181324	0.700053	0.143163	1.00878e-06	3.67093e-05	0.22031	0.176179	0.211121	0.687222	0.555739	0.173149	0.0013292	0.0154413	0.776049	0.174937	9.15748e-06	0.000159778	543.261	566.321	623.871	481.295	443.696	547.73	425.43	257.16	372.183	351.796	305.768	244.778	360.975	341.38	498.523	464.415	508.983	322.843	437.261	299.52	418.406	518.922	446.123
ENSMUSG00000020100	Slc29a3	57.0109	0.512177	0.183801	0.00532674	0.122814	-0.497936	0.183419	0.00663273	0.0621294	0.0142409	0.187255	0.939379	0.980539	0.448103	0.247945	0.0707207	0.481896	-0.07626	0.240181	0.750857	0.89447	0.371843	0.251446	0.139188	0.319154	41.439	54.3848	50.3475	55.7141	69.7045	48.4181	54.5035	42.5448	53.33	63.4313	52.384	65.9019	44.5458	42.0418	60.2773	66.9522	51.0068	87.596	146.596	67.293	54.5747	62.2706	57.6451
ENSMUSG00000013707	Tnfaip8l2	8.27181	1.46018	0.524035	0.00532926	0.122814	-0.868667	0.508622	0.0876581	0.311511	0.591518	0.536988	0.270658	0.601056	0.766159	0.669918	0.252764	NA	-1.26093	0.697181	0.0705104	0.257177	-0.494775	0.731879	0.499019	0.70209	4.09836	4.94407	7.44267	6.08641	22.788	6.05226	3.02797	6.14536	1.87782	5.84828	5.43242	7.84546	4.60819	0	8.39929	5.31367	7.05413	16.8307	45.4954	13.1947	5.5974	1.48263	5.01262
ENSMUSG00000039048	Foxred1	403.344	-0.220839	0.0793105	0.00536133	0.123129	-0.433509	0.0808927	8.36526e-08	7.62485e-06	-0.654348	0.080598	4.71345e-16	9.92913e-14	-0.315549	0.100991	0.00178093	0.101468	-0.261176	0.104053	0.0120725	0.0787078	-0.576725	0.103516	2.52787e-08	9.75199e-07	363.844	291.7	335.796	358.162	285.52	335.901	266.461	526.137	555.082	491.255	543.242	552.32	437.778	415.373	445.162	405.964	498.673	437.215	366.491	492.163	380.623	255.013	364.668
ENSMUSG00000025511	Tspan4	96.6591	0.423182	0.151985	0.00536321	0.123129	-0.275986	0.150933	0.0674698	0.269127	0.147196	0.153472	0.337505	0.665636	-0.0224679	0.198667	0.909957	0.98842	0.425231	0.193645	0.0280971	0.139121	0.402763	0.195914	0.0398005	0.132391	90.6194	86.746	73.1133	73.0369	127.345	110.454	89.3252	73.2716	77.366	71.0791	66.7412	106.698	105.988	89.1287	87.9455	77.5796	73.7971	139.236	204.729	101.599	107.75	100.819	131.581
ENSMUSG00000016256	Ctsz	387.968	0.589034	0.211656	0.00538625	0.123474	-0.46981	0.211415	0.0262687	0.152582	0.119225	0.212199	0.574215	0.829636	-0.0861344	0.252319	0.732825	0.950828	-0.133946	0.25271	0.596086	0.80518	-0.22008	0.252942	0.384257	0.605528	341.075	408.111	417.665	293.084	365.949	261.76	298.255	337.049	336.129	371.591	315.856	284.006	273.419	277.476	365.616	352.296	387.435	513.336	1086.83	282.367	324.649	326.179	380.959
ENSMUSG00000021567	Nkd2	30.2942	0.912668	0.328047	0.00540042	0.123614	0.155331	0.318122	0.625356	0.838111	1.068	0.327388	0.00110559	0.0139922	0.402212	0.423947	0.342757	0.777352	-0.135396	0.416341	0.745026	0.892382	0.266816	0.429802	0.53474	0.729942	34.6084	59.7783	63.0438	30.9002	36.1927	60.5226	28.7657	29.3086	17.6515	21.1438	20.5656	23.5364	26.1131	11.7717	35.0794	21.786	26.046	97.1589	26.539	15.8336	58.7727	47.4443	15.0379
ENSMUSG00000024082	Ndufaf7	293.829	-0.247337	0.0889351	0.00541755	0.123822	-0.128113	0.0899159	0.154213	0.42416	-0.37545	0.0894593	2.70615e-05	0.000648493	-0.00555833	0.114687	0.961346	0.995676	-0.182655	0.115741	0.114534	0.34146	-0.188213	0.117005	0.107705	0.268872	312.386	264.733	316.97	288.402	246.647	239.064	239.21	377.231	366.55	390.485	381.822	299.697	317.965	344.743	274.212	354.422	366.815	250.548	296.984	267.853	282.669	266.874	263.162
ENSMUSG00000049904	Tmem17	35.4645	0.465734	0.167576	0.00544863	0.123894	0.262173	0.157603	0.0962102	0.328363	0.727907	0.164506	9.65278e-06	0.000264844	0.511183	0.241329	0.0341586	0.361303	0.396979	0.215207	0.0650898	0.243978	0.908162	0.236678	0.000124487	0.00142471	39.1622	35.9569	44.2182	35.1139	52.2784	40.8528	45.4196	27.8905	18.027	28.3417	24.0579	20.3982	26.1131	26.9068	26.186	27.6311	35.8133	31.7488	46.7592	46.1815	36.3831	35.5832	42.6072
ENSMUSG00000030805	Stx4a	612.881	0.205643	0.0740002	0.00545349	0.123894	0.104754	0.0733045	0.152997	0.422283	0.310397	0.0739062	2.67064e-05	0.000644181	0.201421	0.0932831	0.0308312	0.34796	0.0668184	0.0919444	0.467393	0.722605	0.26824	0.0936371	0.00417441	0.0247566	753.644	759.14	887.429	728.497	646.107	582.53	591.968	681.662	615.923	625.766	596.014	495.833	443.922	534.772	706.529	775.264	782.466	622.353	681.167	502.718	533.152	624.189	649.134
ENSMUSG00000086930	Frs3os	15.4149	-1.20452	0.433291	0.00543708	0.123894	1.10733	0.434541	0.0108259	0.0853226	-0.0971905	0.388649	0.802531	0.934479	0.1088	0.370088	0.768771	NA	0.323268	0.357242	0.365519	0.641358	0.432068	0.36628	0.238154	0.454157	0.455374	2.69677	0.875608	0	22.788	39.3397	18.1678	2.83632	0	0.449868	0.77606	21.9673	29.1852	38.6785	0	0.531367	0	0	13.9014	13.1947	18.1916	38.5485	27.5694
ENSMUSG00000031465	Angpt2	47.7583	0.665963	0.239568	0.00543842	0.123894	-0.774658	0.240093	0.00125321	0.0199493	-0.108695	0.244546	0.656699	0.869765	-0.175393	0.309269	0.570633	0.898015	-0.172079	0.314568	0.584355	0.798722	-0.347472	0.315021	0.270022	0.490603	45.082	50.3397	24.517	28.5593	36.1927	39.3397	71.1573	34.9813	47.6965	38.6886	39.5791	56.4873	41.4737	58.8586	75.0996	60.0445	54.8052	112.077	46.7592	56.7372	83.961	34.1006	31.3289
ENSMUSG00000043885	Slc36a4	62.8254	0.538366	0.193762	0.00546106	0.123894	-0.553795	0.193579	0.0042254	0.0457246	-0.0154284	0.197045	0.93759	0.979814	-0.0356115	0.25775	0.890111	0.983613	0.0953265	0.256112	0.709739	0.871556	0.0597149	0.258777	0.817502	0.911402	61.0201	56.6321	53.4121	63.6732	83.1092	49.9312	54.5035	47.272	63.4702	60.7321	54.3242	91.0073	44.5458	70.6303	67.1943	70.1404	63.4872	162.187	89.727	87.0851	74.1656	54.8574	60.1514
ENSMUSG00000007777	0610009B22Rik	306.682	-0.243356	0.0877066	0.00552598	0.125182	-0.00832809	0.0882887	0.924849	0.973077	-0.251684	0.087843	0.00416805	0.0388522	-0.0800316	0.113563	0.480976	0.859558	-0.0102887	0.113893	0.92802	0.972062	-0.0903203	0.114698	0.431011	0.64688	316.485	312.376	362.064	306.193	252.009	301.1	274.031	363.522	402.604	332.902	367.464	332.648	368.655	373.331	355.241	317.757	387.977	246.34	265.39	287.645	279.87	253.53	293.238
ENSMUSG00000029053	Prkcz	61.5486	-0.56944	0.20543	0.00557236	0.125828	-0.893172	0.223449	6.40963e-05	0.00203211	-1.46261	0.218891	2.35812e-11	2.35303e-09	-0.739731	0.225432	0.00103296	0.079998	-2.00072	0.266868	6.52836e-14	2.02904e-11	-2.74045	0.263711	2.7006e-25	1.50917e-22	17.7596	15.7311	16.1987	21.0683	28.1499	13.6176	10.5979	47.7447	39.8097	51.2849	55.8763	72.1782	41.4737	30.2701	37.0557	36.133	30.387	41.6942	18.9564	31.6673	27.987	22.2395	21.3036
ENSMUSG00000053799	Exoc6	1497.3	-0.254979	0.0919973	0.00557829	0.125828	-0.129742	0.0922075	0.15941	0.432374	-0.38472	0.0921259	2.96638e-05	0.000703157	-0.202852	0.11038	0.0660973	0.467401	-0.0299916	0.110635	0.786324	0.91192	-0.232843	0.110635	0.0353261	0.121474	1410.29	1219.84	1431.62	1405.96	1146.1	1257.36	1451.91	1982.59	1773.41	1695.55	1762.43	1727.57	1577.54	1653.08	1297.44	1580.82	1707.1	1365.96	1222.06	1498.92	1528.09	1442.6	1305.79
ENSMUSG00000022437	Samm50	2390.53	-0.191382	0.0690644	0.0055874	0.125828	-0.0499743	0.0691567	0.469911	0.742358	-0.241356	0.0691304	0.000480647	0.00721504	-0.246708	0.0832778	0.00305177	0.130081	0.102405	0.0833988	0.219485	0.493386	-0.144303	0.0833484	0.083394	0.223623	2653.92	2486.87	2544.52	2837.2	1873.98	1976.06	2239.18	3544.93	3167.5	2966.88	3138.77	2317.55	2147.42	2431.7	2804.87	2744.51	3229.17	2357.82	1913.33	2253.66	1945.1	1908.15	2347.16
ENSMUSG00000040690	Col16a1	101.341	0.95347	0.344084	0.00558773	0.125828	-0.777628	0.343438	0.0235591	0.14195	0.175842	0.345636	0.610928	0.850046	0.404425	0.422906	0.33892	0.775655	-0.275049	0.421371	0.513918	0.754309	0.129376	0.426052	0.761385	0.879334	73.3152	106.972	72.6755	97.8508	179.623	134.663	78.7273	86.5078	60.0901	143.508	88.4708	105.129	101.38	73.9936	132.412	97.7715	78.1381	590.604	112.475	88.4045	179.117	47.4443	62.6577
ENSMUSG00000026028	Trak2	2792.52	-0.310994	0.112248	0.00559544	0.125828	0.1017	0.112287	0.365085	0.661282	-0.209294	0.112237	0.0622158	0.264711	-0.054295	0.133623	0.684499	0.935195	0.0517225	0.133597	0.698643	0.864873	-0.00257253	0.133688	0.984647	0.993366	3029.15	2761.04	2776.12	3773.11	2400.78	2495.05	2746.37	3796.42	3449.92	3237.7	3552.8	3147.6	2450.02	3444.07	2331.54	2961.84	3048.47	2395.69	2219.16	3016.31	2572.01	2443.38	3190.53
ENSMUSG00000041688	Amot	2756.64	-0.28474	0.102808	0.00561191	0.125855	-0.43538	0.103054	2.39182e-05	0.000929231	-0.72012	0.103006	2.72877e-12	3.13544e-10	0.0646175	0.12197	0.596264	0.907558	-0.871562	0.122509	1.12521e-12	2.60157e-10	-0.806945	0.12264	4.71081e-11	3.29067e-09	2057.38	2083.25	2332.18	1729.95	1784.17	1697.66	1794.07	3143.12	3267.4	3125.68	3344.04	3313.92	3362.44	2579.69	2525.22	3196.17	2756	2894.49	2508.57	2521.51	1855.54	2155.75	2021.34
ENSMUSG00000055172	C1ra	92.9391	0.692025	0.250166	0.00567036	0.125855	0.149929	0.246542	0.543104	0.792398	0.841953	0.249875	0.000753056	0.0104137	0.569101	0.314264	0.0701566	0.479337	0.634012	0.302513	0.0360984	0.165112	1.20311	0.310985	0.000109409	0.0012791	88.3425	136.636	112.516	141.392	211.795	72.6272	90.8391	48.6902	62.3435	98.0711	79.9342	89.4382	64.5146	33.6335	111.167	107.867	77.5955	183.607	66.9793	142.503	81.1623	121.576	116.543
ENSMUSG00000005054	Cstb	86.2785	0.785017	0.283686	0.00565384	0.125855	-0.930661	0.284153	0.00105585	0.0175904	-0.145643	0.286897	0.6117	0.85046	-0.0637042	0.341332	0.851948	0.976408	-0.976366	0.35004	0.00528226	0.0435798	-1.04007	0.350837	0.0030314	0.0192379	57.8325	54.8343	52.9743	52.905	92.4925	60.5226	65.1014	61.4536	75.4882	70.6292	59.7566	67.471	52.2261	80.7203	56.8187	88.2069	79.2234	97.1589	432.206	55.4178	74.1656	47.4443	67.6703
ENSMUSG00000116895	Gm3435	12.3293	-1.43006	0.51683	0.00565789	0.125855	1.50871	0.51571	0.00343901	0.0394913	0.0786529	0.48617	0.871479	0.959949	0.474846	0.653108	0.467192	NA	1.3109	0.602168	0.0294834	0.143622	1.78574	0.629298	0.00454435	0.0263513	5.46449	6.29246	5.69145	11.7046	32.1713	6.05226	43.9056	8.03624	7.51126	10.7968	17.4613	6.27637	9.21637	25.2251	0.988152	5.84504	5.96888	1.53006	2.52752	5.27788	12.5942	45.9616	37.5946
ENSMUSG00000001983	Taco1	812.448	-0.331807	0.119948	0.00567039	0.125855	-0.0842713	0.120253	0.483439	0.75106	-0.416079	0.120073	0.000529799	0.00779244	-0.236702	0.144558	0.101544	0.544909	-0.0412783	0.145029	0.775934	0.907578	-0.27798	0.144967	0.0551691	0.167329	693.079	690.372	739.889	896.575	646.107	774.69	823.608	991.767	886.704	987.909	1072.9	1131.32	863.267	1099.81	661.074	960.711	820.45	578.746	710.234	956.616	913.776	757.626	774.449
ENSMUSG00000085436	Zfp335os	64.794	0.342391	0.123724	0.00565092	0.125855	-0.168689	0.12193	0.166516	0.4429	0.173703	0.125213	0.165363	0.467788	-0.153168	0.16289	0.347056	0.782014	-0.0943136	0.166624	0.571376	0.790132	-0.247481	0.16751	0.139566	0.319696	58.7432	61.5762	61.2926	52.4368	46.9165	60.5226	63.5874	53.8901	53.33	39.5884	55.8763	56.4873	46.0819	57.1769	70.1588	55.2622	68.9135	60.4374	65.7156	75.2098	65.7695	63.7532	76.4424
ENSMUSG00000045294	Insig1	199.038	0.429036	0.154989	0.0056373	0.125855	-0.0176669	0.153577	0.908416	0.967628	0.411369	0.155163	0.00802043	0.0634638	0.130024	0.191319	0.496745	0.864833	0.0152192	0.19011	0.936194	0.975229	0.145244	0.192156	0.449731	0.661237	276.867	259.339	191.32	174.165	230.561	257.221	198.332	161.67	204.682	197.042	181.21	149.064	216.585	85.7653	244.074	293.846	238.213	297.214	192.092	191.323	160.925	183.847	150.379
ENSMUSG00000026414	Tnnt2	48.517	0.657857	0.237802	0.00566785	0.125855	0.024134	0.23158	0.916999	0.970456	0.681991	0.237915	0.00414998	0.0387583	-0.275581	0.292022	0.345322	0.779896	0.0537921	0.294642	0.855137	0.94287	-0.221789	0.293654	0.450084	0.661546	51.9126	68.3181	60.417	44.9458	50.9379	65.0618	37.8496	43.0175	28.5428	49.0356	22.5057	32.9509	26.1131	36.9968	58.301	54.7308	89.5332	76.5031	56.8692	26.3894	13.9935	56.3401	48.873
ENSMUSG00000036908	Unc93b1	85.4717	0.708977	0.25611	0.00563589	0.125855	-0.749251	0.256086	0.00343601	0.0394807	-0.0402737	0.258694	0.876285	0.961636	0.454674	0.318542	0.153477	0.624445	-0.264861	0.316139	0.402143	0.671857	0.189812	0.322032	0.555579	0.746251	51.9126	63.8235	61.7304	79.5915	134.047	46.905	95.3811	66.6535	78.8683	89.5237	75.2778	89.4382	72.1949	57.1769	80.0403	94.0519	75.9676	164.099	252.752	126.669	107.75	68.2011	77.6956
ENSMUSG00000041037	Irgq	621.422	-0.273261	0.0988148	0.00568554	0.126009	0.013244	0.0991227	0.893709	0.961953	-0.260017	0.098872	0.00854262	0.0664581	-0.0789949	0.118332	0.504409	0.868324	-0.477848	0.119806	6.64863e-05	0.00148867	-0.556843	0.120089	3.53624e-06	7.16319e-05	484.973	506.543	517.484	684.955	510.72	472.076	558.661	725.153	584.376	565.484	650.726	641.759	620.569	694.531	439.728	622.231	475.883	630.768	434.734	592.442	505.165	461.099	692.994
ENSMUSG00000063694	Cycs	5075.45	-0.300072	0.108539	0.00569832	0.12611	-0.0657841	0.108586	0.54463	0.793118	-0.365856	0.108559	0.000751389	0.0104081	-0.30591	0.128848	0.0175874	0.277295	-0.203989	0.12902	0.113863	0.340754	-0.509899	0.128987	7.71423e-05	0.000953746	4513.21	4145.83	4584.68	5898.2	4229.19	5183.76	5020.38	5842.82	5581.99	6748.46	6679.94	6516.44	5227.22	6666.15	4918.53	5514.53	5836.48	3620.51	4172.94	5438.86	5643.58	3616.14	4526.39
ENSMUSG00000024900	Cpt1a	134.225	0.605934	0.219245	0.00571447	0.126286	-0.716481	0.219454	0.00109525	0.0179937	-0.110548	0.221278	0.617364	0.853044	-0.158686	0.267409	0.552899	0.888624	-0.0255297	0.268294	0.924191	0.970572	-0.184216	0.268558	0.492748	0.697068	86.0657	97.5331	81.8693	152.16	126.004	77.1663	143.829	106.835	117.176	125.513	85.7546	139.649	119.813	136.216	163.045	125.934	99.3005	241.367	279.291	146.461	216.899	118.611	110.278
ENSMUSG00000027469	Tpx2	49.4586	0.648172	0.234647	0.00573911	0.126648	0.436991	0.225236	0.052362	0.231947	1.08516	0.232043	2.91738e-06	9.53062e-05	1.12129	0.320308	0.00046409	0.0528828	1.14098	0.278198	4.10779e-05	0.000991439	2.26227	0.310447	3.16592e-13	3.62119e-11	57.3771	77.3073	69.6108	32.3048	53.6189	65.0618	77.2133	22.6906	20.656	35.5395	31.4304	36.0891	29.1852	28.5884	42.9846	37.7271	49.9216	39.0166	80.8807	43.5425	26.5877	78.5796	75.1893
ENSMUSG00000046828	Mettl21e	33.3303	1.09185	0.395543	0.00577341	0.126677	1.13925	0.381418	0.00281846	0.0344299	2.2311	0.391271	1.18284e-08	6.75464e-07	0.256591	0.556335	0.644643	0.921196	1.5026	0.510395	0.00324009	0.0302754	1.75919	0.528496	0.000872626	0.00709675	84.2442	58.43	59.9791	102.064	52.2784	118.019	71.1573	4.25448	13.5203	8.99735	13.193	34.52	33.7934	26.9068	54.3484	38.2584	26.046	11.0929	37.9128	35.6257	50.3766	32.6179	28.8225
ENSMUSG00000109975	Gm19196	15.9281	-0.618811	0.224063	0.0057488	0.126677	-0.0448354	0.234575	0.84842	0.944754	-0.663647	0.224709	0.00314331	0.031448	-0.348578	0.334267	0.297035	NA	-0.67822	0.383776	0.0771901	0.271009	-1.0268	0.378918	0.00673205	0.0355967	14.1166	16.1806	20.139	22.0047	9.3833	12.1045	7.56993	32.145	18.7782	29.2414	27.1621	26.6746	21.5049	8.40836	19.269	15.4096	22.7903	20.6558	10.1101	6.59735	8.3961	8.8958	8.77208
ENSMUSG00000034472	Rasd2	946.03	0.951887	0.344732	0.00575836	0.126677	0.508287	0.343662	0.139132	0.401772	1.46017	0.344508	2.25091e-05	0.000552784	0.742158	0.406003	0.0675552	0.471208	-0.0937419	0.405746	0.817287	0.925922	0.648416	0.406071	0.110309	0.273063	529.6	746.106	739.013	294.957	495.975	435.763	894.766	136.143	168.252	130.911	213.416	197.706	466.963	279.158	363.64	417.654	524.176	115.52	285.61	412.994	882.99	2714.7	855.904
ENSMUSG00000026341	Actr3	691.121	0.285305	0.10334	0.00576546	0.126677	-0.272284	0.103251	0.00836143	0.0722865	0.0130207	0.103699	0.900078	0.969028	-0.0305035	0.125477	0.807928	0.965553	-0.0848026	0.125671	0.499804	0.745361	-0.115306	0.126095	0.360485	0.583697	608.835	658.461	630.876	731.306	702.407	691.471	608.622	663.699	669.253	649.159	669.352	706.091	563.735	660.897	637.852	672.711	687.507	923.775	1248.6	734.945	719.266	636.05	651.64
ENSMUSG00000032422	Snx14	202.666	-0.258812	0.0938648	0.00582828	0.12717	-0.25942	0.0958463	0.006797	0.0631997	-0.518233	0.0951262	5.09838e-08	2.57075e-06	-0.232895	0.122406	0.0570872	0.442	-0.157392	0.125534	0.209921	0.480721	-0.390287	0.125319	0.00184351	0.0129052	168.033	156.413	170.744	197.574	168.899	157.359	177.136	245.814	253.13	269.021	298.783	202.413	193.544	228.708	179.35	243.897	217.05	196.613	197.147	220.352	173.519	171.985	180.454
ENSMUSG00000053332	Gas5	256.614	0.505938	0.183411	0.00580673	0.12717	-0.0526592	0.18217	0.772531	0.910507	0.453279	0.183641	0.0135763	0.0931572	0.26821	0.221647	0.226249	0.69922	0.0456507	0.220062	0.835662	0.934268	0.31386	0.222079	0.157573	0.346328	379.326	370.806	368.193	307.13	193.028	275.378	166.538	250.069	239.609	277.118	273.561	125.527	208.904	129.489	452.08	268.872	454.72	338.909	269.181	149.1	216.899	231.291	229.327
ENSMUSG00000097305	Gm17276	40.7574	-0.999694	0.362555	0.00582702	0.12717	0.307488	0.374328	0.411396	0.69927	-0.692206	0.35446	0.0508376	0.233258	-0.320743	0.366831	0.381921	0.804108	0.173858	0.367942	0.63656	0.829054	-0.146886	0.366696	0.688741	0.835644	0.910748	1.79785	2.62682	1.40456	69.7045	75.6533	74.1853	5.19992	2.25338	8.09762	3.10424	70.6091	49.154	121.08	1.48223	0	0.542626	3.44264	48.0229	64.6541	55.974	53.3748	72.683
ENSMUSG00000015947	Fcgr1	7.4281	2.18545	0.79262	0.00582899	0.12717	-1.91086	0.785626	0.0150042	0.105985	0.274592	0.81369	0.735767	0.906543	-0.764937	1.0801	0.478816	NA	0.917455	1.07098	0.391637	0.662382	0.152517	1.03608	0.882969	0.946233	5.46449	2.69677	7.00486	7.49097	5.36189	1.51307	3.02797	5.19992	2.62894	5.39841	4.65636	3.13818	6.14425	0	4.94076	7.9705	4.34101	14.1531	112.475	3.95841	2.7987	4.4479	0
ENSMUSG00000020132	Rab21	1543.07	-0.20319	0.0737652	0.00587726	0.128024	-0.0240285	0.0739043	0.745082	0.898468	-0.227219	0.0738258	0.00208559	0.0228824	0.0706388	0.0883002	0.42372	0.830467	-0.420043	0.0887856	2.2344e-06	8.95601e-05	-0.349404	0.0891385	8.86274e-05	0.00107202	1327.87	1190.62	1257.81	1447.16	1372.64	1372.35	1461	1785.94	1466.2	1512.01	1607.22	1614.6	1351.73	1663.17	1150.21	1361.36	1419.51	1205.31	1376.24	1563.57	1536.49	1325.47	1472.46
ENSMUSG00000073411	H2-D1	1406.58	0.339676	0.123333	0.00588483	0.128024	-0.620589	0.123452	4.98279e-07	3.2916e-05	-0.280913	0.123656	0.0231032	0.13641	0.0417056	0.147802	0.777811	0.958693	-0.0664894	0.147779	0.652765	0.837843	-0.0247838	0.148064	0.867067	0.937011	1091.53	1378.05	1222.79	1456.99	1075.06	1080.33	1335.34	1148.24	1450.42	1789.12	1705.39	1203.49	1603.65	1592.54	1619.09	1912.92	1653.38	2494.77	2313.95	1521.35	1758.98	1052.67	1200.52
ENSMUSG00000010830	Kdelr3	42.3609	0.985833	0.358076	0.00590265	0.12823	-1.02313	0.357925	0.00425664	0.0459576	-0.037293	0.36273	0.918112	0.973975	0.587484	0.46587	0.207292	0.686099	-0.0213354	0.453734	0.962496	0.984848	0.566148	0.468587	0.226969	0.439832	25.9563	46.744	51.2231	39.3276	65.6831	21.1829	27.2517	32.6177	34.5518	57.5831	36.0868	62.7637	39.9376	21.8617	51.3839	74.3914	41.7822	186.668	39.1766	80.4877	90.9578	26.6874	36.3415
ENSMUSG00000030798	Cd37	13.671	1.30995	0.476198	0.0059442	0.12895	-0.967302	0.470535	0.0398067	0.197203	0.342644	0.485356	0.48021	0.776545	1.09913	0.693126	0.112795	NA	0.680185	0.611622	0.266095	0.545984	1.77931	0.679918	0.00887192	0.0439306	8.19673	14.8322	8.75608	16.8547	25.469	6.05226	12.1119	10.3998	11.6425	11.6966	13.581	14.1218	3.07212	3.36335	12.3519	20.7233	7.05413	30.2187	83.4082	25.0699	9.79545	20.7569	12.5315
ENSMUSG00000039239	Tgfb2	383.105	0.319968	0.116397	0.00597896	0.129471	-0.12605	0.115848	0.276565	0.579426	0.193918	0.116721	0.0966356	0.346074	0.555986	0.141037	8.07653e-05	0.018253	-0.138282	0.139206	0.32053	0.600785	0.417703	0.141943	0.00325307	0.0203671	372.04	324.96	341.487	279.507	430.291	394.91	278.573	260.469	255.758	288.815	294.127	318.526	390.16	326.245	309.786	345.92	409.682	419.237	441.053	314.034	393.217	533.748	422.313
ENSMUSG00000114018	Gm36495	16.7287	0.945006	0.343909	0.00599895	0.129471	-0.613834	0.337545	0.0689835	0.272695	0.331172	0.351657	0.346323	0.674151	0.20259	0.423808	0.632634	0.91756	-1.38028	0.467851	0.00317509	0.0298742	-1.17769	0.476417	0.0134369	0.0600768	10.4736	13.4838	24.0792	18.2592	6.70236	15.1307	13.6259	13.7089	12.7691	9.44722	7.37257	18.8291	7.68031	15.1351	11.3637	25.5056	23.8755	30.2187	25.2752	14.5142	27.987	4.4479	12.5315
ENSMUSG00000014444	Piezo1	536.27	0.465756	0.169509	0.00600191	0.129471	-0.00588636	0.168967	0.97221	0.990147	0.45987	0.169562	0.00668572	0.0553272	0.307616	0.203522	0.13067	0.592803	-0.0493938	0.202813	0.807584	0.920628	0.258222	0.203935	0.205442	0.411874	551.458	837.796	725.003	551.991	571.041	597.661	552.605	457.593	488.608	395.434	424.893	503.679	433.17	484.322	961.472	418.717	405.341	842.299	799.961	471.051	503.766	633.084	486.224
ENSMUSG00000006931	P3h4	67.4662	0.52286	0.190266	0.00599504	0.129471	-0.280406	0.188286	0.13642	0.397662	0.242454	0.192024	0.206724	0.526466	-0.105323	0.242705	0.664321	0.927342	0.195281	0.240974	0.41772	0.684255	0.0899578	0.242298	0.710437	0.849307	70.5829	59.7783	50.7853	73.9733	83.1092	57.4965	66.6154	56.2537	57.0856	56.6833	50.0559	62.7637	49.154	57.1769	57.8069	44.6348	57.5183	139.618	74.5619	108.197	79.763	51.8922	77.6956
ENSMUSG00000118319	Gm2176	11.2933	1.24979	0.455016	0.00602004	0.12968	1.42828	0.386618	0.000220498	0.00536639	2.67807	0.435004	7.44039e-10	5.38406e-08	2.31164	1.11492	0.0381381	NA	4.131	0.653838	2.64834e-10	3.30328e-08	6.44264	0.998361	1.09501e-10	7.06843e-09	29.1439	13.9333	17.0744	8.42734	26.8094	28.7482	15.1399	0.94544	3.38007	8.09762	2.71621	0	3.07212	0	9.88152	6.3764	10.3099	3.44264	6.31881	9.2363	5.5974	48.9269	35.0883
ENSMUSG00000025268	Maged2	199.358	0.59291	0.215986	0.00604853	0.130111	-0.197402	0.214897	0.358309	0.655586	0.395508	0.216454	0.0676673	0.278644	0.245042	0.263337	0.352099	0.783393	0.471996	0.259752	0.069202	0.254313	0.717038	0.262098	0.00622359	0.0335152	199.454	227.877	248.673	159.651	268.094	216.368	190.762	182.943	151.352	188.045	181.21	202.413	89.0916	164.804	211.959	218.923	336.428	502.625	203.466	129.308	176.318	232.773	240.606
ENSMUSG00000028367	Txn1	446.038	0.373291	0.136122	0.00610037	0.131043	-0.413178	0.136084	0.00239577	0.0310043	-0.0398873	0.136724	0.770488	0.922656	0.137471	0.166489	0.408971	0.821087	0.0359761	0.165729	0.828148	0.931028	0.173447	0.166879	0.298637	0.520575	467.214	471.485	495.594	467.717	386.056	390.371	376.982	471.775	476.214	507.001	448.175	400.118	433.17	403.602	600.796	549.433	564.331	536.669	1003.43	456.537	347.039	378.071	418.554
ENSMUSG00000024457	Trim26	313.42	0.149866	0.0547265	0.00617295	0.132232	0.00526366	0.0540915	0.92248	0.972708	0.155129	0.0546917	0.00456207	0.041683	0.126603	0.0798152	0.112693	0.562842	0.0662349	0.0776095	0.393416	0.664006	0.192838	0.0806366	0.0167822	0.0707114	332.878	384.739	382.203	349.735	308.308	302.613	266.461	328.068	320.355	324.804	302.275	276.16	278.027	282.521	368.087	359.204	347.28	361.86	269.181	323.27	296.662	348.419	302.01
ENSMUSG00000000290	Itgb2	25.6133	1.27197	0.464484	0.00617295	0.132232	-1.39476	0.465198	0.00271581	0.0334779	-0.122789	0.472529	0.794976	0.932093	0.150757	0.590103	0.798356	0.963878	-0.297173	0.592535	0.616	0.817525	-0.146416	0.599569	0.807075	0.906539	19.1257	14.3828	21.8902	22.9411	32.1713	10.5915	10.5979	17.9634	15.0225	31.9406	19.7895	23.5364	13.8246	21.8617	24.2097	32.4134	11.9378	49.3445	232.532	23.7505	16.7922	13.3437	13.7847
ENSMUSG00000002602	Axl	428.213	0.669088	0.244403	0.00618818	0.132237	-0.27311	0.24396	0.262931	0.566544	0.395977	0.244643	0.105535	0.363986	0.184171	0.292293	0.528636	0.880264	0.604558	0.29077	0.0376022	0.170224	0.788728	0.291589	0.00683184	0.0359881	387.068	387.885	324.851	506.108	857.902	358.597	280.087	366.358	275.663	428.724	341.466	489.557	291.852	149.669	449.115	536.681	289.22	813.993	478.965	558.136	612.915	558.953	587.729
ENSMUSG00000020122	Egfr	154.129	0.732683	0.267644	0.00619038	0.132237	-0.466228	0.266843	0.0806031	0.297622	0.266455	0.268584	0.321163	0.648427	-0.485712	0.323518	0.133267	0.595892	0.221967	0.324554	0.49403	0.7413	-0.263745	0.323203	0.41448	0.632965	104.281	177.088	161.987	155.906	268.094	118.019	101.437	123.38	90.8863	159.253	153.272	164.755	135.173	77.357	208.006	188.104	151.393	383.663	135.222	230.907	205.704	136.402	116.543
ENSMUSG00000054196	Cthrc1	10.9535	1.84269	0.673429	0.00621391	0.132371	-2.77231	0.692622	6.26433e-05	0.00200957	-0.929621	0.709589	0.190168	0.503757	-0.802202	0.882183	0.363172	NA	-0.674772	0.957606	0.481031	0.731849	-1.47697	0.935522	0.114389	0.279721	5.46449	3.59569	6.56706	0.936371	4.02142	7.56533	3.02797	9.92712	7.51126	4.49868	13.193	12.5527	4.60819	6.72669	7.90522	12.7528	12.4804	153.006	16.4289	17.1531	6.99675	2.96527	7.51893
ENSMUSG00000032333	Stoml1	150.912	0.278846	0.101907	0.00621372	0.132371	-0.207356	0.101387	0.040836	0.200244	0.0714901	0.102956	0.487448	0.782334	-0.09248	0.137177	0.500207	0.865705	0.192433	0.135656	0.156032	0.406732	0.0999532	0.136889	0.465283	0.673898	139.344	160.008	190.007	125.942	147.452	145.254	121.119	141.816	147.596	140.359	120.289	144.356	142.854	161.441	160.081	152.502	172.555	179.4	166.816	171.531	205.704	155.676	135.341
ENSMUSG00000021451	Sema4d	2457.37	-0.291673	0.106648	0.00623981	0.132739	-0.497611	0.106906	3.24511e-06	0.00017282	-0.789284	0.106857	1.50903e-13	2.16346e-11	-0.180863	0.127049	0.15457	0.62466	-0.527595	0.127595	3.5507e-05	0.000884595	-0.708458	0.127609	2.8277e-08	1.05749e-06	1860.66	2200.56	2109.78	1497.73	1725.19	1746.08	1924.28	3008.39	3131.45	3073.95	3285.45	3114.65	3846.3	3119.5	2703.58	2771.61	2943.2	2419.79	2734.78	2268.17	2606.99	1955.59	1437.37
ENSMUSG00000027422	Rrbp1	622.962	0.456336	0.167036	0.00629598	0.133659	-0.403507	0.166915	0.0156301	0.109026	0.0528293	0.167395	0.752309	0.913857	0.0148396	0.201604	0.941322	0.99425	0.194783	0.201028	0.332578	0.61276	0.209623	0.201532	0.298272	0.520158	707.196	738.015	668.965	798.256	647.448	606.739	457.224	747.843	647.471	823.258	748.122	613.515	439.314	475.913	753.466	942.114	678.825	1612.68	973.096	579.248	607.318	524.852	580.21
ENSMUSG00000083245	Gm11185	9.33922	0.786092	0.287764	0.00630047	0.133659	-0.178691	0.275384	0.516416	0.773525	0.607401	0.29029	0.036403	0.187443	-0.10322	0.571875	0.856765	NA	0.0537039	0.572567	0.925272	0.970847	-0.049516	0.581134	0.932098	0.971228	18.6703	19.3268	16.1987	18.7274	6.70236	9.07839	7.56993	6.61808	11.6425	16.1952	12.0289	3.13818	7.68031	6.72669	22.7275	28.6938	22.2477	15.6831	6.31881	3.95841	9.79545	5.93053	7.51893
ENSMUSG00000026254	Eif4e2	889.06	-0.153146	0.0561462	0.00637911	0.134912	-0.0629156	0.0564108	0.264717	0.56812	-0.216062	0.0563178	0.000124815	0.00233461	-0.0862904	0.0710924	0.224832	0.697765	-0.190879	0.0719835	0.00800881	0.0586899	-0.277169	0.0723776	0.00012841	0.00146106	886.158	939.374	963.607	952.289	792.219	794.359	753.965	1062.67	1086.5	1006.8	1045.74	949.301	938.534	992.187	952.084	1015.97	1010.37	856.452	774.686	860.295	896.984	711.664	715.551
ENSMUSG00000042821	Snai1	16.4285	0.575212	0.210891	0.00638089	0.134912	-0.816836	0.21678	0.000164537	0.00428193	-0.241623	0.226357	0.285772	0.615956	-0.541351	0.317059	0.0877449	0.523686	-0.473246	0.361649	0.190677	0.456215	-1.0146	0.350197	0.00376487	0.0227909	15.9381	13.4838	10.5073	7.49097	21.4475	9.07839	13.6259	13.7089	14.647	14.8456	10.4768	15.6909	18.4327	25.2251	23.2216	16.4724	21.1624	21.8034	31.594	17.1531	32.1851	13.3437	15.0379
ENSMUSG00000078453	Abracl	18.8119	0.871834	0.319672	0.0063859	0.134912	-0.954245	0.320133	0.0028752	0.0349653	-0.0824119	0.329812	0.802684	0.934485	0.23817	0.454959	0.600628	0.909598	-0.478416	0.463683	0.302178	0.583654	-0.240245	0.478966	0.615955	0.788601	18.6703	22.4731	16.1987	22.4729	21.4475	13.6176	10.5979	25.9996	25.9139	22.9432	21.3416	9.41455	19.9688	6.72669	26.6801	26.037	29.8444	70.0003	53.078	14.5142	20.9903	13.3437	13.7847
ENSMUSG00000024818	Slc25a45	24.1229	0.734358	0.269498	0.0064318	0.135695	-0.497763	0.265923	0.06123	0.25449	0.236595	0.274687	0.389058	0.707852	0.217138	0.369687	0.556963	0.890603	0.196892	0.356578	0.580832	0.79624	0.41403	0.368887	0.261703	0.480134	21.4026	29.6644	19.2634	23.8775	32.1713	21.1829	21.1958	22.6906	21.0315	27.8918	15.9092	15.6909	16.8967	20.1801	31.6209	29.2252	18.4493	50.492	63.1881	30.3478	13.9935	19.2742	30.0757
ENSMUSG00000053414	Hunk	12.4359	1.02347	0.37571	0.00644794	0.135849	0.10825	0.355556	0.760783	0.90561	1.13172	0.374694	0.00252459	0.0263711	0.81048	0.557304	0.145867	NA	0.155621	0.503424	0.757227	0.89721	0.966101	0.557612	0.0831722	0.223181	10.0182	23.372	13.5719	6.5546	37.5332	27.2352	19.6818	4.7272	12.018	6.74801	8.53666	15.6909	3.07212	8.40836	19.269	17.5351	11.3951	29.8362	11.3738	11.8752	13.9935	4.4479	12.5315
ENSMUSG00000001027	Scn4a	9464.1	-0.271515	0.0997828	0.00650726	0.136864	0.0936013	0.0997931	0.348268	0.646942	-0.177914	0.0997794	0.0745745	0.295483	0.0920294	0.118346	0.436789	0.837684	0.239156	0.11827	0.043165	0.187699	0.331185	0.118332	0.00512961	0.0288969	10354.7	10168.6	9018.76	8137.06	9454.35	9326.54	9562.33	11023.4	10882.7	11081.6	10861	9274.9	11906	9678.03	9277.76	10080	9045.03	7107.52	7682.4	9043.65	9644.32	12139.8	9384.87
ENSMUSG00000060572	Mfap2	31.5034	1.03304	0.379693	0.00651395	0.136864	-1.39516	0.382262	0.0002625	0.00608404	-0.362122	0.388078	0.35076	0.677403	0.0904553	0.489316	0.853338	0.976478	-0.435319	0.496469	0.380579	0.653569	-0.344864	0.502066	0.492152	0.696679	17.3042	19.7763	24.0792	22.9411	37.5332	25.7221	22.7098	20.7997	16.1492	33.2902	30.6544	58.0564	30.7212	30.2701	46.9372	53.6681	25.5034	195.848	39.1766	36.9452	37.7825	16.309	20.0505
ENSMUSG00000054894	Dmac2l	229.107	-0.28221	0.103841	0.00657372	0.137931	0.141912	0.104143	0.172991	0.452615	-0.140298	0.103478	0.175157	0.482253	-0.144473	0.133576	0.27944	0.738958	0.124998	0.133407	0.348777	0.626833	-0.0194752	0.133854	0.88432	0.946918	223.589	244.956	251.737	282.316	214.475	216.368	222.556	268.978	283.55	248.777	278.218	194.567	273.419	282.521	209.982	218.923	272.941	141.913	237.587	236.185	198.708	209.051	219.302
ENSMUSG00000003348	Mob3a	64.8414	0.444171	0.163641	0.00664148	0.139163	-0.180906	0.161377	0.262282	0.565647	0.263266	0.164934	0.110446	0.372457	0.227506	0.217396	0.295327	0.747451	-0.0774885	0.214107	0.717415	0.876836	0.150018	0.220903	0.497068	0.700443	50.0911	54.8343	61.2926	63.205	84.4497	84.7317	81.7552	43.4903	47.6965	48.5857	59.3686	103.56	46.0819	45.4052	47.4313	81.8305	67.2856	86.831	115.002	65.9735	64.3701	69.6838	63.9109
ENSMUSG00000074916	Chst14	27.6242	0.592666	0.218404	0.0066551	0.139258	-0.64311	0.218821	0.00329291	0.0382773	-0.0504441	0.22556	0.823038	0.942041	-0.0376397	0.317103	0.905514	0.987436	0.374239	0.306435	0.221984	0.496179	0.3366	0.311599	0.280038	0.500802	19.5811	26.9677	20.5768	28.5593	26.8094	24.2091	27.2517	24.1087	22.1582	30.1411	22.5057	29.8127	23.0409	28.5884	30.1386	27.0997	26.5887	52.0221	56.8692	27.7089	57.3734	26.6874	36.3415
ENSMUSG00000101257	2310015K22Rik	229.026	-0.624828	0.230466	0.00670505	0.139354	-0.5137	0.232024	0.0268288	0.154604	-1.13853	0.231428	8.67313e-07	3.23053e-05	-0.316477	0.281137	0.26029	0.725842	-0.783187	0.287435	0.00643513	0.0501453	-1.09966	0.286965	0.00012708	0.00144847	202.186	168.099	179.937	124.537	189.007	217.881	222.556	277.959	422.508	440.42	461.756	293.42	597.528	364.923	288.54	298.628	259.375	274.646	155.443	288.964	282.669	87.4754	80.2019
ENSMUSG00000027067	Ssrp1	458.892	0.18334	0.0675983	0.00668388	0.139354	-0.206275	0.0675464	0.00225944	0.0297357	-0.022935	0.0681789	0.736573	0.906638	-0.138827	0.0873736	0.112086	0.561672	-0.0350695	0.0881213	0.690654	0.860322	-0.173896	0.0884718	0.0493498	0.154363	500.456	471.485	477.644	469.122	382.034	390.371	426.944	492.574	461.943	472.361	464.084	392.273	468.499	428.827	526.191	523.396	538.285	576.451	513.087	442.023	484.175	419.585	408.528
ENSMUSG00000032513	Gorasp1	374.509	-0.167357	0.0617222	0.0066987	0.139354	0.212818	0.0615107	0.000540461	0.0104396	0.0454608	0.0609701	0.455894	0.75805	-0.0310646	0.0799359	0.697558	0.938568	0.156816	0.0788414	0.0467005	0.197721	0.125751	0.0799826	0.115896	0.281931	313.753	322.264	355.935	301.043	408.844	428.198	392.122	320.977	299.324	282.517	304.992	411.102	410.129	457.415	280.141	282.156	263.716	263.936	333.633	436.745	338.643	477.408	429.832
ENSMUSG00000036617	Etl4	1814.46	-0.283567	0.10457	0.00669314	0.139354	0.19576	0.104585	0.0612366	0.25449	-0.0878068	0.104488	0.400713	0.717385	0.049237	0.12397	0.691244	0.936689	-0.161484	0.124028	0.192918	0.459547	-0.112247	0.124217	0.366186	0.588011	1530.97	1401.87	1281.45	1529.09	1655.48	1732.46	1833.44	1804.37	1612.67	1478.71	1665.81	1553.4	1751.11	1730.44	1209.5	1284.31	1386.41	1496.4	1196.78	1520.03	1435.73	2060.86	2047.65
ENSMUSG00000047045	Tmem164	48.6613	0.706856	0.260713	0.00670316	0.139354	-0.687972	0.260275	0.00821159	0.0715519	0.0188847	0.26437	0.943053	0.981303	0.516222	0.344172	0.133642	0.595892	-0.473676	0.342375	0.166511	0.422043	0.0425455	0.354602	0.904498	0.957734	39.1622	52.1375	53.4121	44.4776	71.045	33.2874	48.4475	43.963	33.4251	59.8324	46.1756	61.1946	47.6179	47.0868	47.9254	73.3286	40.1543	136.175	142.805	54.0983	57.3734	29.6527	37.5946
ENSMUSG00000029314	Gpat3	52.2456	0.680212	0.250979	0.00672349	0.139549	-0.419592	0.248356	0.0911275	0.318585	0.260619	0.253956	0.304778	0.633944	0.457181	0.303107	0.131473	0.593666	-0.234319	0.299738	0.434364	0.695367	0.222862	0.307069	0.46798	0.675963	37.3407	33.2601	27.5817	57.5868	41.5546	57.4965	42.3916	45.8539	45.8187	24.7427	27.5501	43.9346	33.7934	21.8617	66.7003	53.6681	40.6969	70.3828	48.0229	43.5425	68.5682	25.2048	96.4929
ENSMUSG00000086915	Gm16364	18.3202	-0.818713	0.302416	0.0067845	0.140625	-0.132886	0.315393	0.67351	0.862193	-0.951599	0.305188	0.00182038	0.0206062	0.013534	0.39137	0.972414	0.997574	-0.104104	0.392808	0.79099	0.913553	-0.0905702	0.398667	0.820282	0.912985	10.0182	15.2817	7.88047	15.9183	22.788	15.1307	4.54196	29.7814	19.1537	27.8918	29.8783	17.26	18.4327	30.2701	7.90522	13.8155	16.8214	12.2405	15.1651	23.7505	12.5942	8.8958	17.5442
ENSMUSG00000005882	Uqcc1	1924.66	-0.289607	0.107006	0.00680057	0.140768	-0.0261092	0.107109	0.807414	0.927068	-0.315716	0.107041	0.00318292	0.0317605	-0.165501	0.127916	0.195726	0.676759	0.0110791	0.128024	0.931037	0.973306	-0.154422	0.128059	0.227868	0.441056	1936.25	1619.86	1827.39	2152.25	1591.14	1886.79	2063.56	2299.78	2357.03	2253.84	2415.49	2497.99	2009.17	2445.15	1723.83	2102.62	2000.66	1389.68	1781.9	2191.64	2153.6	1651.65	1868.45
ENSMUSG00000042712	Tceal9	212.032	0.327203	0.120994	0.00684493	0.141496	-0.402182	0.121045	0.000891916	0.0154146	-0.074979	0.122251	0.539663	0.810943	0.382269	0.159555	0.0165824	0.270066	-0.0702737	0.156305	0.653004	0.837979	0.311995	0.161271	0.0530399	0.162705	257.286	260.688	256.553	237.838	195.709	186.107	145.343	242.033	247.872	260.923	249.891	194.567	202.76	223.662	286.564	274.185	325.033	370.275	342.479	204.518	226.695	179.399	162.91
ENSMUSG00000051149	Adnp	22.7764	-0.524221	0.194179	0.00694065	0.143282	0.219788	0.199367	0.270275	0.57381	-0.304433	0.189463	0.108094	0.36841	0.433534	0.271951	0.110899	0.559593	0.0766208	0.252945	0.761955	0.899664	0.510155	0.274317	0.0629237	0.184075	19.5811	17.9785	19.7012	17.791	17.4261	22.696	21.1958	24.1087	18.7782	20.244	24.8339	37.6582	18.4327	30.2701	15.8104	15.4096	15.1935	16.4482	15.1651	26.3894	13.9935	26.6874	27.5694
ENSMUSG00000048416	Mlf1	1697.5	0.444454	0.164919	0.0070392	0.143384	0.755041	0.164527	4.45024e-06	0.000224394	1.19949	0.164753	3.3246e-13	4.4703e-11	0.228476	0.199219	0.25144	0.719322	1.58795	0.196991	7.56519e-16	3.67765e-13	1.81642	0.197789	4.16709e-20	1.2735e-17	3427.6	3913.01	3425.82	3097.51	3087.11	2650.89	2805.42	1190.31	1311.84	2417.59	1737.99	1099.93	941.606	1230.98	2610.2	2488.92	2279.03	1629.13	1519.04	1491	1483.31	2112.75	1887.25
ENSMUSG00000016018	Mtrex	961.748	-0.122344	0.0453427	0.00697149	0.143384	0.0184153	0.0454816	0.685554	0.868573	-0.103928	0.0453513	0.0219271	0.131193	-0.0334766	0.056579	0.554066	0.888634	-0.266222	0.057548	3.72639e-06	0.000134826	-0.299698	0.0580971	2.48836e-07	7.34084e-06	850.183	801.839	840.584	849.757	849.859	909.352	971.979	924.168	867.926	891.188	889.753	943.024	1039.91	978.734	849.811	866.659	881.224	745.14	806.28	909.115	927.769	984.468	887.233
ENSMUSG00000048486	Fitm2	2250.67	-0.264379	0.0981499	0.00706796	0.143384	-0.000993272	0.0982335	0.991932	0.997082	-0.265372	0.0981689	0.00686709	0.0564584	-0.323933	0.116882	0.00558064	0.173894	-0.204419	0.117279	0.0813312	0.279138	-0.528352	0.117192	6.53156e-06	0.000120406	2003.64	1623.45	1707.87	2313.77	2060.31	2072.9	2508.67	2254.87	2224.08	2133.72	2172.19	2857.32	2697.33	2947.97	1942.71	1743.41	2022.91	1612.68	1728.83	2836.86	2504.84	1773.23	2162.94
ENSMUSG00000004897	Hdgf	4346.42	0.266493	0.0988132	0.00699798	0.143384	0.254985	0.0986795	0.00976689	0.0802185	0.521479	0.0987757	1.29593e-07	5.93466e-06	0.320325	0.117447	0.0063838	0.18576	0.20829	0.117186	0.0754979	0.267299	0.528615	0.117429	6.74568e-06	0.000123886	5366.58	5654.67	6128.82	4611.16	4470.47	5247.31	4828.1	3847	3746.24	3612.44	3722.76	3062.87	3791	3489.47	5329.6	4516.09	5432.23	3347.77	4404.21	3446.46	3989.55	5473.88	4579.03
ENSMUSG00000028975	Pex14	329.062	0.161535	0.059896	0.0069985	0.143384	-0.0492622	0.0593984	0.406906	0.695437	0.112272	0.0600978	0.0617398	0.263616	-0.0223196	0.0787768	0.776927	0.958693	-0.288304	0.0809799	0.000370584	0.0057833	-0.310624	0.0822429	0.00015879	0.00175567	309.199	282.711	318.284	321.175	321.713	337.414	342.161	291.196	302.328	263.173	282.486	345.2	256.522	326.245	340.418	326.791	344.567	312.515	326.05	307.437	324.649	305.422	314.542
ENSMUSG00000020841	Cpd	1268.13	0.273331	0.10138	0.00701567	0.143384	0.0532394	0.101092	0.598442	0.824197	0.32657	0.101384	0.00127684	0.0156279	0.331503	0.121937	0.00655509	0.188643	0.0919004	0.121206	0.448323	0.70679	0.423403	0.122026	0.000520876	0.00469918	1433.06	1738.07	1499.04	1249.12	1221.17	1514.58	1259.64	1243.25	1218.33	1182.25	1142.75	902.228	1193.52	1025.82	1063.75	1311.41	1550.28	1698.75	1555.69	1154.54	1213.24	1614.59	1216.81
ENSMUSG00000028218	Fam92a	62.2302	0.366006	0.13592	0.00708564	0.143384	-0.0405558	0.133167	0.760711	0.90561	0.32545	0.136289	0.0169432	0.110009	0.338346	0.21788	0.120447	0.580201	0.390206	0.199677	0.0506795	0.208391	0.728552	0.213679	0.000650683	0.00559908	98.3608	82.7009	96.7547	61.3323	67.0236	83.2186	57.5315	62.3991	57.8367	82.3258	66.3531	40.7964	58.3704	70.6303	83.4988	88.7383	85.7349	94.0988	72.0344	65.9735	71.3669	44.479	58.8983
ENSMUSG00000033436	Armcx2	48.9128	0.600387	0.22245	0.00695528	0.143384	-0.368421	0.220495	0.0947452	0.32569	0.231966	0.224677	0.301864	0.630986	0.286443	0.318708	0.368778	0.795188	0.41872	0.301988	0.16558	0.420612	0.705163	0.314032	0.024735	0.0938492	56.4664	53.4859	54.2877	63.6732	64.3426	57.4965	57.5315	38.763	50.701	55.3337	49.2798	69.0401	36.8655	47.0868	44.9609	78.6423	44.4953	142.678	70.7706	73.8904	65.7695	34.1006	50.1262
ENSMUSG00000099764	Rps10-ps2	403.24	0.201923	0.0749736	0.00707581	0.143384	-0.300744	0.075157	6.29316e-05	0.00201201	-0.0988207	0.0758489	0.192622	0.50721	-0.0210111	0.0946209	0.824271	0.969066	-0.13788	0.0952717	0.147832	0.39431	-0.158891	0.0961887	0.0985613	0.252523	337.432	325.859	358.124	315.557	340.48	367.675	419.374	387.63	338.382	350.897	337.198	466.02	357.903	410.328	419.965	427.219	449.837	400.111	540.89	356.257	422.604	372.141	354.643
ENSMUSG00000021318	Gli3	23.5273	0.713414	0.264514	0.00699502	0.143384	-0.434707	0.260349	0.094977	0.325951	0.278707	0.269161	0.300451	0.630046	-0.493034	0.379147	0.193472	0.674871	0.992889	0.365407	0.00658347	0.0509661	0.499855	0.355476	0.159677	0.349813	21.8579	13.4838	27.5817	22.4729	45.576	16.6437	25.7378	22.2178	17.6515	17.095	21.3416	21.9673	26.1131	13.4534	34.0912	39.3212	28.7592	38.6341	30.3303	23.7505	30.7857	28.17	25.0631
ENSMUSG00000038784	Cnot4	381.465	-0.20117	0.074698	0.00707899	0.143384	0.0368628	0.0750323	0.62322	0.836939	-0.164307	0.074688	0.0278134	0.155789	0.0940696	0.0955518	0.324876	0.766733	-0.209376	0.0960185	0.0292148	0.142753	-0.115306	0.0976786	0.237816	0.453665	376.594	379.345	428.61	414.344	315.011	334.388	354.273	431.593	406.359	439.521	457.099	390.704	445.458	354.833	425.399	439.44	348.908	346.941	290.665	329.868	358.234	401.794	353.39
ENSMUSG00000109336	Samd4b	256.592	0.246817	0.0916053	0.00705247	0.143384	-0.0936761	0.0908705	0.302599	0.603723	0.153141	0.0920182	0.096063	0.345066	0.0458588	0.112806	0.684356	0.935195	-0.166612	0.113337	0.141547	0.384536	-0.120753	0.114837	0.293021	0.515395	238.161	220.685	197.45	218.643	256.03	234.525	236.182	187.197	188.908	196.592	194.403	244.778	227.337	211.891	249.508	217.329	176.896	288.417	238.851	257.297	278.471	300.975	275.694
ENSMUSG00000048388	Fam171b	30.9962	1.09836	0.407831	0.00707771	0.143384	-0.0652069	0.396301	0.869307	0.952419	1.03315	0.408559	0.0114465	0.0827035	-0.373443	0.48256	0.439003	0.83869	0.835279	0.477264	0.0800941	0.276594	0.461836	0.475012	0.33092	0.554102	22.7687	28.7655	34.1487	23.8775	45.576	28.7482	21.1958	9.4544	13.1447	10.7968	20.1776	17.26	19.9688	10.09	13.3401	24.4429	30.9297	76.1206	24.0115	23.7505	19.5909	56.3401	18.7973
ENSMUSG00000073421	H2-Ab1	179.548	1.04015	0.385802	0.00701632	0.143384	-1.00065	0.385643	0.00946571	0.0784945	0.0394964	0.38689	0.918688	0.973986	1.078	0.463751	0.0200977	0.291164	-0.670296	0.461652	0.146515	0.39273	0.407703	0.466248	0.381882	0.603233	120.219	151.918	172.933	173.229	284.18	125.584	95.3811	144.652	112.293	260.923	208.76	177.307	122.885	63.9036	187.749	305.005	191.547	450.221	525.725	299.52	288.266	94.8885	80.2019
ENSMUSG00000020142	Slc1a4	13.654	1.03823	0.385559	0.00708558	0.143384	-1.49482	0.393687	0.000146467	0.00391108	-0.456591	0.406242	0.26104	0.58985	0.252145	0.519837	0.627644	NA	-0.476429	0.527536	0.366462	0.64218	-0.224284	0.542741	0.679428	0.830246	10.0182	3.59569	14.4475	9.36371	18.7666	4.5392	1.51399	10.3998	9.01351	14.3958	13.9691	20.3982	6.14425	13.4534	15.8104	17.0037	10.8525	60.0549	16.4289	26.3894	30.7857	11.8611	8.77208
ENSMUSG00000025607	Copg2	342.46	-0.21055	0.0782201	0.00710737	0.14339	-0.171536	0.0792553	0.0304381	0.167177	-0.382086	0.0788631	1.26657e-06	4.50523e-05	0.0994528	0.0992668	0.316405	0.75995	-0.458641	0.101437	6.1419e-06	0.000205369	-0.359188	0.103086	0.000493335	0.00449215	289.618	300.24	338.422	291.68	323.054	281.43	248.294	380.067	386.454	424.225	426.057	357.753	367.119	354.833	311.762	368.769	331.544	345.411	338.688	329.868	313.454	309.87	275.694
ENSMUSG00000060586	H2-Eb1	163.224	1.00074	0.371762	0.00710487	0.14339	-1.10071	0.371821	0.00307325	0.0363933	-0.099966	0.373169	0.788789	0.929993	0.958178	0.447696	0.0323352	0.352748	-0.663389	0.445961	0.13687	0.37731	0.294789	0.450546	0.512924	0.713482	123.406	108.32	160.674	133.433	264.073	87.7578	81.7552	145.125	118.302	267.671	171.509	131.804	139.782	53.8135	180.832	286.938	174.725	396.286	494.131	259.936	263.078	127.506	70.1766
ENSMUSG00000036459	Wtip	58.2288	0.525244	0.195152	0.00711397	0.14339	-0.381516	0.19374	0.0489287	0.222295	0.143728	0.197695	0.467214	0.767081	0.0816979	0.253392	0.747136	0.953325	-0.137143	0.253616	0.58868	0.80132	-0.0554447	0.257898	0.829777	0.917806	64.2077	49.8902	53.8499	51.5004	71.045	62.0357	52.9895	56.7264	43.5653	69.2796	46.5636	48.6419	47.6179	50.4502	69.6647	54.7308	53.1773	133.88	74.5619	71.2514	62.9708	35.5832	55.1388
ENSMUSG00000031355	Arhgap6	70.0974	0.418469	0.155514	0.00712661	0.143457	-0.219087	0.153795	0.15429	0.424164	0.199381	0.157027	0.204182	0.522343	0.0444972	0.211351	0.833249	0.971944	0.297187	0.205258	0.147653	0.394163	0.341685	0.209437	0.102798	0.259904	70.5829	81.8019	60.417	80.0597	68.3641	78.6794	60.5594	50.1083	72.1081	61.182	65.189	59.6255	52.2261	77.357	82.0166	67.4836	59.1462	96.7764	82.1445	116.113	90.9578	91.9233	40.1009
ENSMUSG00000020275	Rel	141.139	-0.36033	0.134035	0.00718101	0.144363	0.165467	0.134679	0.21922	0.513555	-0.194863	0.13341	0.144117	0.43407	0.0370563	0.170219	0.827664	0.969886	0.116821	0.168448	0.487989	0.736782	0.153877	0.170598	0.367064	0.588235	145.264	151.468	91.9388	127.815	140.75	164.924	136.259	145.125	143.09	158.353	132.318	164.755	172.039	186.666	124.013	113.181	123.719	104.809	109.947	158.336	118.945	169.02	137.847
ENSMUSG00000073489	Ifi204	29.5484	0.779219	0.290033	0.00721719	0.144736	-0.227091	0.28389	0.423754	0.707588	0.552129	0.292	0.0586439	0.255358	-0.197115	0.388456	0.611851	0.912585	0.797795	0.375023	0.0333932	0.156399	0.60068	0.375248	0.109432	0.271691	20.4918	35.058	39.4024	47.2867	61.6617	24.2091	9.08391	22.6906	18.7782	32.3905	27.1621	36.0891	15.3606	8.40836	37.0557	37.7271	37.4412	42.0767	55.6055	51.4594	18.1916	34.1006	32.582
ENSMUSG00000086863	Gm15543	28.1582	-1.3907	0.517645	0.00721845	0.144736	1.33415	0.517499	0.00993549	0.0806642	-0.0565556	0.505603	0.910936	0.972172	-0.667828	0.614198	0.276897	0.738091	0.577107	0.614737	0.34784	0.625801	-0.0907207	0.608688	0.88152	0.945525	39.1622	7.19138	24.517	92.2325	13.4047	18.1568	40.8776	52.4719	36.0541	42.7374	61.6968	14.1218	15.3606	31.9518	4.94076	15.941	35.8133	9.9454	6.31881	15.8336	5.5974	0	43.8604
ENSMUSG00000028047	Thbs3	57.5467	0.924923	0.34439	0.00723808	0.144941	0.25017	0.338038	0.45926	0.736206	1.17509	0.343745	0.000629662	0.00900284	0.00156618	0.432763	0.997112	0.999626	1.28407	0.418674	0.00216216	0.022206	1.28564	0.421824	0.00230515	0.0155524	83.3334	77.3073	56.4767	105.81	151.473	57.4965	48.4475	43.0175	33.0496	62.0817	34.1466	56.4873	18.4327	15.1351	69.1706	77.5796	43.9527	166.012	44.2316	56.7372	46.1786	77.0969	93.9866
ENSMUSG00000058799	Nap1l1	1047.75	0.315398	0.117481	0.00726013	0.145193	-0.0294671	0.117188	0.801466	0.92442	0.285931	0.117544	0.0149929	0.100018	0.297679	0.140366	0.033944	0.360581	-0.030374	0.139898	0.828119	0.931028	0.267306	0.140608	0.0572922	0.172053	1102.46	1107.02	1231.98	1036.09	1036.18	1010.73	931.101	915.186	929.519	907.833	878.112	765.717	887.844	829.065	1266.81	1063.8	1175.33	1050.77	1290.3	861.614	899.782	1215.76	1023.83
ENSMUSG00000058997	Vwa8	2424.63	-0.222046	0.0827971	0.00732248	0.14606	-0.10566	0.0829254	0.202607	0.493109	-0.327706	0.0828804	7.68661e-05	0.00158231	-0.112978	0.0984804	0.251292	0.719322	-0.436232	0.0989368	1.03754e-05	0.000319373	-0.549211	0.0990025	2.89876e-08	1.07789e-06	2246.81	2074.71	1964.43	2148.03	1719.83	1939.75	2163.49	2867.05	2499.37	2669.06	2704.57	2356.78	2170.46	2630.14	2206.54	2353.96	2251.35	2043.01	1917.13	2318.31	2241.76	1939.28	2211.82
ENSMUSG00000031312	Itgb1bp2	1689.27	0.320827	0.119613	0.0073141	0.14606	-0.123293	0.119484	0.30213	0.603641	0.197534	0.119689	0.0988639	0.350708	0.219869	0.142434	0.122671	0.582635	-0.238583	0.14241	0.0938712	0.303238	-0.0187139	0.142772	0.895716	0.953431	1875.68	1588.85	1600.61	1671.89	1546.9	1917.05	1750.17	1796.34	1501.13	1437.33	1541.64	1652.25	1001.51	1501.73	1690.23	2099.96	2288.8	1588.59	1554.43	2021.43	1784.17	1613.1	1686.75
ENSMUSG00000020205	Phlda1	77.9873	0.648625	0.241934	0.00734037	0.146227	-0.056241	0.238382	0.813488	0.92897	0.592384	0.24238	0.0145243	0.0977864	0.288056	0.292303	0.324393	0.766733	-0.513874	0.294246	0.0807398	0.277812	-0.225818	0.298346	0.449111	0.660811	86.9764	75.06	79.2425	145.137	69.7045	104.402	37.8496	69.0171	57.0856	62.5316	66.3531	56.4873	49.154	35.3151	99.8034	77.0482	76.5102	114.372	115.002	77.8488	57.3734	78.5796	82.7082
ENSMUSG00000084939	Gm830	11.4959	1.04244	0.388902	0.00735208	0.14627	-0.254958	0.360033	0.478851	0.748005	0.787479	0.394887	0.0461318	0.220084	2.01015	0.557579	0.000311989	NA	1.34649	0.389633	0.00054871	0.00792308	3.35664	0.538205	4.46849e-10	2.54067e-08	12.2951	6.74192	4.37804	4.68185	4.02142	4.5392	9.08391	3.78176	5.63345	2.69921	2.71621	1.56909	7.68031	3.36335	4.44668	7.9705	8.13939	7.65031	10.1101	10.5558	9.79545	40.0311	27.5694
ENSMUSG00000024486	Hbegf	227.145	0.493139	0.184038	0.00737201	0.146288	-0.943736	0.184849	3.30031e-07	2.31505e-05	-0.450596	0.185748	0.0152726	0.101455	0.250451	0.231222	0.278736	0.738958	-0.28326	0.231152	0.220415	0.494128	-0.0328095	0.233947	0.888468	0.949333	217.669	238.214	179.937	151.224	187.666	251.169	181.678	305.85	244.116	263.173	273.949	236.933	342.542	255.614	442.198	325.197	456.348	420.384	578.803	224.31	254.682	180.881	126.569
ENSMUSG00000043004	Gng2	46.7494	0.819245	0.305729	0.00737	0.146288	-0.790261	0.305229	0.00962327	0.0792561	0.028984	0.309823	0.925466	0.976452	0.436035	0.382781	0.254652	0.722979	-0.455848	0.382424	0.233263	0.509614	-0.0198132	0.390616	0.959546	0.984668	34.153	39.5526	31.9597	35.5821	69.7045	43.8789	36.3357	24.5814	49.1988	35.9894	42.6833	62.7637	29.1852	35.3151	51.3839	49.4171	51.0068	110.547	101.101	68.6125	64.3701	20.7569	28.8225
ENSMUSG00000028033	Kcnq5	283.974	-0.48688	0.181856	0.00742222	0.146495	0.209742	0.182196	0.249654	0.551443	-0.277138	0.181575	0.126934	0.403512	-0.218632	0.224225	0.329533	0.770084	1.34334	0.220192	1.05561e-09	1.09363e-07	1.12471	0.220116	3.22837e-07	9.19122e-06	298.725	225.18	219.778	348.33	361.927	213.342	331.563	388.103	284.677	537.142	318.573	262.038	264.203	363.241	206.03	295.44	276.197	193.935	278.027	277.089	201.506	566.366	446.123
ENSMUSG00000021311	Mtr	564.667	-0.217881	0.0813427	0.00739392	0.146495	0.278986	0.0811391	0.000585236	0.0111177	0.0611046	0.0808983	0.450053	0.754498	0.235017	0.101183	0.020195	0.291324	0.209924	0.0992871	0.0344883	0.159986	0.444942	0.101024	1.06124e-05	0.000180652	546.904	667.45	638.756	567.909	609.915	565.887	582.885	591.373	545.693	580.329	612.311	544.475	591.384	539.817	483.7	528.179	466.116	507.598	430.943	517.233	513.562	753.178	587.729
ENSMUSG00000049287	Iba57	203.828	-0.312316	0.116719	0.00745529	0.146495	-0.0920255	0.117957	0.435295	0.718131	-0.404341	0.117178	0.000559239	0.00814333	-0.148888	0.14529	0.305475	0.751132	-0.459264	0.149648	0.00214798	0.0220724	-0.608152	0.149987	5.01979e-05	0.000665641	154.372	147.423	175.997	182.124	175.602	245.117	175.622	254.796	227.967	208.289	221.953	285.575	178.183	270.749	165.515	217.86	174.725	163.334	173.135	230.907	207.104	146.781	166.67
ENSMUSG00000048696	Mex3d	87.2184	0.294069	0.109906	0.00745876	0.146495	0.0365289	0.107189	0.733263	0.891839	0.330598	0.109632	0.00256531	0.026723	0.397337	0.154122	0.0099357	0.220562	0.113168	0.144737	0.43428	0.695367	0.510505	0.154817	0.00097561	0.00777294	100.182	87.1955	88.4364	93.1689	101.876	72.6272	92.3531	68.0717	79.9949	67.93	76.0539	65.9019	79.8752	67.2669	87.9455	82.8932	85.1922	92.5687	94.7821	98.9603	83.961	105.267	116.543
ENSMUSG00000034371	Tkfc	158.066	-0.279081	0.104258	0.00743195	0.146495	0.134155	0.105364	0.202927	0.493257	-0.144926	0.103099	0.159813	0.459492	0.0307529	0.116332	0.791506	0.962413	-0.318263	0.11851	0.00724139	0.0545449	-0.28751	0.120255	0.0168103	0.0707689	60.1093	53.0364	46.845	54.7777	184.985	186.107	187.734	56.7264	62.3435	58.0329	51.608	219.673	213.513	215.254	48.4194	51.5426	55.8905	43.6068	181.982	182.087	135.737	191.26	196.745
ENSMUSG00000086013	Gm15706	8.33707	0.950123	0.355055	0.00745094	0.146495	0.230228	0.322117	0.474774	0.746495	1.18035	0.350667	0.000762622	0.0105137	0.528075	0.547221	0.334539	NA	0.44666	0.482404	0.354495	0.631423	0.974735	0.534272	0.0680888	0.194189	15.4827	10.7871	10.5073	9.83189	9.3833	9.07839	16.6538	7.56352	2.62894	2.69921	6.59651	12.5527	1.53606	3.36335	5.92891	5.31367	11.9378	10.7104	12.6376	10.5558	16.7922	10.3784	8.77208
ENSMUSG00000074623	Gm826	22.3049	-1.26592	0.472815	0.00741943	0.146495	1.49433	0.470796	0.00150332	0.0226022	0.228408	0.455752	0.616253	0.852762	-0.642729	0.550434	0.242937	0.713298	-0.33843	0.564873	0.549089	0.776886	-0.981159	0.559317	0.0793947	0.215948	20.9472	8.0903	8.31828	55.2459	21.4475	30.2613	40.8776	31.1995	19.9048	19.3443	18.6254	21.9673	10.7524	33.6335	10.8697	7.9705	7.59676	9.18037	2.52752	21.1115	5.5974	5.93053	42.6072
ENSMUSG00000022816	Fstl1	790.392	0.810279	0.302818	0.0074552	0.146495	-0.90278	0.302824	0.00287123	0.0349394	-0.0925012	0.303117	0.760239	0.917932	0.0714827	0.360957	0.843016	0.973976	0.3087	0.360439	0.391745	0.662423	0.380183	0.360792	0.292	0.514293	622.041	767.23	651.452	883.934	1227.87	532.599	554.119	710.498	626.439	1191.7	917.303	1291.36	523.797	388.466	1130.94	1642.46	983.78	3366.9	968.041	957.936	1067.7	539.678	634.096
ENSMUSG00000007877	Tcap	18130.4	0.54488	0.203755	0.00749103	0.146753	1.26792	0.203698	4.83104e-10	8.81493e-08	1.8128	0.203727	5.67779e-19	1.60664e-16	0.406622	0.241147	0.0917584	0.530941	1.24208	0.241059	2.56934e-07	1.37605e-05	1.6487	0.241103	8.02294e-12	6.64918e-10	32138.9	30065.8	28271.2	29362.7	29077.5	31778.9	32420.5	12729.9	7387.33	8821.45	7262.76	7093.87	8437.59	8941.45	15455.2	11042.3	15771.4	7379.87	12334.3	13979.8	12535.4	29781.7	35956.8
ENSMUSG00000085881	Gm15912	18.0352	0.872779	0.326368	0.00749035	0.146753	0.392451	0.307935	0.2025	0.493027	1.26523	0.322758	8.8528e-05	0.00177609	0.394102	0.465785	0.397495	0.814468	0.844889	0.42106	0.0447948	0.192457	1.23899	0.447462	0.00562408	0.031065	35.9745	30.5634	35.0243	11.2365	26.8094	31.7744	22.7098	7.0908	13.1447	14.8456	11.6409	9.41455	9.21637	15.1351	28.1623	14.8783	24.9608	12.2405	35.3853	14.5142	19.5909	19.2742	12.5315
ENSMUSG00000060716	Plekhh1	28.8277	0.923454	0.345595	0.00753854	0.147121	0.49851	0.329399	0.130179	0.386905	1.42196	0.341884	3.19366e-05	0.000748438	0.905501	0.418818	0.0306152	0.347548	0.0579693	0.39991	0.884746	0.956011	0.96347	0.420091	0.0218205	0.0860804	26.4117	31.9117	38.5268	21.5365	33.5118	60.5226	36.3357	11.818	3.38007	7.19788	9.70075	29.8127	16.8967	28.5884	10.3756	42.5094	9.76726	21.8034	31.594	35.6257	23.789	54.8574	47.6199
ENSMUSG00000004317	Clcn5	52.0274	0.574762	0.215084	0.00753399	0.147121	-0.880219	0.21708	5.01734e-05	0.00168959	-0.305456	0.220683	0.166315	0.469531	0.393964	0.299198	0.187928	0.670211	0.242061	0.285628	0.396732	0.667049	0.636025	0.297954	0.0327905	0.115551	49.6358	50.3397	39.8402	37.923	58.9808	30.2613	46.9336	46.3266	54.0811	67.4801	62.4728	70.6091	35.3294	48.7685	52.8661	65.3581	60.2315	128.143	137.75	59.3762	76.9643	66.7185	36.3415
ENSMUSG00000031864	Ints10	357.766	-0.282546	0.10571	0.00752109	0.147121	0.316113	0.105532	0.00274049	0.0336875	0.0335676	0.105123	0.749486	0.912436	-0.202549	0.132412	0.126095	0.58738	0.272446	0.131866	0.038821	0.174411	0.0698979	0.131876	0.596094	0.774942	433.061	394.178	362.502	500.958	394.099	351.031	420.888	431.593	426.264	390.035	389.194	353.046	390.16	412.01	323.62	356.016	327.746	278.089	274.236	414.314	330.247	346.936	372.187
ENSMUSG00000020736	Nt5c	59.002	0.442008	0.165452	0.00755106	0.147179	-0.496838	0.165629	0.00270248	0.0334223	-0.0548302	0.168957	0.745542	0.910568	0.12503	0.228159	0.583696	0.902543	-0.366212	0.232359	0.115012	0.342094	-0.241183	0.238051	0.310985	0.534229	59.1986	57.531	60.8548	49.6277	54.9593	68.088	56.0175	66.1808	59.339	60.2823	61.6968	73.7473	35.3294	60.5402	69.1706	71.2032	80.3086	99.0715	131.431	65.9735	53.1753	51.8922	38.8478
ENSMUSG00000021486	Prelid1	511.106	0.280709	0.105118	0.00757564	0.147471	-0.256577	0.105067	0.0146046	0.103626	0.0241316	0.105624	0.819283	0.940836	-0.0562351	0.124819	0.652326	0.924529	0.00241866	0.12485	0.984544	0.994259	-0.0538164	0.125234	0.667393	0.822997	176.685	176.638	213.211	193.361	644.767	691.471	675.238	181.525	198.297	166.001	162.197	660.588	682.012	773.57	195.654	214.141	212.709	350.384	822.708	649.18	698.276	633.084	560.16
ENSMUSG00000024571	Gm16286	659.016	0.155726	0.0583506	0.00761233	0.147808	-0.226485	0.0584183	0.000105777	0.00305706	-0.0707587	0.0588669	0.229359	0.553688	-0.0366806	0.0746588	0.623207	0.914952	-0.132836	0.0752459	0.0775045	0.27166	-0.169516	0.0759409	0.025601	0.0962758	612.022	635.089	619.93	565.568	603.212	650.618	652.528	670.317	640.335	633.414	605.715	673.14	732.702	602.039	736.173	730.63	778.125	667.489	710.234	663.694	775.24	598.984	619.058
ENSMUSG00000063506	Arhgap22	14.7042	1.13709	0.426059	0.00761098	0.147808	-1.18559	0.42617	0.00540323	0.0540294	-0.0484971	0.441139	0.91246	0.972611	0.0808274	0.536131	0.880165	NA	0.089317	0.530339	0.866257	0.94822	0.170144	0.537928	0.751778	0.874719	10.4736	6.74192	13.5719	13.1092	10.7238	10.5915	4.54196	12.2907	8.63795	14.3958	15.9092	7.84546	7.68031	3.36335	16.7986	10.6273	12.4804	31.3663	59.3968	23.7505	6.99675	14.8263	13.7847
ENSMUSG00000036860	Mrpl55	484.649	-0.243559	0.0912762	0.00762184	0.147808	0.165617	0.0913187	0.0697372	0.274372	-0.0779425	0.0910427	0.391937	0.710056	-0.0671189	0.112926	0.552269	0.888137	0.0434891	0.112849	0.699961	0.86587	-0.0236299	0.113387	0.834916	0.9207	475.866	488.115	513.544	579.145	477.208	496.286	467.822	640.536	557.336	490.806	521.9	475.435	459.283	543.18	457.514	456.444	544.796	314.81	376.601	507.996	470.182	441.825	487.477
ENSMUSG00000056708	Ier5	227.159	0.492488	0.184647	0.00764887	0.147958	-0.244071	0.183887	0.184414	0.4687	0.248417	0.185236	0.179893	0.489254	0.6572	0.220633	0.00289473	0.125911	-0.743626	0.220836	0.000758997	0.0101767	-0.0864265	0.223766	0.699322	0.843249	221.312	160.907	153.669	198.042	214.475	263.273	178.65	155.998	140.461	194.793	140.079	182.015	124.421	228.708	188.737	222.111	184.493	234.099	395.557	222.991	208.503	183.847	271.934
ENSMUSG00000015932	Dstn	335.683	0.396933	0.148803	0.00764164	0.147958	-0.1737	0.148308	0.241515	0.540663	0.223233	0.14913	0.134418	0.41722	-0.0594248	0.181505	0.743364	0.953325	0.0110909	0.181528	0.951282	0.981264	-0.0483339	0.182073	0.790652	0.897036	359.745	320.016	341.487	350.203	465.144	372.214	307.339	240.142	246.369	354.496	294.903	480.142	248.842	299.338	376.98	348.045	321.777	588.691	437.261	358.896	391.818	277.252	307.023
ENSMUSG00000018648	Dusp14	64.0461	0.487302	0.183021	0.00775536	0.148288	0.491405	0.176456	0.00535501	0.0536321	0.978706	0.180629	6.01552e-08	3.00127e-06	-0.614509	0.285647	0.0314535	0.349988	2.19807	0.261118	3.83326e-17	2.20226e-14	1.58356	0.248455	1.84629e-10	1.1464e-08	106.102	98.8815	95.8791	75.3779	95.1735	134.663	93.8671	56.2537	46.9454	58.0329	42.6833	43.9346	66.0507	36.9968	74.1114	58.4504	87.3627	67.3227	61.9243	69.9319	74.1656	94.8885	87.7208
ENSMUSG00000059327	Eda	44.1132	0.526346	0.197628	0.00773748	0.148288	-0.424479	0.196458	0.0307213	0.168142	0.101867	0.200788	0.611919	0.85046	0.288583	0.295554	0.328859	0.769514	0.54572	0.274412	0.0467356	0.197744	0.834303	0.288077	0.00377813	0.022864	43.7159	44.0472	45.5316	44.4776	76.4069	46.905	34.8217	33.5631	38.683	46.7862	40.3551	69.0401	56.8343	31.9518	47.9254	61.6386	55.3478	91.0387	50.5504	55.4178	82.5617	28.17	43.8604
ENSMUSG00000039976	Tbc1d16	1148.89	-0.409357	0.153762	0.00776128	0.148288	0.163824	0.153848	0.286946	0.589851	-0.245533	0.153705	0.110169	0.372033	-0.00162535	0.183649	0.992939	0.999626	0.434671	0.18314	0.0176236	0.102273	0.433046	0.183376	0.0182004	0.074991	1163.02	1321.42	1027.53	953.694	1049.59	1084.87	1476.14	1107.11	1288.18	1311.36	1503.23	1434.15	1628.23	1306.66	924.416	1365.61	1061.38	859.895	893.479	1067.45	1022.93	1586.42	1126.59
ENSMUSG00000001436	Slc19a1	73.162	0.34867	0.130904	0.00773215	0.148288	0.0290279	0.127885	0.820436	0.931543	0.377697	0.130794	0.00388026	0.0369192	0.236318	0.18953	0.212447	0.687956	0.144856	0.181439	0.424654	0.68871	0.381174	0.189856	0.0446754	0.143836	76.9582	98.8815	93.6901	73.5051	88.4711	96.8362	86.2972	80.3624	79.6194	61.182	57.4284	43.9346	90.6277	50.4502	84.9811	89.2696	80.3086	84.1534	97.3096	72.5709	92.3571	68.2011	76.4424
ENSMUSG00000026197	Zfand2b	123.182	0.312312	0.117252	0.00773124	0.148288	0.150462	0.11455	0.189015	0.475145	0.462774	0.116634	7.25578e-05	0.00150671	-0.00635898	0.156447	0.967578	0.996587	0.275665	0.152779	0.0711786	0.258313	0.269306	0.155233	0.0827668	0.222545	148.907	157.761	165.928	125.006	139.409	134.663	127.175	90.2895	98.022	97.6213	98.9476	105.129	115.205	144.624	159.587	131.779	125.347	115.52	104.892	134.586	132.938	137.885	120.303
ENSMUSG00000041313	Slc7a1	84.3935	0.517384	0.194342	0.00776245	0.148288	-0.378609	0.193253	0.0500971	0.225872	0.138775	0.196344	0.479692	0.776443	0.0726036	0.238671	0.760976	0.955028	-0.256009	0.240164	0.286436	0.567258	-0.183405	0.242684	0.449806	0.661237	62.3862	78.6557	63.4816	79.1233	88.4711	71.1141	75.6993	59.5627	57.8367	53.9841	60.1446	75.3164	79.8752	95.8554	79.0522	85.5501	60.7741	172.132	118.794	71.2514	76.9643	78.5796	87.7208
ENSMUSG00000013483	Card14	46.0546	0.799793	0.300041	0.0076849	0.148288	-0.169407	0.293618	0.563963	0.805619	0.630385	0.301218	0.0363684	0.187335	-0.11904	0.352786	0.735794	0.951174	0.357068	0.349848	0.307426	0.588439	0.238028	0.350803	0.497441	0.700766	17.3042	25.6193	11.3829	20.132	68.3641	71.1141	46.9336	9.92712	10.8913	17.095	7.37257	37.6582	46.0819	48.7685	12.846	15.941	9.22464	24.8635	198.41	44.862	48.9773	45.9616	77.6956
ENSMUSG00000031609	Sap30	113.46	0.628202	0.235948	0.00775717	0.148288	-0.362525	0.234736	0.122493	0.374633	0.265677	0.237127	0.262544	0.591412	0.179796	0.287707	0.532018	0.881439	-0.37311	0.288922	0.19657	0.464627	-0.193314	0.291482	0.507195	0.708689	139.8	191.92	130.903	66.0141	85.7902	101.375	99.9231	103.998	102.904	86.8244	82.6504	65.9019	113.669	121.08	172.433	182.79	177.981	117.432	221.158	104.238	71.3669	68.2011	81.455
ENSMUSG00000030082	Sec61a1	309.997	0.409734	0.153775	0.00771024	0.148288	-0.420195	0.153692	0.00625702	0.0596714	-0.0104604	0.154546	0.946037	0.982599	0.0568791	0.186648	0.760564	0.955028	-0.177256	0.186962	0.343087	0.622573	-0.120377	0.187897	0.521748	0.720022	248.634	259.339	236.414	295.425	360.587	266.3	310.367	245.342	249.374	297.362	272.009	400.118	265.739	257.296	265.319	318.82	271.313	556.177	548.472	340.423	337.243	302.457	308.276
ENSMUSG00000041084	Ostc	256.007	0.268522	0.100813	0.00773191	0.148288	-0.30476	0.100798	0.00249894	0.0318081	-0.036238	0.101757	0.72175	0.899779	0.0891095	0.130664	0.495256	0.864159	-0.0884579	0.130342	0.497352	0.743812	0.000651598	0.132367	0.996072	0.998488	234.062	243.608	245.17	276.698	254.69	282.943	216.5	233.996	234.727	267.671	237.474	293.42	293.388	257.296	272.236	291.72	269.685	292.242	454.954	263.894	358.234	225.36	259.403
ENSMUSG00000032184	Lysmd2	68.4919	0.343368	0.129189	0.00786338	0.148865	0.119978	0.125152	0.337731	0.636218	0.463346	0.128336	0.000305709	0.00496227	0.554218	0.194408	0.00436085	0.153195	0.481129	0.172723	0.00534357	0.0439137	1.03535	0.189838	4.92941e-08	1.70947e-06	81.0565	68.7676	81.8693	76.7824	87.1307	75.6533	92.3531	46.7993	43.1898	56.2335	60.9207	70.6091	55.2982	92.492	72.1351	78.1109	79.2234	69.6178	73.2981	80.4877	57.3734	102.302	78.9487
ENSMUSG00000021959	Lats2	184.62	0.239882	0.0902223	0.00784227	0.148865	0.0530368	0.0887382	0.550055	0.796494	0.292919	0.0900807	0.00114703	0.0144017	0.129067	0.122748	0.293037	0.745889	0.229613	0.118637	0.0529386	0.214158	0.358681	0.122163	0.00332389	0.0207111	196.722	204.505	228.971	236.902	172.921	201.238	186.22	144.652	166.75	189.844	176.942	189.86	148.998	159.759	225.299	184.916	204.027	214.591	188.3	149.1	211.302	213.499	219.302
ENSMUSG00000023353	Agap3	774.662	0.182827	0.068754	0.00783406	0.148865	0.25255	0.0679323	0.000201066	0.00502241	0.435376	0.068428	1.98438e-10	1.63573e-08	0.189522	0.0842322	0.0244495	0.318346	0.0575359	0.0832951	0.489724	0.738286	0.247058	0.0845246	0.00346779	0.0213829	885.702	876.899	927.707	742.074	789.538	907.839	813.01	646.681	618.928	599.224	608.431	594.686	688.156	652.489	723.821	716.283	777.583	641.096	702.651	716.473	716.467	886.615	977.46
ENSMUSG00000020282	Rhbdf1	339.42	0.260667	0.0980314	0.00783698	0.148865	-0.030875	0.0973037	0.751012	0.900761	0.229792	0.0981875	0.0192664	0.119958	0.22261	0.122829	0.0699325	0.478448	0.10787	0.12082	0.371954	0.646605	0.33048	0.123079	0.00725072	0.0377173	340.62	362.266	337.547	296.83	411.525	355.57	349.731	290.25	267.025	304.56	276.665	332.648	282.635	343.061	343.877	291.72	312.01	476.232	310.885	357.577	398.815	354.349	359.655
ENSMUSG00000005510	Ndufs3	3006.44	-0.200138	0.0752607	0.00783118	0.148865	-0.0743848	0.0753434	0.323507	0.622361	-0.274523	0.0753152	0.00026741	0.00442394	-0.257354	0.0900396	0.00426007	0.150827	0.0558474	0.09017	0.535681	0.76788	-0.201507	0.0901272	0.0253646	0.0956284	2918.04	2513.84	2930.66	3123.73	2445.02	2988.3	2822.07	3588.89	3417.25	3464.43	3569.49	3296.66	3032.19	3514.7	3296.48	3165.88	3562.34	2519.25	2303.84	3024.23	2935.84	2550.13	3016.34
ENSMUSG00000042594	Sh2b3	391.123	0.244189	0.0918603	0.00785436	0.148865	0.0360803	0.0910848	0.692018	0.871992	0.28027	0.091856	0.00227941	0.0244349	0.165891	0.114729	0.148196	0.617232	-0.00318943	0.113691	0.977619	0.991143	0.162701	0.115461	0.158791	0.348207	386.612	419.347	397.088	378.294	482.57	458.459	399.692	287.414	316.975	315.807	336.034	348.338	416.273	403.602	421.447	370.363	326.661	450.221	405.667	377.369	489.773	426.998	385.972
ENSMUSG00000022353	Mtss1	374.767	-0.307077	0.115547	0.00787018	0.148865	-0.0161104	0.116033	0.889574	0.960979	-0.323187	0.115668	0.00520442	0.045936	-0.250054	0.143534	0.0814862	0.5099	0.100302	0.144011	0.486124	0.735549	-0.149752	0.143812	0.297732	0.519663	330.601	364.963	403.655	377.826	400.801	355.57	358.815	421.194	460.816	480.009	453.995	434.638	465.427	533.09	279.647	361.33	328.289	509.128	385.447	380.008	377.825	332.11	286.972
ENSMUSG00000003559	As3mt	434.874	-0.361541	0.135973	0.00783899	0.148865	0.00162899	0.136407	0.990472	0.996698	-0.359912	0.136058	0.00816206	0.0642893	-0.0256061	0.164452	0.876265	0.98159	-0.108932	0.164747	0.508478	0.751152	-0.134538	0.165266	0.415606	0.633755	456.285	315.971	349.368	522.495	365.949	402.475	410.29	632.5	496.494	556.936	566.912	448.76	397.84	524.682	414.036	421.374	467.743	319.4	367.754	477.648	351.237	424.033	547.628
ENSMUSG00000022894	Adamts5	234.126	0.554996	0.209049	0.00793413	0.149705	-0.00145395	0.207897	0.99442	0.998127	0.553542	0.209136	0.00812575	0.0640833	0.0998344	0.258019	0.69881	0.938763	0.982971	0.253009	0.000102278	0.0021146	1.08281	0.254774	2.13716e-05	0.000326314	221.767	247.204	351.994	331.475	412.865	220.908	269.489	173.961	149.474	281.617	238.25	266.746	184.327	110.99	302.869	305.005	268.057	468.964	217.367	252.019	258.88	244.634	312.035
ENSMUSG00000042804	Gpr153	103.23	0.744695	0.280477	0.0079285	0.149705	-0.348576	0.279028	0.211574	0.503354	0.396119	0.281415	0.15925	0.458473	0.436756	0.350396	0.212593	0.687956	0.673773	0.341073	0.0482168	0.2017	1.11053	0.347172	0.00138009	0.0101784	93.3516	96.6342	102.446	152.16	176.942	107.428	83.2692	94.0713	69.8547	88.1741	84.2025	160.047	62.9786	58.8586	99.3093	130.716	87.9054	320.548	84.672	131.947	174.919	94.8885	151.632
ENSMUSG00000024456	Diaph1	2519.68	-0.326532	0.123032	0.00795315	0.149838	0.170243	0.12306	0.16654	0.4429	-0.15629	0.122993	0.203827	0.52184	-0.0911044	0.145692	0.531759	0.881307	-0.321386	0.145889	0.0275988	0.137299	-0.41249	0.14594	0.00470684	0.0270384	1961.3	2354.73	2280.96	2659.76	2242.61	1756.67	2096.87	3075.04	2344.64	2903	2541.6	2217.13	1674.31	2389.66	1823.63	1795.49	2080.43	1620.34	2463.07	2097.96	1705.81	2406.31	2813.33
ENSMUSG00000032359	Ctsh	106.582	0.671559	0.253062	0.00796065	0.149838	-0.655946	0.252807	0.00946869	0.0784945	0.0156125	0.254878	0.951157	0.984052	-0.166349	0.316457	0.599124	0.909192	0.319632	0.314813	0.309958	0.590713	0.153283	0.315148	0.626693	0.795985	111.111	93.0385	79.6803	123.133	156.835	86.2447	92.3531	112.035	90.8863	128.662	119.513	150.633	75.2671	53.8135	124.507	163.13	115.579	255.138	264.126	135.905	109.149	69.6838	90.2271
ENSMUSG00000026748	Plxdc2	204.844	0.578691	0.218332	0.00803716	0.151093	-0.405723	0.21786	0.0625602	0.257772	0.172968	0.219056	0.429757	0.739822	0.356664	0.26916	0.185138	0.665516	0.373998	0.265067	0.158257	0.410113	0.730662	0.268247	0.00645272	0.0344738	218.124	198.662	210.146	221.452	285.52	231.499	172.594	181.997	171.632	236.18	203.716	269.884	164.359	134.534	267.295	252.399	216.508	460.166	203.466	310.076	324.649	220.912	216.796
ENSMUSG00000059326	Csf2ra	24.7567	1.21255	0.457759	0.00807609	0.151639	-0.795288	0.453955	0.0797896	0.295974	0.417258	0.462152	0.366601	0.689822	0.0205458	0.582615	0.971869	0.997574	0.0525363	0.58007	0.927835	0.971976	0.0730821	0.584838	0.900554	0.956032	20.0364	15.2817	21.4524	27.6229	63.0022	13.6176	19.6818	19.3815	16.1492	30.1411	18.6254	26.6746	10.7524	1.68167	29.1505	25.5056	13.5656	45.9018	140.277	51.4594	22.3896	10.3784	11.2784
ENSMUSG00000060961	Slc4a4	257.749	0.521687	0.197092	0.00812274	0.151773	0.900769	0.194109	3.47498e-06	0.000180995	1.42246	0.195782	3.71617e-13	4.92692e-11	1.15064	0.239567	1.56316e-06	0.00094712	0.447944	0.232069	0.0535791	0.21575	1.59858	0.238797	2.16714e-11	1.65575e-09	493.17	465.192	461.445	405.449	352.544	275.378	361.843	138.98	157.737	177.248	129.602	87.8692	188.936	166.486	150.693	257.182	309.297	145.356	208.521	168.892	261.679	475.925	312.035
ENSMUSG00000029009	Mthfr	282.524	-0.333579	0.125975	0.00809744	0.151773	-0.336709	0.127577	0.00830842	0.0720678	-0.670289	0.127041	1.31913e-07	6.02634e-06	0.0111817	0.153078	0.94177	0.994263	-0.499072	0.155355	0.00131604	0.0153544	-0.48789	0.156219	0.00178945	0.0126125	178.507	202.707	183.878	257.97	218.497	216.368	199.846	350.286	344.016	363.043	318.961	337.355	302.604	292.611	249.014	215.204	205.655	322.078	281.819	311.395	260.279	249.082	303.263
ENSMUSG00000029061	Mmp23	16.1363	1.03049	0.389309	0.00812186	0.151773	-0.599467	0.382863	0.117407	0.366265	0.431019	0.395042	0.275241	0.60481	-0.289375	0.593708	0.625973	NA	1.27188	0.555453	0.0220329	0.118878	0.982502	0.550855	0.0744898	0.206191	17.3042	21.1247	15.3231	21.0683	30.8308	21.1829	7.56993	9.4544	11.6425	20.244	14.7451	23.5364	10.7524	10.09	23.2216	29.2252	14.6509	79.1807	20.2202	13.1947	23.789	8.8958	15.0379
ENSMUSG00000026042	Col5a2	500.797	0.782533	0.295595	0.00811336	0.151773	-1.01044	0.295699	0.000632848	0.0118209	-0.227911	0.296167	0.441575	0.748969	0.223434	0.353917	0.527834	0.880156	-0.120092	0.353592	0.734131	0.886071	0.103341	0.354456	0.770631	0.884499	418.033	546.994	446.998	502.831	662.193	293.535	293.713	443.884	390.21	744.081	675.948	768.855	365.583	321.2	817.696	963.368	671.771	2585.04	521.933	576.609	583.529	284.666	288.225
ENSMUSG00000085888	Gm12224	773.303	0.398824	0.150797	0.00817466	0.152557	0.549313	0.149941	0.000248751	0.00587306	0.948137	0.150441	2.93084e-10	2.31524e-08	0.608755	0.179593	0.000699858	0.0650005	0.1252	0.178367	0.482729	0.732952	0.733955	0.179634	4.39205e-05	0.000597386	1030.06	1002.75	893.996	664.823	1037.53	1051.58	1055.25	424.503	427.015	495.754	416.356	433.069	751.135	568.405	775.205	580.253	793.861	346.559	701.387	668.972	729.062	1119.39	953.65
ENSMUSG00000090860	Gm17134	37.03	0.835535	0.316023	0.00819549	0.15276	-0.952416	0.315676	0.00255233	0.0320886	-0.116882	0.331772	0.724617	0.901267	0.0711969	0.259007	0.783406	0.959422	-0.198762	0.260496	0.445455	0.70478	-0.127565	0.264699	0.62986	0.797876	0	0	0	0	37.5332	46.905	56.0175	0	0	0	0	69.0401	33.7934	50.4502	0	0	0	0	133.959	65.9735	78.3636	42.9964	45.1136
ENSMUSG00000061013	Mkx	21.4301	1.30845	0.495006	0.00821026	0.15285	-0.457298	0.487576	0.348296	0.646942	0.851151	0.497477	0.0870932	0.325184	1.35466	0.660249	0.0401952	0.384081	-0.490526	0.626847	0.433904	0.695144	0.864132	0.673685	0.199599	0.404892	19.1257	15.7311	20.5768	22.4729	76.4069	40.8528	12.1119	10.8726	8.26239	24.2929	19.0135	20.3982	15.3606	10.09	24.7038	9.5646	14.6509	114.372	21.4839	36.9452	44.7792	7.41317	12.5315
ENSMUSG00000033722	BC034090	25.3384	0.719003	0.272361	0.00829328	0.154209	-0.982296	0.275402	0.000361404	0.00782464	-0.263293	0.282477	0.351291	0.677549	0.93025	0.395832	0.0187678	0.283264	0.244986	0.356878	0.492417	0.740176	1.17524	0.394203	0.00287034	0.0184432	20.0364	18.8774	15.7609	16.3865	28.1499	25.7221	18.1678	22.6906	23.6605	22.9432	19.4015	34.52	21.5049	25.2251	26.186	44.6348	14.6509	65.7926	35.3853	46.1815	43.3799	35.5832	38.8478
ENSMUSG00000029233	Srd5a3	40.309	0.590948	0.223928	0.00831501	0.154407	-0.580807	0.223505	0.00935952	0.0779987	0.0101409	0.228713	0.964634	0.98754	-0.148842	0.284179	0.600445	0.909598	-0.896781	0.30685	0.00347192	0.031938	-1.04562	0.307683	0.000677883	0.00578226	22.3133	35.9569	35.4621	29.4957	57.6403	36.3136	37.8496	36.3994	40.1853	39.5884	31.0424	47.0728	16.8967	28.5884	43.4787	27.0997	39.6117	79.5632	68.2431	55.4178	62.9708	31.1353	18.7973
ENSMUSG00000029343	Crybb1	23.6402	-0.944557	0.357972	0.00832403	0.154407	-0.537818	0.372968	0.149304	0.4171	-1.48237	0.36597	5.10993e-05	0.00112129	0.0693253	0.444207	0.875982	0.981435	-1.00856	0.467745	0.0310663	0.148621	-0.939237	0.472329	0.0467539	0.148451	9.56285	14.8322	9.19388	18.2592	12.0642	7.56533	27.2517	46.7993	34.9274	58.9327	70.6215	39.2273	7.68031	16.8167	16.7986	28.6938	22.2477	14.1531	12.6376	32.9868	13.9935	7.41317	23.8099
ENSMUSG00000001794	Capns1	2281.92	0.188879	0.0716428	0.00837914	0.1547	-0.319686	0.0716861	8.21399e-06	0.000377068	-0.130807	0.0718529	0.0686844	0.281489	-0.0161698	0.0854632	0.849935	0.975519	-0.490905	0.0859855	1.13535e-08	8.5417e-07	-0.507075	0.0861523	3.96139e-09	1.8317e-07	1788.71	1985.72	2012.15	1616.64	1873.98	2077.44	2077.19	2131.5	2022.78	2015.86	2008.06	2196.73	2262.62	2063.41	2495.58	2175.42	2645.84	2722.74	2449.17	2132.26	2093.43	1967.45	1869.71
ENSMUSG00000058444	Map2k5	249.991	0.227084	0.0861366	0.00838097	0.1547	0.181173	0.0844717	0.0319705	0.172049	0.408257	0.0855996	1.84794e-06	6.33546e-05	0.306573	0.112294	0.00633178	0.185483	0.0844967	0.108754	0.437187	0.697989	0.39107	0.112825	0.000527912	0.00475169	270.037	278.217	296.831	258.438	289.542	311.692	264.948	208.47	199.424	229.882	230.878	200.844	216.585	179.939	276.188	233.801	248.523	205.028	278.027	233.546	267.276	287.631	265.669
ENSMUSG00000025355	Mmp19	38.0834	0.595643	0.225942	0.00838246	0.1547	-0.242104	0.22177	0.274969	0.577873	0.353539	0.228182	0.121291	0.394347	0.0688786	0.29214	0.813609	0.966352	0.40095	0.282685	0.156085	0.406732	0.469828	0.288206	0.103063	0.260424	21.4026	26.0688	26.706	25.282	63.0022	48.4181	48.4475	15.127	17.2759	27.4419	17.4613	47.0728	38.4016	42.0418	19.763	38.7898	24.4182	46.6669	75.8257	40.9036	44.7792	74.1317	36.3415
ENSMUSG00000072115	Ang	7.95401	1.17593	0.445979	0.00837076	0.1547	-0.391852	0.425793	0.357422	0.654848	0.784076	0.452407	0.0830741	0.316395	-0.104874	0.652056	0.872222	NA	0.868159	0.610716	0.155159	0.405578	0.763284	0.617507	0.216431	0.42656	9.56285	5.39354	7.00486	14.9819	14.7452	9.07839	6.05594	3.78176	4.50676	10.7968	6.20848	7.84546	1.53606	3.36335	20.2571	10.096	5.96888	22.5684	16.4289	7.91682	2.7987	5.93053	10.0252
ENSMUSG00000046223	Plaur	11.4378	1.29158	0.489985	0.00839018	0.1547	-1.00383	0.483979	0.0380683	0.19236	0.287748	0.502342	0.566771	0.825868	0.187517	0.628987	0.765608	NA	-0.247554	0.629659	0.694205	0.862535	-0.0600371	0.642302	0.925529	0.96755	6.83061	9.43869	6.56706	11.7046	17.4261	4.5392	6.05594	3.30904	11.2669	9.89709	4.65636	14.1218	1.53606	5.04502	4.44668	17.5351	5.42626	11.858	74.5619	17.1531	19.5909	1.48263	12.5315
ENSMUSG00000024527	Afg3l2	1747.15	-0.174426	0.0662257	0.00844309	0.154931	-0.0643755	0.0663608	0.332005	0.630781	-0.238802	0.0663163	0.000317056	0.00511146	-0.199942	0.079993	0.0124371	0.240924	-0.220092	0.0806066	0.00632479	0.0494541	-0.420034	0.0806119	1.88254e-07	5.76223e-06	1685.79	1605.93	1607.18	1898.02	1552.27	1443.46	1663.87	2077.13	1963.44	1878.2	1975.85	1992.75	1694.28	1944.01	1580.55	1810.9	1819.97	1561.43	1628.99	1963.37	1628.84	1375.88	1599.02
ENSMUSG00000035095	Fam167a	11.9873	1.23309	0.468109	0.0084338	0.154931	-0.493914	0.453082	0.27566	0.578508	0.739174	0.474352	0.119166	0.391079	1.40197	0.722911	0.0524599	NA	1.45826	0.579967	0.0119238	0.0781148	2.86024	0.693312	3.69987e-05	0.000519869	20.4918	12.5849	10.5073	13.1092	16.0857	7.56533	7.56993	7.56352	6.38457	9.44722	6.59651	12.5527	10.7524	0	17.2927	19.6606	13.5656	43.2242	5.05504	18.4726	8.3961	20.7569	8.77208
ENSMUSG00000052681	Rap1b	462.911	0.319007	0.121113	0.00843938	0.154931	-0.207258	0.120834	0.0863019	0.309117	0.111749	0.121471	0.357593	0.683262	0.0469779	0.148427	0.751619	0.953701	0.0242551	0.148014	0.869833	0.950116	0.071233	0.148882	0.632328	0.799826	477.232	477.328	496.032	637.669	439.675	508.39	354.273	406.067	459.689	500.703	467.964	508.386	380.943	415.373	525.697	473.979	475.34	760.823	759.52	455.217	460.386	461.099	388.478
ENSMUSG00000029713	Gnb2	642.004	0.209279	0.0794232	0.008414	0.154931	-0.207875	0.0793297	0.00878292	0.0749057	0.00140446	0.0798194	0.985962	0.994512	-0.0106379	0.0981212	0.913666	0.988686	-0.0234395	0.098092	0.811141	0.922183	-0.0340774	0.0987299	0.729976	0.861167	651.185	571.715	580.966	608.641	627.341	621.87	601.052	628.718	588.507	672.552	597.178	652.742	579.096	523	615.125	617.98	633.787	818.965	840.401	695.361	712.269	472.96	677.956
ENSMUSG00000054555	Adam12	12.4924	1.15537	0.439269	0.00853292	0.156393	-1.68945	0.448962	0.000167873	0.00432434	-0.53408	0.462532	0.248218	0.57467	-0.580943	0.579601	0.316192	NA	-0.551531	0.62548	0.3779	0.651939	-1.13247	0.613732	0.0650047	0.188332	9.10748	9.43869	10.5073	6.5546	9.3833	3.02613	6.05594	7.0908	11.2669	14.8456	12.805	14.1218	7.68031	11.7717	10.8697	21.2547	7.05413	70.7654	35.3853	11.8752	18.1916	2.96527	5.01262
ENSMUSG00000028108	Ecm1	175.919	0.63222	0.240729	0.00863249	0.157841	0.161139	0.238767	0.499753	0.76274	0.793358	0.240541	0.00097298	0.0126397	0.410684	0.29188	0.159418	0.629088	0.454358	0.28758	0.114122	0.341085	0.865042	0.290778	0.00293064	0.0187576	157.104	216.64	182.564	257.97	406.163	170.976	145.343	122.907	104.031	194.793	129.214	183.584	78.3392	70.6303	225.299	196.074	151.935	224.919	179.454	236.185	159.526	241.669	236.846
ENSMUSG00000024084	Qpct	19.0068	1.04566	0.398118	0.00862646	0.157841	-0.544307	0.391076	0.163977	0.438994	0.501354	0.403059	0.213546	0.535242	-0.892593	0.54855	0.103698	0.54876	1.51343	0.533351	0.00454561	0.0390133	0.620835	0.507272	0.221001	0.432118	17.3042	22.4731	16.6366	23.8775	48.257	7.56533	9.08391	17.0179	14.647	27.4419	18.2374	17.26	6.14425	1.68167	31.6209	31.882	23.8755	42.8417	36.6491	30.3478	15.3929	5.93053	18.7973
ENSMUSG00000027805	Pfn2	2595.41	0.263294	0.100293	0.00865893	0.157981	0.232244	0.100089	0.0203206	0.128495	0.495538	0.100238	7.66835e-07	2.92524e-05	0.301752	0.119473	0.0115471	0.233005	0.153233	0.119109	0.198268	0.466547	0.454985	0.119477	0.000140023	0.00157487	2950.82	3122.41	3342.2	2522.58	2751.99	3424.07	2934.1	2178.77	2105.41	2076.14	2023.96	1955.09	2337.89	2255.12	3404.68	2336.42	3048.47	1820.77	2339.22	2380.33	2586	3263.28	2684.26
ENSMUSG00000103593	Gm37352	10.8514	1.11056	0.423046	0.0086607	0.157981	-0.870055	0.413442	0.035342	0.182974	0.24051	0.446121	0.589808	0.838482	-0.186807	0.455684	0.681844	NA	-0.648744	0.481163	0.177567	0.436875	-0.835551	0.481592	0.0827449	0.222545	2.73224	3.59569	2.18902	3.2773	17.4261	6.05226	6.05594	4.25448	5.25788	1.3496	1.94015	4.70728	3.07212	8.40836	7.90522	2.65683	3.79838	6.50276	18.9564	15.8336	20.9903	5.93053	11.2784
ENSMUSG00000029098	Acox3	455.651	-0.17281	0.0659453	0.00878011	0.158145	-0.123728	0.0666686	0.0634734	0.260249	-0.296537	0.0663689	7.8948e-06	0.000222734	-0.0788799	0.0831192	0.342622	0.777176	-0.33654	0.0852208	7.84659e-05	0.00171189	-0.41542	0.0858085	1.29029e-06	3.026e-05	367.487	357.771	372.571	383.444	400.801	423.658	457.224	508.647	474.712	436.372	489.694	484.849	433.17	524.682	454.056	408.09	393.404	397.434	395.557	469.732	474.38	392.898	409.781
ENSMUSG00000005148	Klf5	89.7584	0.476332	0.181718	0.00876034	0.158145	-1.12643	0.185884	1.36246e-09	2.13478e-07	-0.650096	0.188395	0.000559104	0.00814333	0.443757	0.221565	0.0451959	0.40073	-1.4458	0.234486	7.01195e-10	7.64021e-08	-1.00204	0.239257	2.81243e-05	0.000410204	56.9217	63.374	38.0889	41.6685	53.6189	39.3397	77.2133	85.5623	91.2618	76.4775	84.2025	81.5928	98.308	55.4952	91.8981	107.867	97.13	183.225	126.376	85.7656	103.552	60.788	48.873
ENSMUSG00000100826	Snhg14	371.832	-0.283695	0.10826	0.00878043	0.158145	0.391376	0.107944	0.000288165	0.00659024	0.107681	0.106478	0.311871	0.639893	0.234113	0.123167	0.0573317	0.443225	0.257699	0.121233	0.0335323	0.156895	0.491812	0.122871	6.26345e-05	0.000800175	101.548	85.8471	85.3718	93.6371	525.465	558.321	591.968	89.8168	67.2258	71.9788	88.4708	538.199	577.559	575.132	50.8898	72.7973	71.6266	58.5249	449.899	471.051	507.964	671.633	498.755
ENSMUSG00000037855	Zfp365	11.7517	1.29093	0.492193	0.00872085	0.158145	0.78632	0.441095	0.0746423	0.285139	2.07725	0.48147	1.60044e-05	0.000414367	-0.350889	0.615247	0.568459	NA	2.19999	0.56716	0.000104905	0.00215481	1.8491	0.559894	0.000957951	0.00766636	10.929	8.0903	9.63169	11.7046	46.9165	13.6176	13.6259	6.14536	1.87782	3.14907	1.94015	4.70728	0	6.72669	1.9763	7.9705	7.59676	15.3006	17.6927	3.95841	4.19805	19.2742	12.5315
ENSMUSG00000024529	Lox	272.652	1.24803	0.476721	0.00884608	0.158145	-1.52116	0.476919	0.00142494	0.0217898	-0.273128	0.477745	0.567523	0.82628	-0.698783	0.56618	0.217126	0.691213	-0.953178	0.569828	0.0943772	0.304044	-1.65196	0.5691	0.00369891	0.0225003	154.827	246.305	221.967	130.624	327.075	158.872	62.0734	165.452	137.832	322.105	194.791	404.826	250.378	85.7653	428.364	185.447	188.291	1956.57	494.131	232.227	335.844	80.0622	102.759
ENSMUSG00000002257	Def6	22.9352	0.615307	0.235101	0.00886535	0.158145	-0.277017	0.230071	0.228571	0.525524	0.33829	0.238278	0.155687	0.452431	0.841423	0.367593	0.0220788	0.30334	0.162538	0.325709	0.617759	0.818337	1.00396	0.367658	0.00632013	0.0338858	26.8671	30.5634	23.6414	27.6229	24.1285	30.2613	18.1678	17.4906	15.3981	34.6398	20.9536	15.6909	15.3606	21.8617	19.763	28.1624	25.5034	37.104	61.9243	23.7505	30.7857	28.17	16.291
ENSMUSG00000016756	Cmah	24.1114	0.834754	0.318597	0.00879066	0.158145	-0.362263	0.312836	0.246866	0.547408	0.472491	0.321767	0.141989	0.430578	0.764935	0.45021	0.0893074	0.524927	0.3573	0.412999	0.386964	0.658575	1.12224	0.446048	0.0118712	0.0546068	24.5902	27.8666	16.6366	35.5821	56.2998	9.07839	28.7657	20.327	15.0225	28.3417	22.1177	34.52	13.8246	8.40836	25.692	51.5426	34.728	58.9074	20.2202	32.9868	29.3864	28.17	25.0631
ENSMUSG00000052928	Ctif	222.9	0.253067	0.0966807	0.0088563	0.158145	0.041513	0.0954285	0.663551	0.857141	0.29458	0.0966293	0.00229944	0.0245736	0.0245894	0.126199	0.845514	0.973976	0.270949	0.123517	0.0282624	0.13977	0.295539	0.125418	0.0184515	0.0757067	272.314	267.879	231.161	193.361	229.221	226.96	272.517	191.924	190.035	192.093	165.301	236.933	210.441	215.254	253.461	232.207	207.826	231.804	246.433	213.754	264.477	260.943	223.061
ENSMUSG00000117839	Gm50251	394.769	-0.323685	0.123557	0.00879993	0.158145	-0.0146059	0.124683	0.906745	0.967316	-0.338291	0.12416	0.00643729	0.0537168	-0.197443	0.0982794	0.0445372	0.399157	-0.0265047	0.0989884	0.788887	0.912862	-0.223948	0.0990139	0.0237109	0.0911124	0.455374	0	0	0	538.87	596.148	641.93	0	2.25338	2.24934	1.16409	663.726	806.433	687.804	0	0	1.62788	1.91258	524.461	602.998	618.513	554.505	500.009
ENSMUSG00000040249	Lrp1	992.183	0.685912	0.26177	0.00878555	0.158145	-0.350854	0.261615	0.179885	0.462496	0.335057	0.261888	0.200759	0.518343	0.0450502	0.311185	0.884893	0.982994	0.575725	0.310659	0.0638486	0.2409	0.620775	0.310885	0.0458468	0.146522	996.358	1007.24	770.973	1207.92	1762.72	859.421	738.825	833.878	795.443	978.012	888.589	1112.49	757.279	462.46	1112.17	960.711	745.025	2743.02	1607.5	1068.77	1137.67	1058.6	1146.64
ENSMUSG00000030589	Rasgrp4	78.3262	0.55902	0.213484	0.00883043	0.158145	-0.170599	0.208921	0.414174	0.70133	0.388421	0.214985	0.0708032	0.286519	0.163515	0.233112	0.483027	0.859668	0.299303	0.22863	0.190495	0.455893	0.462818	0.232052	0.0461023	0.147123	5.46449	9.43869	8.75608	14.0456	147.452	128.611	168.052	8.98168	8.26239	16.6451	8.14863	81.5928	95.2359	70.6303	12.846	10.6273	11.3951	25.6285	155.443	96.3214	110.549	136.402	144.113
ENSMUSG00000036894	Rap2b	59.0477	0.664364	0.253777	0.00884707	0.158145	-0.547086	0.252804	0.0304587	0.167188	0.117279	0.256433	0.647423	0.866468	0.830607	0.328667	0.0114975	0.233005	-0.227246	0.318071	0.474949	0.727171	0.603361	0.333011	0.0700115	0.197762	62.3862	70.116	59.9791	52.4368	61.6617	43.8789	54.5035	50.1083	49.1988	48.5857	60.5327	61.1946	59.9064	48.7685	63.2417	48.3544	65.6577	110.929	208.521	54.0983	57.3734	32.6179	51.3793
ENSMUSG00000103114	Gm32200	83.6538	-0.785427	0.299989	0.00883991	0.158145	0.757731	0.299886	0.0115129	0.0890184	-0.0276956	0.297384	0.9258	0.976452	0.0188674	0.367787	0.959087	0.995341	0.503444	0.363337	0.165866	0.421084	0.522311	0.365308	0.152779	0.339068	103.825	73.7116	83.6206	120.792	143.43	121.045	77.2133	102.58	94.6419	156.554	120.289	70.6091	98.308	95.8554	62.7477	83.956	71.6266	42.0767	44.2316	75.2098	48.9773	87.4754	86.4676
ENSMUSG00000053870	Fpgt	110.061	-0.309508	0.118057	0.00874982	0.158145	0.221294	0.118386	0.0615855	0.255325	-0.088214	0.116834	0.450225	0.754515	0.0481223	0.158011	0.760709	0.955028	0.110135	0.155414	0.47854	0.730075	0.158257	0.158649	0.318508	0.542619	102.004	119.557	142.286	108.619	109.919	99.8623	116.577	116.762	144.592	128.212	100.5	138.08	118.277	107.627	92.3922	117.963	121.548	81.8583	106.156	71.2514	93.7565	127.506	106.518
ENSMUSG00000020143	Dock2	17.4688	1.44777	0.552635	0.00879932	0.158145	-1.36649	0.551161	0.0131644	0.0969258	0.0812799	0.561988	0.885004	0.964064	0.526153	0.718639	0.464075	0.851394	0.0836598	0.698791	0.904704	0.962526	0.609813	0.720446	0.397308	0.617168	13.2058	14.8322	12.2585	14.5137	33.5118	1.51307	12.1119	11.3453	18.7782	26.9921	15.1332	6.27637	6.14425	6.72669	20.7512	24.4429	13.023	39.0166	139.014	14.5142	18.1916	1.48263	3.75946
ENSMUSG00000035274	Tpbg	9.79784	1.18587	0.451924	0.00868908	0.158145	-1.80659	0.467138	0.000110023	0.00312768	-0.620717	0.483871	0.199557	0.516929	0.655372	0.600315	0.274959	NA	-1.16672	0.627145	0.0628344	0.238399	-0.511345	0.657138	0.436487	0.651351	4.55374	4.49461	7.44267	0.468185	13.4047	4.5392	4.54196	7.56352	8.26239	15.7454	4.65636	7.84546	7.68031	3.36335	12.846	13.2842	12.4804	30.9837	27.8027	9.2363	25.1883	5.93053	0
ENSMUSG00000040729	Cep126	18.5883	0.725139	0.27695	0.00883672	0.158145	-0.583068	0.273519	0.033029	0.175504	0.142071	0.287862	0.621634	0.855378	0.0512207	0.310814	0.869105	0.979699	-0.266287	0.315414	0.398533	0.668241	-0.215066	0.321208	0.503142	0.705041	13.6612	15.7311	6.56706	10.7683	13.4047	4.5392	7.56993	12.2907	13.8958	7.19788	10.0888	10.9836	4.60819	5.04502	17.7867	14.3469	11.3951	19.1258	17.6927	14.5142	16.7922	23.7221	17.5442
ENSMUSG00000071866	Ppia	1381.95	0.291042	0.111007	0.00874563	0.158145	-0.344576	0.111005	0.00190822	0.0267193	-0.0535335	0.111214	0.630263	0.859418	0.137588	0.132929	0.300646	0.748502	-0.212864	0.132972	0.109418	0.332657	-0.0752756	0.133369	0.57247	0.757478	1163.94	1264.33	1410.6	1034.69	1344.49	1364.79	1453.43	1215.36	1387.71	1144.91	1310.38	1514.17	1520.7	1283.12	1436.28	1446.91	1455.86	1727.82	2713.29	1154.54	1558.88	1266.17	1236.86
ENSMUSG00000029614	Rpl6	2854.61	0.192335	0.0734381	0.00881839	0.158145	-0.14986	0.0733883	0.0411505	0.201024	0.0424758	0.0735233	0.563454	0.823416	-0.0337755	0.087865	0.70068	0.939815	0.0542081	0.0878097	0.537013	0.768063	0.0204325	0.0879527	0.816295	0.911088	2794.63	2859.47	3213.92	2507.6	2430.28	2879.36	2678.24	2879.81	2679.27	2494.07	2654.13	2631.37	2844.79	2616.68	3209.52	3204.14	3326.3	2992.8	3672.49	2359.21	2718.94	2882.24	2840.9
ENSMUSG00000036620	Mgat4b	637.763	0.275198	0.105233	0.00891947	0.158926	0.292612	0.104411	0.00507069	0.0515747	0.56781	0.104954	6.3002e-08	3.12684e-06	0.387911	0.128767	0.00259112	0.120327	0.329102	0.126541	0.00930156	0.0652176	0.717013	0.128373	2.33189e-08	9.04949e-07	836.522	844.538	819.569	667.164	737.259	794.359	784.245	500.611	508.888	557.386	515.304	520.939	580.632	521.319	656.133	614.26	651.151	569.948	743.091	585.845	666.091	855.479	714.298
ENSMUSG00000024065	Ehd3	96.8464	0.421555	0.161266	0.00894822	0.159043	-0.265969	0.159965	0.0963778	0.328426	0.155586	0.162906	0.339544	0.66765	-0.110377	0.193177	0.567743	0.895875	-0.588842	0.200216	0.00327119	0.0305059	-0.699219	0.200974	0.000502999	0.00456527	111.567	99.7804	84.934	77.7188	58.9808	60.5226	69.6433	75.6352	79.9949	61.182	71.3975	86.3001	76.8031	63.9036	101.78	81.2991	102.014	124.7	98.5734	83.1267	90.9578	80.0622	72.683
ENSMUSG00000027655	Dhx35	211.608	-0.214341	0.0820064	0.00895631	0.159043	0.0426352	0.0826215	0.605833	0.828476	-0.171706	0.081891	0.0360142	0.186064	-0.164529	0.109345	0.132407	0.594711	-0.0696372	0.111179	0.531084	0.764807	-0.234166	0.111543	0.0357877	0.122651	216.758	198.212	201.39	199.915	223.859	210.316	210.444	265.196	232.849	240.229	225.833	216.535	216.585	230.389	179.35	225.831	218.678	218.799	169.344	207.157	179.117	183.847	181.707
ENSMUSG00000041957	Pkp2	49.1286	0.758144	0.290067	0.00895712	0.159043	0.377362	0.280121	0.177936	0.459729	1.13551	0.288038	8.07365e-05	0.001653	-0.405948	0.343302	0.237015	0.709789	0.803996	0.339155	0.01776	0.102813	0.398048	0.336771	0.237225	0.453113	61.0201	62.9246	56.9145	43.5412	56.2998	51.4442	42.3916	35.9267	23.6605	14.8456	17.0733	25.1055	43.0097	13.4534	46.9372	38.2584	52.0921	50.8745	36.6491	31.6673	30.7857	80.0622	80.2019
ENSMUSG00000059447	Hadhb	6041.74	-0.423021	0.162015	0.00902786	0.160072	-0.291524	0.162087	0.0720877	0.279491	-0.714545	0.162057	1.03744e-05	0.000282597	-0.147259	0.191736	0.442469	0.840084	-0.813683	0.191903	2.23447e-05	0.000600897	-0.960942	0.19191	5.52135e-07	1.46133e-05	4128.42	2799.24	3226.18	5181.41	3616.59	3734.25	5229.31	8188.93	6695.16	5871.67	6314.41	6703.16	4863.17	6948.67	4306.37	4456.57	4809.83	3360.4	4136.29	8168.84	5142.61	3617.62	5894.84
ENSMUSG00000030214	Plbd1	417.2	-0.513465	0.19669	0.0090402	0.160072	-0.505699	0.197826	0.0105796	0.0841002	-1.01916	0.197444	2.44612e-07	1.03287e-05	-0.394348	0.234856	0.0931312	0.532466	-0.396386	0.236578	0.093836	0.303238	-0.790734	0.23622	0.000815582	0.00676218	288.707	151.019	177.311	484.104	292.223	229.986	316.423	619.736	538.182	724.287	533.153	505.248	433.17	570.087	317.691	434.658	387.435	308.307	381.656	555.497	373.627	204.603	428.579
ENSMUSG00000027230	Creb3l1	68.7744	0.754317	0.288977	0.00904631	0.160072	-0.461398	0.287416	0.108421	0.351077	0.292919	0.290656	0.313556	0.641216	0.384235	0.368673	0.297314	0.747451	0.38646	0.358633	0.281217	0.562625	0.770695	0.366459	0.0354583	0.121791	62.8416	90.7912	59.5413	71.1642	127.345	55.9834	68.1294	49.1629	50.3255	67.0303	65.189	108.267	62.9786	35.3151	76.0877	94.5833	61.8593	245.192	77.0894	65.9735	110.549	75.6143	67.6703
ENSMUSG00000063358	Mapk1	2017	-0.0961501	0.0368446	0.0090645	0.160185	-0.0327473	0.036946	0.375425	0.67053	-0.128897	0.0369178	0.000480374	0.00721504	-0.0463472	0.0458516	0.312108	0.757442	-0.103399	0.0460948	0.0248857	0.128733	-0.149746	0.0464197	0.00125573	0.00947561	1763.66	1762.79	1784.05	1753.82	1868.62	1904.95	2080.22	1964.62	1844.39	1909.69	2006.12	2287.74	2092.12	2014.64	1731.74	1803.99	1811.83	1680.01	2023.28	2167.89	2068.24	2182.44	2020.08
ENSMUSG00000036667	Tcaf1	95.2848	0.463682	0.177732	0.00908401	0.160185	-0.457385	0.177422	0.00993889	0.0806642	0.00629664	0.179816	0.972066	0.990488	0.326169	0.23498	0.165116	0.638611	0.169981	0.228017	0.455985	0.713109	0.49615	0.234904	0.0346743	0.119823	97.45	128.546	88.8742	95.978	96.514	93.8101	75.6993	100.217	110.791	104.369	90.799	101.991	93.6998	72.3119	116.108	112.118	95.5021	257.433	99.8371	134.586	111.948	81.5448	88.974
ENSMUSG00000059974	Ntm	8.75452	1.15652	0.4433	0.00908363	0.160185	0.362849	0.404325	0.369496	0.665015	1.51937	0.437827	0.000519972	0.00768966	0.193127	0.559383	0.729907	NA	-0.0613761	0.551065	0.911317	0.965448	0.13175	0.568658	0.816781	0.911088	10.0182	7.19138	9.63169	13.1092	14.7452	27.2352	9.08391	4.25448	4.50676	2.69921	4.65636	10.9836	1.53606	1.68167	4.94076	2.65683	9.76726	22.5684	12.6376	7.91682	4.19805	7.41317	10.0252
ENSMUSG00000114439	Gm48395	12.9342	-2.84415	1.09094	0.00913236	0.160331	0.414902	1.27066	0.744027	0.897921	-2.42924	1.09094	0.025964	0.148179	-0.678732	0.789639	0.390038	NA	-5.8018	1.20178	1.38138e-06	5.82332e-05	-6.48054	1.19986	6.62499e-08	2.22261e-06	0	0.449461	0	0	1.34047	0	0	0.94544	2.25338	0	0.77606	0	0	5.04502	0	0	0	0	0	0	1.39935	0	0
ENSMUSG00000026603	Smyd2	2566.61	0.64537	0.247522	0.00912539	0.160331	0.658141	0.247284	0.00777979	0.0691579	1.30351	0.247445	1.38012e-07	6.27476e-06	0.452406	0.293008	0.122587	0.582635	0.169494	0.292813	0.562693	0.785105	0.6219	0.293006	0.0337972	0.117832	3654.83	4464.95	4498.87	2742.63	2666.2	3976.34	3077.93	1159.58	1558.21	980.262	1270.8	1125.04	2485.35	1526.96	3814.27	1913.98	3183.59	1390.06	1874.16	1291.76	2453.06	3644.31	2931.13
ENSMUSG00000020124	Usp15	2850.14	-0.180979	0.0694247	0.00913829	0.160331	0.111393	0.0694243	0.108598	0.351454	-0.0695857	0.0694018	0.31603	0.643461	0.0487727	0.0832239	0.557848	0.891189	-0.0800334	0.0832125	0.336153	0.616796	-0.0312607	0.0834431	0.707932	0.848316	3069.22	2982.62	3325.12	3236.1	2474.51	2709.9	2879.6	3596.45	3376.69	3104.99	3281.96	2714.53	2846.32	2789.9	2714.45	3276.41	3450.56	2253.78	2344.28	2533.38	2573.41	2891.13	2721.85
ENSMUSG00000088609	Gm24187	31.0639	0.980138	0.376021	0.00914445	0.160331	-0.74367	0.372209	0.0457176	0.213593	0.236469	0.382422	0.536348	0.810079	-0.0412573	0.509598	0.935473	0.992265	0.22447	0.502373	0.655006	0.838959	0.183212	0.507761	0.718231	0.854129	74.6813	46.2945	40.7158	39.7958	17.4261	12.1045	10.5979	30.7268	27.0405	33.2902	41.5192	18.8291	10.7524	20.1801	132.906	132.842	153.02	46.2844	15.1651	10.5558	2.7987	7.41317	22.5568
ENSMUSG00000045817	Zfp36l2	238.204	0.465626	0.178555	0.00911427	0.160331	-0.258348	0.178003	0.146677	0.413141	0.207277	0.179084	0.247096	0.573542	0.236321	0.216711	0.275498	0.737501	-0.178336	0.216244	0.409542	0.678003	0.0579849	0.218062	0.790309	0.896771	211.293	246.754	187.38	213.024	316.351	177.029	298.255	185.779	162.243	215.936	195.567	273.022	175.111	215.254	198.124	217.86	161.702	354.592	489.076	303.478	281.269	206.086	223.061
ENSMUSG00000109773	Gm34474	11.143	-1.2938	0.496632	0.00918359	0.16069	-1.82181	0.578408	0.00163436	0.0240387	-3.11561	0.564214	3.35089e-08	1.75496e-06	-0.962103	0.595139	0.105964	NA	-4.99233	1.0777	3.61443e-06	0.000131975	-5.95443	1.06958	2.59057e-08	9.89627e-07	3.64299	0	2.18902	3.74548	1.34047	0	3.02797	24.5814	25.9139	11.6966	14.3571	32.9509	12.2885	10.09	3.95261	8.50187	3.79838	3.82515	5.05504	27.7089	6.99675	0	1.25315
ENSMUSG00000022035	Ccdc25	464.747	-0.263462	0.101135	0.00918586	0.16069	-0.0891219	0.101661	0.380673	0.674396	-0.352584	0.1014	0.000506781	0.00751805	-0.11476	0.124099	0.355099	0.786145	-0.332557	0.125793	0.00820103	0.059595	-0.447317	0.126105	0.000389375	0.00369698	403.461	463.844	519.673	437.753	398.12	387.345	417.86	624.463	545.318	542.54	575.448	506.817	529.942	543.18	432.317	594.6	527.432	410.057	433.47	426.189	398.815	370.658	373.44
ENSMUSG00000027618	Nfs1	1181.13	-0.169583	0.0651421	0.00923351	0.161022	-0.0881072	0.0653717	0.177727	0.459564	-0.257691	0.0652934	7.92503e-05	0.00162609	-0.204326	0.0796413	0.0103004	0.223835	-0.056411	0.0801426	0.481506	0.732008	-0.260737	0.080142	0.00114017	0.00878666	1071.04	1010.39	1030.59	1024.39	995.97	1213.48	1197.56	1288.64	1187.91	1247.48	1236.26	1270.96	1396.28	1385.7	1178.87	1214.7	1225.79	931.425	1036.28	1183.57	1223.03	974.09	1124.08
ENSMUSG00000022265	Ank	3530.73	-0.22716	0.0872624	0.00923628	0.161022	0.580416	0.0871425	2.72834e-11	7.38951e-09	0.353256	0.0871027	5.00015e-05	0.00110102	-0.00113545	0.103717	0.991265	0.999626	0.31107	0.103525	0.00265784	0.0259608	0.309934	0.103641	0.00278552	0.0180106	3995.45	3524.23	3889.01	4225.84	4120.61	4124.62	4343.63	3224.42	2871.93	3139.63	3004.13	2949.89	3586.71	3316.26	2877.99	2771.61	2791.81	1820.39	2402.41	3119.23	3117.75	4575.41	4452.46
ENSMUSG00000036875	Dna2	20.3827	0.70011	0.268882	0.00922008	0.161022	-0.394928	0.263476	0.133896	0.393631	0.305182	0.274064	0.265475	0.595427	0.251196	0.343902	0.465128	0.851739	-0.815187	0.361953	0.0243102	0.126516	-0.563991	0.372758	0.130275	0.30562	14.1166	13.4838	14.4475	27.1548	22.788	22.696	16.6538	12.2907	11.6425	13.9459	15.9092	23.5364	15.3606	15.1351	21.2453	12.7528	16.2788	28.3061	49.2867	27.7089	25.1883	19.2742	17.5442
ENSMUSG00000046364	Rpl27a	2011.48	0.186764	0.0717714	0.00926241	0.161111	-0.128321	0.0716955	0.0734859	0.282715	0.0584437	0.0718746	0.416141	0.730021	-0.0652842	0.0863816	0.44979	0.843672	-0.0044576	0.0864163	0.958861	0.983608	-0.0697418	0.0865837	0.42054	0.63797	1955.38	1996.51	2252.06	1893.34	1891.41	2039.61	1842.52	1912.15	1821.86	1803.52	1799.68	2061.79	2079.83	1885.16	2005.45	2187.11	2325.69	1923.29	2736.04	1801.08	2220.77	1799.92	1949.91
ENSMUSG00000057280	Musk	340.695	-0.80415	0.309022	0.00926156	0.161111	0.535992	0.309207	0.083018	0.302432	-0.268158	0.308456	0.384653	0.704798	-0.327776	0.365811	0.37024	0.796733	0.197586	0.365933	0.589231	0.80155	-0.13019	0.365757	0.72188	0.856264	248.634	328.107	416.789	348.33	215.816	234.525	305.825	409.848	280.546	361.694	394.626	359.322	362.511	343.061	155.14	337.418	212.709	133.115	334.897	135.905	130.14	533.748	416.047
ENSMUSG00000055900	Tmem69	318.742	-0.217046	0.0835262	0.00936209	0.162111	-0.122521	0.084439	0.14678	0.413307	-0.339567	0.0840029	5.2923e-05	0.00114951	-0.125425	0.106121	0.237244	0.709943	-0.23457	0.108203	0.0301683	0.145908	-0.359995	0.108651	0.000922019	0.0074152	223.589	262.935	323.537	297.298	266.754	263.273	328.535	316.25	352.654	316.257	340.302	382.858	402.448	408.647	280.141	303.411	321.777	262.023	295.72	329.868	366.63	298.009	314.542
ENSMUSG00000006215	Zbtb17	632.717	-0.219818	0.0845817	0.00935286	0.162111	0.17436	0.0845585	0.0392079	0.195798	-0.0454582	0.0843597	0.589983	0.838482	0.0229695	0.101859	0.821589	0.968791	-0.303622	0.102633	0.00309313	0.0293161	-0.280652	0.103256	0.00656743	0.0349463	620.219	648.573	605.045	653.119	593.829	496.286	591.968	820.169	621.181	635.663	611.147	480.142	606.745	570.087	611.666	593.006	609.369	465.904	471.383	529.108	451.99	680.529	652.893
ENSMUSG00000025134	Alyref	246.74	0.221977	0.0854077	0.00934872	0.162111	-0.052076	0.0846255	0.538311	0.789192	0.169901	0.0856796	0.0473691	0.22329	0.092855	0.113521	0.413384	0.823738	0.123882	0.111343	0.265872	0.545645	0.216737	0.113821	0.0568863	0.171149	295.082	271.025	273.627	260.311	262.732	231.499	246.78	267.087	265.899	245.178	252.996	189.86	216.585	184.984	275.694	282.156	303.87	296.067	298.248	230.907	216.899	238.704	250.631
ENSMUSG00000060591	Ifitm2	46.6952	0.531858	0.204597	0.00933493	0.162111	-0.543359	0.204412	0.00785708	0.0695761	-0.0115005	0.208712	0.956057	0.985411	-0.395738	0.283011	0.162019	0.633683	0.841215	0.274749	0.00220044	0.0225017	0.445477	0.270618	0.0997331	0.254758	32.7869	37.7547	31.0841	59.4596	56.2998	37.8266	46.9336	30.7268	46.5698	34.6398	46.1756	70.6091	29.1852	48.7685	41.9965	36.133	59.1462	95.2463	64.4518	63.3346	79.763	53.3748	56.3919
ENSMUSG00000037410	Tbc1d2b	122.285	0.446835	0.171993	0.00937717	0.162189	-0.12518	0.17044	0.462676	0.738	0.321655	0.172566	0.0623275	0.265067	-0.124403	0.220244	0.57218	0.898537	0.670941	0.215187	0.00182116	0.0195733	0.546537	0.216012	0.0114022	0.0529729	153.006	141.58	116.018	129.687	171.58	113.48	119.605	90.2895	107.787	125.063	112.529	145.926	93.6998	80.7203	149.211	123.808	89.5332	244.045	170.608	155.698	93.7565	151.229	147.872
ENSMUSG00000024442	Dele1	1718.91	-0.202562	0.078025	0.00942851	0.162573	-0.0840197	0.0781783	0.282501	0.585659	-0.286581	0.0781151	0.000243782	0.00413292	-0.198738	0.0936855	0.0338939	0.360581	-0.054834	0.0939627	0.559509	0.783263	-0.253572	0.0939685	0.00696574	0.0365067	1590.17	1351.53	1364.64	1459.8	1467.82	1723.38	1750.17	1863.94	1768.9	1664.06	1765.54	2102.58	1768.01	2120.59	1566.22	1696.65	1546.48	1392.36	1324.42	1823.51	1985.68	1555.28	1546.39
ENSMUSG00000027082	Tfpi	41.4701	0.62275	0.239887	0.00943113	0.162573	-0.400429	0.237518	0.0918171	0.319699	0.222321	0.24287	0.359987	0.685544	0.00766557	0.321745	0.980992	0.998934	0.555772	0.310425	0.0733967	0.263248	0.563438	0.315009	0.0736729	0.20477	37.3407	43.1483	52.9743	44.0094	58.9808	31.7744	31.7937	34.5086	42.0631	28.3417	46.5636	36.0891	38.4016	31.9518	47.9254	68.5463	40.6969	97.1589	58.133	27.7089	54.5747	45.9616	71.4298
ENSMUSG00000009075	Cabp7	73.832	-0.813531	0.313347	0.00942447	0.162573	-0.494511	0.325276	0.128441	0.384724	-1.30804	0.318666	4.04769e-05	0.000915754	-0.130877	0.358096	0.714753	0.944278	0.0904093	0.358083	0.800669	0.917768	-0.0404677	0.358487	0.910122	0.960455	4.55374	4.04515	3.94024	6.08641	109.919	89.2709	86.2972	32.6177	11.2669	34.6398	18.2374	89.4382	92.1637	92.492	3.95261	17.0037	8.68201	4.20767	112.475	129.308	104.951	93.4059	81.455
ENSMUSG00000021597	Slf1	196.403	-0.360683	0.139072	0.00950049	0.163402	0.114367	0.139772	0.413218	0.700493	-0.246316	0.138778	0.0759155	0.298492	-0.279046	0.165117	0.0910301	0.529	-0.409791	0.168802	0.015197	0.092051	-0.688837	0.168457	4.33074e-05	0.000591514	162.113	147.873	133.53	197.574	152.814	122.558	175.622	180.579	214.447	158.803	195.179	213.397	161.287	173.212	128.46	151.971	153.563	127.76	146.596	183.406	123.143	167.538	189.226
ENSMUSG00000022305	Lrp12	61.7176	0.475653	0.183376	0.00949025	0.163402	-0.39876	0.182497	0.0288867	0.1616	0.0768928	0.186017	0.67934	0.881199	-0.418838	0.245012	0.0873668	0.522373	0.48204	0.243461	0.0477096	0.200294	0.0632024	0.23992	0.792218	0.897976	75.5921	64.273	56.4767	67.8869	57.6403	55.9834	42.3916	65.7081	53.7055	67.0303	60.1446	58.0564	52.2261	42.0418	65.7121	56.8563	63.4872	106.722	146.596	72.5709	50.3766	63.7532	63.9109
[truncated: 15,272 more rows]
[truncated: 13 more columns]

## Sheet: DESeq2_gastrocnemius+GFP
GeneID	Gene symbol	baseMean	log2FC_GFPvsKO_10w	lfcSE_GFPvsKO_10w	pvalue_GFPvsKO_10w	padj_GFPvsKO_10w	KO10	KO10	KO10	KOGFP10	KOGFP10	KOGFP10
[truncated: 16,165 more rows]

[truncated: 9 more sheets: DAVID_GAS-Fig4, DAVID_GAS-Fig5, DESeq2_Aging, DAVID_Aging, DESeq2_Lung, DESeq2_WhiteFat, DESeq2_Liver, DESeq2_Heart, Overlap_DEGs_tissues]
