# Supplementary material for: Targeted Bmal1 restoration in muscle prolongs lifespan with systemic health effects in aging model
Source: JCI Insight. 2024 Oct 1;9(22):e174007. doi: 10.1172/jci.insight.174007 (PMC11601919; doi:10.1172/jci.insight.174007)
Supplement: Supplemental data set 2 [file jciinsight-9-174007-s295.xlsx]

## Sheet: Proteomics
Protein Group#	Protein Accession #	Protein Description	Gene symbol	PSM#	Total Peptide#	WT1	WT2	WT3	KO1	KO2	KO3	KO+AAV1	KO+AAV2	KO+AAV3	Log2Fold(KO+AAVvsKO)	p-value_KO+AAVvsKO	Log2FC_WTvsKO+AAV	p-value_WTvsKO+AAV	Log2FC_WTvsKO	p-value_WTvsKO
SJPG101594.001	sp|Q60963|PAFA_MOUSE	Platelet-activating factor acetylhydrolase OS=Mus musculus GN=Pla2g7 PE=2 SV=2	Pla2g7	12	9	120494	136308	104203	614005	575863	559486	308062	308037	242144	-1.0353	8.86056e-05	-1.24899	0.000143302	-2.28429	9.93205e-07
SJPG105652.001	sp|P16015|CAH3_MOUSE	Carbonic anhydrase 3 OS=Mus musculus GN=Ca3 PE=1 SV=3	Car3	349	19	1.50492e+07	1.10964e+07	1.60643e+07	1.35428e+06	1.86423e+06	1.92434e+06	4.0567e+06	3.83713e+06	4.30711e+06	1.26219	0.000114449	1.77412	2.27145e-05	3.03632	3.047e-06
SJPG112908.001	sp|Q501P1|FBLN7_MOUSE	Fibulin-7 OS=Mus musculus GN=Fbln7 PE=1 SV=1	Fbln7	5	5	11638.4	8691.61	10485.8	12446	12384.2	12833.2	17858.9	19958.5	17941.4	0.56429	0.000296826	-0.863968	0.00060282	-0.299678	0.0577672
SJPG104468.001	sp|Q60949|TBCD1_MOUSE	TBC1 domain family member 1 OS=Mus musculus GN=Tbc1d1 PE=1 SV=3	Tbc1d1	13	11	130422	162915	204545	25027.4	23947.8	22938.7	46639.4	37685.6	36557.3	0.741513	0.000497949	2.0266	3.01493e-05	2.76811	2.12383e-06
SJPG106705.001	sp|O35682|MYADM_MOUSE	Myeloid-associated differentiation marker OS=Mus musculus GN=Myadm PE=2 SV=2	Myadm	1	1	14882.2	10493.3	13924.9	11843.3	11795.4	12360.1	16535.1	19270.2	16950.1	0.548403	0.000608569	-0.437493	0.0320726	0.11091	0.485223
SJPG101717.010	tr|H3BJU7|H3BJU7_MOUSE	Rho guanine nucleotide exchange factor 2 OS=Mus musculus GN=Arhgef2 PE=1 SV=1	Arhgef2	2	2	16131.7	11276.3	11624.9	12578.3	12130.4	11607.4	16412.8	16099.1	16026.7	0.419221	0.000896394	-0.333956	0.0761253	0.0852643	0.607949
SJPG108765.001	sp|Q3UQ28|PXDN_MOUSE	Peroxidasin homolog OS=Mus musculus GN=Pxdn PE=2 SV=2	Pxdn	26	21	132654	119959	100060	134285	156632	159337	212677	258927	227391	0.633875	0.00111164	-0.991769	0.000367575	-0.357894	0.0419044
SJPG103974.001	sp|Q9ERT9|PPR1A_MOUSE	Protein phosphatase 1 regulatory subunit 1A OS=Mus musculus GN=Ppp1r1a PE=2 SV=1	Ppp1r1a	3	2	26857.1	40237.8	30726.4	12782.1	13044.7	14970.5	22360.4	18567.5	22794.7	0.6409	0.00118434	0.603637	0.0134355	1.24454	0.000242791
SJPG104563.001	sp|A3KFX0|5NT1A_MOUSE	Cytosolic 5'-nucleotidase 1A OS=Mus musculus GN=Nt5c1a PE=2 SV=1	Nt5c1a	30	14	60907.5	75676.9	66298.2	101712	93246	100784	72132.4	77709.4	73462	-0.404975	0.00165621	-0.143431	0.261269	-0.548405	0.00268624
SJPG110476.002	sp|P10404|ENV1_MOUSE	MLV-related proviral Env polyprotein OS=Mus musculus PE=1 SV=3	NA	1	1	39230.9	13762.9	26345.7	11421.4	10499.2	8780.12	17853.7	17120.6	14218.9	0.681811	0.00213972	0.570196	0.170178	1.25201	0.0132568
SJPG102723.001	sp|P21460|CYTC_MOUSE	Cystatin-C OS=Mus musculus GN=Cst3 PE=2 SV=2	Cst3	12	6	51840.1	55788.1	68910.3	99641.4	78779.1	85436.7	61044.3	63297	56925.7	-0.536114	0.00228295	-0.0474423	0.738161	-0.583556	0.00737831
SJPG103077.001	sp|Q9JKY5|HIP1R_MOUSE	Huntingtin-interacting protein 1-related protein OS=Mus musculus GN=Hip1r PE=1 SV=2	Hip1r	7	5	12412.8	14428.8	20766.6	39492	29001.1	39882.9	22803.7	20557	22844.1	-0.69757	0.00236625	-0.508558	0.0413262	-1.20613	0.00149444
SJPG100155.001	sp|P32848|PRVA_MOUSE	Parvalbumin alpha OS=Mus musculus GN=Pvalb PE=1 SV=3	Pvalb	841	25	9.72179e+07	1.11895e+08	1.04899e+08	1.20404e+08	1.35133e+08	1.35736e+08	1.01681e+08	8.86708e+07	8.14676e+07	-0.529396	0.00243122	0.211854	0.134486	-0.317542	0.0228179
SJPG104229.001	sp|Q8VCX5|MICU1_MOUSE	Calcium uptake protein 1, mitochondrial OS=Mus musculus GN=Micu1 PE=1 SV=1	Micu1	16	9	50125.8	50379.6	46378.6	55699.6	62805.1	56536.6	75666.6	82882.8	75210.2	0.417975	0.00253188	-0.669937	0.000405925	-0.251962	0.0428858
SJPG113584.001	sp|Q8C196|CPSM_MOUSE	Carbamoyl-phosphate synthase [ammonia], mitochondrial OS=Mus musculus GN=Cps1 PE=1 SV=2	Cps1	5	4	14786	13892.8	6978.97	5338.39	8250.64	9659.39	14849.2	15922.3	15427	1.03328	0.00260084	-0.449079	0.169195	0.584199	0.144227
SJPG107619.001	sp|Q91XD7|CREL1_MOUSE	Cysteine-rich with EGF-like domain protein 1 OS=Mus musculus GN=Creld1 PE=2 SV=1	Creld1	10	8	171014	206610	207148	131123	147816	141155	173982	188249	193586	0.404184	0.00277464	0.0690429	0.583094	0.473227	0.0062745
SJPG103372.002	tr|A4UUI3|A4UUI3_MOUSE	Guanylate binding protein 4.1 OS=Mus musculus GN=Gbp4 PE=2 SV=1	Gbp4	4	3	27225.1	50734.3	33133.4	32831.5	29396.6	31529.9	39547.5	39972.7	43729.6	0.394587	0.00287926	-0.198342	0.420817	0.196245	0.422502
SJPG105069.001	sp|Q5BKP2|UBP13_MOUSE	Ubiquitin carboxyl-terminal hydrolase 13 OS=Mus musculus GN=Usp13 PE=2 SV=1	Usp13	19	12	31047.4	36071.2	31056.4	18526.3	19256.2	20141.9	28312.7	24414.2	24842.6	0.418964	0.00291892	0.339408	0.0258768	0.758373	0.000278795
SJPG112118.001	sp|Q64739|COBA2_MOUSE	Collagen alpha-2(XI) chain OS=Mus musculus GN=Col11a2 PE=2 SV=3	Col11a2	9	4	868665	203876	729042	73362.7	166156	87346	275642	339966	239779	1.46647	0.00305325	0.840867	0.169156	2.30734	0.00746068
SJPG117672.001	sp|Q9R000|ITBP2_MOUSE	Integrin beta-1-binding protein 2 OS=Mus musculus GN=Itgb1bp2 PE=1 SV=1	Itgb1bp2	7	5	24487.1	29898.1	25509.3	24566.9	22920.6	23492.5	33268.2	29480.7	29674.1	0.379184	0.00334661	-0.213339	0.124264	0.165845	0.186502
SJPG100849.001	sp|P14602|HSPB1_MOUSE	Heat shock protein beta-1 OS=Mus musculus GN=Hspb1 PE=1 SV=3	Hspb1	61	11	762333	1.22576e+06	1.35735e+06	893830	716283	783583	1.35443e+06	1.1304e+06	1.0849e+06	0.575746	0.00335103	-0.129703	0.599347	0.446043	0.0995179
SJPG113847.001	tr|B2RX47|B2RX47_MOUSE	Protein 4930433I11Rik OS=Mus musculus GN=4930433I11Rik PE=2 SV=1	4930433I11Rik	3	1	61896.8	62633.4	70348.3	50869.7	67213.9	52256.2	100407	86904.7	79696.2	0.653521	0.00343604	-0.45014	0.0104943	0.203381	0.193688
SJPG102279.001	sp|P01895|HA1Y_MOUSE	H-2 class I histocompatibility antigen, alpha chain (Fragment) OS=Mus musculus GN=H2-D1 PE=1 SV=1	H2-D1	1	1	10653.6	10712.1	10773.3	9882.18	9389.43	13408.5	18876.7	16088.4	16925.5	0.682225	0.00383703	-0.687926	0.000423192	-0.00570079	0.971355
SJPG120545.001	sp|Q8CD91|SMOC2_MOUSE	SPARC-related modular calcium-binding protein 2 OS=Mus musculus GN=Smoc2 PE=1 SV=1	Smoc2	17	9	14929.3	15130.9	10790.2	51030.3	35876	45653.2	30620	22741.9	25188.1	-0.750838	0.00386193	-0.949071	0.00172244	-1.69991	8.20878e-05
SJPG101148.001	sp|Q3V3R1|C1TM_MOUSE	Monofunctional C1-tetrahydrofolate synthase, mitochondrial OS=Mus musculus GN=Mthfd1l PE=1 SV=2	Mthfd1l	4	3	30618.2	30575.8	32636.4	25254	27671.8	23741.2	38890.3	39973.1	31595.6	0.521948	0.00412161	-0.228303	0.113341	0.293645	0.0260566
SJPG103341.010	sp|P35922-10|FMR1_MOUSE	Isoform ISO10 of Fragile X mental retardation protein 1 homolog OS=Mus musculus GN=Fmr1	Fmr1	3	3	44905.7	57033.9	55752.5	48833.9	44663	50393	63962.5	60649.5	59291.7	0.355122	0.00433198	-0.229266	0.116237	0.125857	0.362218
SJPG104463.001	sp|E9Q634|MYO1E_MOUSE	Unconventional myosin-Ie OS=Mus musculus GN=Myo1e PE=1 SV=1	Myo1e	4	4	18058	11424.9	15070.7	13387.6	13651.1	14200.1	16942.4	16923.5	16793.8	0.297259	0.00438583	-0.210345	0.273802	0.0869137	0.636175
SJPG103155.001	sp|O70274|TP4A2_MOUSE	Protein tyrosine phosphatase type IVA 2 OS=Mus musculus GN=Ptp4a2 PE=1 SV=1	Ptp4a2	6	4	66144.1	55709.7	54658.2	42121.8	39092.3	45268.9	53682.2	53892.5	53653.9	0.352747	0.0044408	0.125256	0.302626	0.478002	0.00628479
SJPG101241.001	sp|P16460|ASSY_MOUSE	Argininosuccinate synthase OS=Mus musculus GN=Ass1 PE=1 SV=1	Ass1	12	8	26981.5	28614.3	22007.6	18200	22551	26495.8	32705.6	33045.4	36372.4	0.617978	0.00493917	-0.403372	0.0207704	0.214607	0.26471
SJPG114494.001	sp|O35490|BHMT1_MOUSE	Betaine--homocysteine S-methyltransferase 1 OS=Mus musculus GN=Bhmt PE=1 SV=1	Bhmt	11	8	19677.9	27938.3	14879.9	16756.6	19279.3	29821.3	41252.5	36250.5	45581.4	0.940934	0.00497698	-1.01958	0.00457189	-0.0786439	0.801004
SJPG105383.001	tr|Q8BTS3|Q8BTS3_MOUSE	Guanylate-binding protein 9 OS=Mus musculus GN=Gbp9 PE=2 SV=1	Gbp9	4	3	9260.51	16300.9	10973	12878.5	10793.3	10976.2	14891.6	15452.1	14947.8	0.390918	0.00508171	-0.351391	0.144189	0.0395275	0.86217
SJPG105177.001	sp|O35074|PTGIS_MOUSE	Prostacyclin synthase OS=Mus musculus GN=Ptgis PE=2 SV=1	Ptgis	8	5	66808.4	38224.7	50928.8	39372	44903.5	40069.6	50416.6	57070.9	61955	0.443791	0.00519808	-0.151619	0.506214	0.292172	0.206534
SJPG100976.001	sp|Q07235|GDN_MOUSE	Glia-derived nexin OS=Mus musculus GN=Serpine2 PE=2 SV=2	Serpine2	3	1	34152.9	13636.4	21602.4	7618.22	7812.34	7526.49	11995.7	13517.3	9366.03	0.587143	0.0052687	0.909279	0.0343521	1.49642	0.00262015
SJPG104394.001	sp|P53986|MOT1_MOUSE	Monocarboxylate transporter 1 OS=Mus musculus GN=Slc16a1 PE=1 SV=1	Slc16a1	9	4	202915	165482	208793	69454.1	84263	73412.7	110500	122629	94789.3	0.526647	0.00531772	0.816159	0.00124241	1.34281	4.14302e-05
SJPG110339.001	sp|P33434|MMP2_MOUSE	72 kDa type IV collagenase OS=Mus musculus GN=Mmp2 PE=2 SV=1	Mmp2	10	7	16046.2	17099.1	16057.8	19863.6	21394.7	22885.8	28232.9	26728.4	33110.7	0.45374	0.00537306	-0.834542	0.000289762	-0.380801	0.00779612
SJPG101113.001	sp|P13595|NCAM1_MOUSE	Neural cell adhesion molecule 1 OS=Mus musculus GN=Ncam1 PE=1 SV=3	Ncam1	14	9	35194.6	29175.8	31515.5	32552	35990	32330.8	51570.1	51978.9	40425.2	0.505488	0.00540119	-0.581174	0.00584271	-0.0756864	0.524133
SJPG102368.001	sp|Q9D023|MPC2_MOUSE	Mitochondrial pyruvate carrier 2 OS=Mus musculus GN=Mpc2 PE=1 SV=1	Mpc2	16	8	2.35838e+06	1.3712e+06	1.63062e+06	831684	887023	807088	992367	1.15958e+06	1.13564e+06	0.378034	0.00565268	0.670869	0.0173769	1.0489	0.00174034
SJPG101026.001	sp|Q8R001|MARE2_MOUSE	Microtubule-associated protein RP/EB family member 2 OS=Mus musculus GN=Mapre2 PE=1 SV=1	Mapre2	23	6	138258	154057	156338	96425.1	111044	104825	137496	127241	131580	0.345431	0.00587313	0.177532	0.12773	0.522962	0.00223811
SJPG101660.001	sp|Q91YI0|ARLY_MOUSE	Argininosuccinate lyase OS=Mus musculus GN=Asl PE=1 SV=1	Asl	7	5	36697.8	40836.7	34234.3	27015.9	28021.3	28071.4	34563.8	41320.1	34004.5	0.397465	0.00606969	0.0263911	0.8422	0.423856	0.00572312
SJPG103032.001	tr|Q9MD68|Q9MD68_MOUSE	Cytochrome c oxidase subunit 1 OS=Mus musculus GN=mt-Co1 PE=2 SV=1	mt-Co1	1	1	140371	156088	157266	111937	127566	112404	141451	159150	153286	0.368097	0.00616176	-0.000702896	0.994859	0.367394	0.0123378
SJPG101834.001	sp|Q5EBG6|HSPB6_MOUSE	Heat shock protein beta-6 OS=Mus musculus GN=Hspb6 PE=2 SV=1	Hspb6	42	6	588538	930368	785037	861769	872436	850904	1.27175e+06	1.02581e+06	1.11038e+06	0.393021	0.00627563	-0.584237	0.0203185	-0.191216	0.313139
SJPG102980.002	tr|G5E867|G5E867_MOUSE	MCG116540, isoform CRA_b OS=Mus musculus GN=Raph1 PE=1 SV=1	Raph1	6	5	12177	11694.1	12149.2	9903.44	9179.32	9131.88	12382.5	12252.4	11012.4	0.336352	0.00639843	0.0167623	0.870272	0.353115	0.00729657
SJPG102980.001	tr|F2Z3U3|F2Z3U3_MOUSE	Protein Raph1 OS=Mus musculus GN=Raph1 PE=1 SV=2	Raph1	5	4	10788.7	10582.9	10746.3	8674.2	7588.9	7730.71	11435.7	10446.1	9667.04	0.394073	0.00643356	0.0291427	0.787939	0.423215	0.00421246
SJPG101851.001	sp|Q8C3F2|F120C_MOUSE	Constitutive coactivator of PPAR-gamma-like protein 2 OS=Mus musculus GN=Fam120c PE=2 SV=3	Fam120c	3	2	5752.63	4384.83	6549.19	4728.25	4198.71	4271.74	6221.3	5261.76	5737.02	0.382329	0.00652148	-0.0616684	0.728969	0.32066	0.0966703
SJPG100348.001	sp|P97352|S10AD_MOUSE	Protein S100-A13 OS=Mus musculus GN=S100a13 PE=1 SV=1	S100a13	15	5	320512	425184	408897	420856	442541	475148	557474	570004	537388	0.316109	0.00662513	-0.538547	0.00643024	-0.222438	0.15451
SJPG105312.001	sp|Q61245|COBA1_MOUSE	Collagen alpha-1(XI) chain OS=Mus musculus GN=Col11a1 PE=1 SV=2	Col11a1	14	4	716594	59476.4	401929	113243	173527	126398	241922	349785	206014	0.937067	0.00736607	-0.00842162	0.992682	0.928645	0.326506
SJPG104512.001	tr|L7N1X8|L7N1X8_MOUSE	Protein Gbp6 OS=Mus musculus GN=Gbp6 PE=4 SV=1	Gm43302	6	4	18126.9	30207.5	27856.5	17601.8	19308.3	18613.4	25913	43665.4	28049.6	0.775622	0.00740827	-0.352365	0.243012	0.423256	0.0781215
SJPG108231.001	sp|Q9R059|FHL3_MOUSE	Four and a half LIM domains protein 3 OS=Mus musculus GN=Fhl3 PE=1 SV=2	Fhl3	53	14	400010	518299	633677	266304	281137	266521	315459	338212	357594	0.311702	0.00743508	0.594621	0.0151641	0.906323	0.00169924
SJPG102441.001	tr|Q91Z40|Q91Z40_MOUSE	Gbp6 protein OS=Mus musculus GN=Gbp7 PE=2 SV=2	Gbp7	10	9	39030.6	58290.5	54396	34273.4	33694.2	37362.9	44203.7	60785.2	47265.1	0.519155	0.00753488	-0.0124305	0.952353	0.506724	0.0221069
SJPG101290.001	sp|Q8BLF1|NCEH1_MOUSE	Neutral cholesterol ester hydrolase 1 OS=Mus musculus GN=Nceh1 PE=1 SV=1	Nceh1	12	7	473810	211430	322674	214286	227410	199571	259986	331922	281394	0.440044	0.00759529	0.137564	0.653665	0.577608	0.0837644
SJPG102946.001	sp|P97298|PEDF_MOUSE	Pigment epithelium-derived factor OS=Mus musculus GN=Serpinf1 PE=1 SV=2	Serpinf1	34	15	471782	317252	418769	334883	507721	430149	632786	602043	729890	0.642245	0.00776106	-0.716454	0.00541349	-0.0742089	0.735485
SJPG110067.001	sp|Q61581|IBP7_MOUSE	Insulin-like growth factor-binding protein 7 OS=Mus musculus GN=Igfbp7 PE=2 SV=3	Igfbp7	3	2	8713.55	8213.07	10376.8	13868.2	14539.7	15699.2	22504.5	17762.1	19249.9	0.42713	0.00778709	-1.12439	0.000165945	-0.697264	0.00107413
SJPG100480.001	sp|Q9CYH2|F213A_MOUSE	Redox-regulatory protein FAM213A OS=Mus musculus GN=Fam213a PE=1 SV=2	Prxl2a	16	9	385326	173736	226200	173797	197550	163265	224967	233278	223066	0.354131	0.00819316	0.12378	0.67556	0.477911	0.144475
SJPG109374.001	sp|O70571|PDK4_MOUSE	[Pyruvate dehydrogenase (acetyl-transferring)] kinase isozyme 4, mitochondrial OS=Mus musculus GN=Pdk4 PE=2 SV=1	Pdk4	32	11	142092	317674	251156	192097	247906	184329	339708	334311	264167	0.591009	0.00825667	-0.467994	0.168869	0.123016	0.699171
SJPG109669.001	sp|Q9QXD6|F16P1_MOUSE	Fructose-1,6-bisphosphatase 1 OS=Mus musculus GN=Fbp1 PE=1 SV=3	Fbp1	7	2	58315.6	35009.9	80311.9	26999.3	23477.3	22535.3	43860.7	38214.3	29568.3	0.598238	0.0089637	0.575388	0.118251	1.17363	0.00641788
SJPG107008.001	sp|Q3U2A8|SYVM_MOUSE	Valine--tRNA ligase, mitochondrial OS=Mus musculus GN=Vars2 PE=1 SV=2	Vars2	4	3	9048.66	12033.3	10564.3	8378.09	8686.35	7289.92	10435.4	10290.2	9986.61	0.338444	0.00902168	0.0337287	0.802684	0.372173	0.0358711
SJPG102851.001	sp|Q00623|APOA1_MOUSE	Apolipoprotein A-I OS=Mus musculus GN=Apoa1 PE=1 SV=2	Apoa1	114	20	543161	656402	654675	583250	615996	555214	836358	726513	696639	0.361814	0.00911854	-0.286262	0.0667217	0.0755525	0.538041
SJPG100324.001	sp|Q61553|FSCN1_MOUSE	Fascin OS=Mus musculus GN=Fscn1 PE=1 SV=4	Fscn1	21	12	62258.2	76616.5	66261.5	87307.2	93173.3	105206	141540	123050	116740	0.416128	0.00912278	-0.895153	0.000360036	-0.479025	0.00808171
SJPG103888.001	sp|Q6A0D4|RFTN1_MOUSE	Raftlin OS=Mus musculus GN=Rftn1 PE=1 SV=4	Rftn1	4	4	21222.6	17967.5	20836.8	24489.9	24395.2	26546.3	30933.6	32849.1	29345.8	0.303631	0.00912803	-0.636023	0.00108119	-0.332391	0.0205218
SJPG102464.001	sp|Q91V14|S12A5_MOUSE	Solute carrier family 12 member 5 OS=Mus musculus GN=Slc12a5 PE=1 SV=2	Slc12a5	3	2	15927.1	9417.11	12039.5	9557.9	10588.2	9480.5	12480.9	12840.5	11530.8	0.315219	0.00944876	-0.0110951	0.957009	0.304123	0.17061
SJPG107480.001	sp|O08746|MATN2_MOUSE	Matrilin-2 OS=Mus musculus GN=Matn2 PE=2 SV=2	Matn2	3	2	8624.41	6722.43	9943.32	7139.21	11206.2	8617.06	14856.1	12308.3	17370.1	0.734629	0.00945737	-0.820646	0.00485496	-0.0860174	0.70284
SJPG122127.001	sp|Q8BVA5-2|CB043_MOUSE	Isoform 2 of UPF0554 protein C2orf43 homolog OS=Mus musculus	Ldah	1	1	21750	16541.5	18407.1	17614.7	18034	17286.4	20163.5	21741.7	22016.2	0.271212	0.00971393	-0.181135	0.210782	0.0900771	0.497039
SJPG104244.001	sp|Q99L88|SNTB1_MOUSE	Beta-1-syntrophin OS=Mus musculus GN=Sntb1 PE=1 SV=4	Sntb1	19	13	174188	204461	170256	78636.2	100161	97299.6	116722	147116	123894	0.491018	0.0100592	0.503676	0.00881532	0.994695	0.000270603
SJPG106345.001	tr|E9PWQ3|E9PWQ3_MOUSE	Protein Col6a3 OS=Mus musculus GN=Col6a3 PE=1 SV=2	Col6a3	385	126	5.63921e+06	1.50806e+06	3.41697e+06	2.17908e+06	2.37547e+06	2.08626e+06	2.63891e+06	3.11966e+06	2.7435e+06	0.35483	0.0101364	0.121187	0.79709	0.476017	0.327076
SJPG115448.001	sp|P01132|EGF_MOUSE	Pro-epidermal growth factor OS=Mus musculus GN=Egf PE=1 SV=2	Egf	5	4	11475.8	9219.67	9811.67	15008.3	15969.5	15659.5	11926.7	13718.5	11896.1	-0.315773	0.0103593	-0.302283	0.052276	-0.618056	0.00136879
SJPG106200.001	sp|A2RSY6|TRM1L_MOUSE	TRMT1-like protein OS=Mus musculus GN=Trmt1l PE=2 SV=1	Trmt1l	1	1	16124.2	19058.4	18044.9	20139.6	15596.1	16647.9	25413.2	22243.3	22667.4	0.431001	0.0104308	-0.402771	0.0113685	0.0282292	0.839939
SJPG102279.004	sp|P01900|HA12_MOUSE	H-2 class I histocompatibility antigen, D-D alpha chain OS=Mus musculus GN=H2-D1 PE=1 SV=1	H2-D1	5	3	9439.85	10292.5	12018.5	11267.7	13672.5	16784	20714.5	23634.6	18514.7	0.603219	0.0106077	-0.985509	0.000369357	-0.38229	0.0698232
SJPG106345.002	tr|J3QQ16|J3QQ16_MOUSE	Protein Col6a3 OS=Mus musculus GN=Col6a3 PE=4 SV=1	Col6a3	374	119	5.72557e+06	1.53283e+06	3.43449e+06	2.18967e+06	2.35575e+06	2.12216e+06	2.62745e+06	3.09318e+06	2.71358e+06	0.336841	0.0106778	0.150253	0.749734	0.487094	0.315216
SJPG112208.001	sp|Q6NVG5|MREG_MOUSE	Melanoregulin OS=Mus musculus GN=Mreg PE=1 SV=1	Mreg	1	1	27176	31191.2	22836.8	14379.5	14316.5	14660.8	17098.4	16955.9	19565.4	0.303434	0.0107865	0.590292	0.00586286	0.893726	0.000413003
SJPG110084.001	sp|Q76LL6|FHOD3_MOUSE	FH1/FH2 domain-containing protein 3 OS=Mus musculus GN=Fhod3 PE=1 SV=1	Fhod3	5	5	11636.8	9841.33	10962.7	7946.91	8540.61	7959.02	10982.5	9424.07	9982.76	0.311865	0.0109649	0.0936957	0.447662	0.405561	0.0074335
SJPG107180.001	sp|Q08093|CNN2_MOUSE	Calponin-2 OS=Mus musculus GN=Cnn2 PE=1 SV=1	Cnn2	4	3	18487.2	14483.5	19329.5	15206.6	18374.3	18577	23047	25615.5	21098.4	0.420946	0.0110105	-0.422331	0.0281843	-0.00138495	0.993017
SJPG103518.001	sp|Q9D7N3|RT09_MOUSE	28S ribosomal protein S9, mitochondrial OS=Mus musculus GN=Mrps9 PE=2 SV=3	Mrps9	13	9	23972.4	35196	30618.8	28534.6	30550.2	27847.4	34918.8	35048.2	34160.7	0.261415	0.0110239	-0.231494	0.184714	0.0299212	0.854603
SJPG104014.001	sp|Q9CXR1|DHRS7_MOUSE	Dehydrogenase/reductase SDR family member 7 OS=Mus musculus GN=Dhrs7 PE=2 SV=2	Dhrs7	6	5	235720	81632.4	159464	78783.7	79226.8	80687.9	101995	153551	106322	0.575068	0.0114666	0.293952	0.482192	0.869021	0.0512898
SJPG100445.001	sp|Q9CR41|HYPK_MOUSE	Huntingtin-interacting protein K OS=Mus musculus GN=Hypk PE=2 SV=2	Hypk	5	2	28032.2	33768.5	40467.5	37135.9	38722.8	35935.9	47956	46849.3	42229.9	0.292193	0.0116914	-0.436159	0.0294867	-0.143966	0.371305
SJPG100681.001	sp|Q9R0P9|UCHL1_MOUSE	Ubiquitin carboxyl-terminal hydrolase isozyme L1 OS=Mus musculus GN=Uchl1 PE=1 SV=1	Uchl1	10	5	146820	145754	135078	103986	138311	137323	318561	196919	179572	0.837287	0.0119439	-0.654117	0.0246161	0.18317	0.235818
SJPG101079.001	sp|Q9DAW9|CNN3_MOUSE	Calponin-3 OS=Mus musculus GN=Cnn3 PE=1 SV=1	Cnn3	7	7	65361.7	60673.6	62973.3	55137.7	71537.4	72495.1	94720.3	86145.9	87256.9	0.438701	0.012174	-0.503823	0.00169843	-0.0651225	0.644782
SJPG101053.001	sp|P97370|AT1B3_MOUSE	Sodium/potassium-transporting ATPase subunit beta-3 OS=Mus musculus GN=Atp1b3 PE=1 SV=1	Atp1b3	12	7	206172	129692	143464	133067	130614	137259	164705	184875	152857	0.32142	0.0123838	-0.0929982	0.647456	0.228421	0.254133
SJPG106829.001	sp|P34928|APOC1_MOUSE	Apolipoprotein C-I OS=Mus musculus GN=Apoc1 PE=1 SV=1	Apoc1	4	2	42985.8	75367.5	51739.5	62970.5	66219.9	64161.5	85754.7	74487.4	76451.6	0.28937	0.0126819	-0.51423	0.0507547	-0.22486	0.317247
SJPG104008.001	sp|Q9DCU6|RM04_MOUSE	39S ribosomal protein L4, mitochondrial OS=Mus musculus GN=Mrpl4 PE=2 SV=1	Mrpl4	6	4	40286.3	32146.6	33215.4	28441.7	29883.9	31549.2	36358.1	42175.2	35168.5	0.335992	0.0129154	-0.108715	0.449713	0.227276	0.108142
SJPG105042.001	sp|P34022|RANG_MOUSE	Ran-specific GTPase-activating protein OS=Mus musculus GN=Ranbp1 PE=1 SV=2	Ranbp1	11	4	87905.4	103617	116988	111877	122877	110352	144039	139751	133394	0.274589	0.0131755	-0.444453	0.0135707	-0.169864	0.245031
SJPG106732.001	sp|Q8BU88|RM22_MOUSE	39S ribosomal protein L22, mitochondrial OS=Mus musculus GN=Mrpl22 PE=2 SV=1	Mrpl22	4	4	42007.8	28561.1	32617.7	25346.6	28101.2	27116.7	30571.7	34270	33539.7	0.287801	0.0132727	0.0517855	0.758455	0.339586	0.0727377
SJPG109811.001	sp|Q91XC8|DAP1_MOUSE	Death-associated protein 1 OS=Mus musculus GN=Dap PE=1 SV=3	Dap	1	1	9378.82	14919	11316.2	12419.2	12776.9	17457.3	20054.4	18639.6	20468.8	0.488593	0.0139644	-0.757564	0.00497315	-0.268971	0.255172
SJPG107587.001	sp|P97333|NRP1_MOUSE	Neuropilin-1 OS=Mus musculus GN=Nrp1 PE=1 SV=2	Nrp1	5	5	19679.3	18877.3	19709.1	21525.7	23696.4	24725.2	27351.7	28393.4	28987.8	0.278639	0.0142269	-0.540145	0.000828687	-0.261506	0.0352142
SJPG101319.001	sp|Q3UPH1|PRRC1_MOUSE	Protein PRRC1 OS=Mus musculus GN=Prrc1 PE=2 SV=1	Prrc1	13	7	89103.6	80828	100383	90846.1	100261	101634	118468	117128	114807	0.261054	0.0142669	-0.379931	0.0142169	-0.118877	0.350563
SJPG102983.001	sp|Q64520|KGUA_MOUSE	Guanylate kinase OS=Mus musculus GN=Guk1 PE=1 SV=2	Guk1	5	5	20456	26430.1	26213.6	22907.8	23893.1	23633.8	29318.6	26647.5	27780.6	0.248868	0.0143385	-0.204956	0.173696	0.0439116	0.744225
SJPG104539.001	sp|Q80X41|VRK1_MOUSE	Serine/threonine-protein kinase VRK1 OS=Mus musculus GN=Vrk1 PE=1 SV=2	Vrk1	3	2	19963.2	13567.9	16719.9	11212.5	12174.3	12972.9	16750.9	19641.2	14015.5	0.460228	0.0147752	-0.00868072	0.965096	0.451547	0.0285114
SJPG105523.001	sp|O09110|MP2K3_MOUSE	Dual specificity mitogen-activated protein kinase kinase 3 OS=Mus musculus GN=Map2k3 PE=1 SV=2	Map2k3	30	11	668403	666471	643923	407946	418034	422507	489983	473550	500966	0.229995	0.0148945	0.434396	0.00256247	0.664391	0.0001896
SJPG100501.001	sp|Q8BVU0|LRCH3_MOUSE	Leucine-rich repeat and calponin homology domain-containing protein 3 OS=Mus musculus GN=Lrch3 PE=2 SV=3	Lrch3	1	1	18373	14550.4	20211.1	14089.1	20396.6	15850.8	26224.3	28182.9	20733.1	0.583398	0.0152935	-0.501289	0.0280846	0.0821091	0.675559
SJPG104782.001	sp|P11688|ITA5_MOUSE	Integrin alpha-5 OS=Mus musculus GN=Itga5 PE=1 SV=3	Itga5	1	1	9327.13	7931.23	9586.13	9577.87	11561.8	11518.6	14028.8	12863.1	14664	0.350936	0.015344	-0.633258	0.00149192	-0.282321	0.0692966
SJPG107401.001	sp|Q8R5A0|SMYD2_MOUSE	N-lysine methyltransferase SMYD2 OS=Mus musculus GN=Smyd2 PE=1 SV=1	Smyd2	40	16	283316	260633	250861	174729	151086	161026	202460	217946	186049	0.316503	0.015935	0.391342	0.0108017	0.707845	0.000411584
SJPG101694.001	sp|Q8BYC6|TAOK3_MOUSE	Serine/threonine-protein kinase TAO3 OS=Mus musculus GN=Taok3 PE=1 SV=2	Taok3	4	4	9674.08	12697.8	11150.5	12018.8	12377.7	11785.1	14677.3	13473.4	15619.3	0.272342	0.0161281	-0.391049	0.0254204	-0.118708	0.374914
SJPG106226.001	tr|Q6NXL1|Q6NXL1_MOUSE	Protein Sec24d OS=Mus musculus GN=Sec24d PE=2 SV=1	Sec24d	5	4	11709.7	10130.8	10484.6	10408.7	10160.6	14585.8	15228	17062.9	16754.9	0.498946	0.0167186	-0.602482	0.00118869	-0.103537	0.553334
SJPG100490.001	sp|P10852|4F2_MOUSE	4F2 cell-surface antigen heavy chain OS=Mus musculus GN=Slc3a2 PE=1 SV=1	Slc3a2	14	10	177689	112151	122689	85113.1	91267.3	100191	109750	117532	109673	0.287371	0.0168111	0.263105	0.202496	0.550475	0.0252341
SJPG104054.001	sp|Q8CCM6|TIM21_MOUSE	Mitochondrial import inner membrane translocase subunit Tim21 OS=Mus musculus GN=Timm21 PE=2 SV=1	Timm21	4	3	11029.4	9279.33	10046.2	8421.38	8648.92	7847.91	9329.7	10276.1	10548.9	0.274395	0.0168676	0.00793694	0.946111	0.282332	0.0369078
SJPG111400.001	sp|Q17ST2|KCNA7_MOUSE	Potassium voltage-gated channel subfamily A member 7 OS=Mus musculus GN=Kcna7 PE=2 SV=2	Kcna7	4	3	29202.8	18028.9	20937.4	12354.4	10539.6	10577.9	13416.6	13588.6	13737.3	0.287539	0.0169429	0.712658	0.00757188	1.0002	0.00167796
SJPG101597.001	sp|Q99PL5|RRBP1_MOUSE	Ribosome-binding protein 1 OS=Mus musculus GN=Rrbp1 PE=1 SV=2	Rrbp1	76	38	164937	117916	150260	122061	137847	165590	189240	222755	175111	0.468553	0.0170835	-0.445606	0.033778	0.0229473	0.899401
SJPG100183.001	sp|Q9JM14|NT5C_MOUSE	5'(3')-deoxyribonucleotidase, cytosolic type OS=Mus musculus GN=Nt5c PE=1 SV=1	Nt5c	4	2	15291.8	20499.3	18918.2	21215	17392.2	16906.2	30561.5	25447.1	22021.3	0.485679	0.0170907	-0.510003	0.0231691	-0.0243233	0.879553
SJPG110379.001	sp|A4Q9F0|TTLL7_MOUSE	Tubulin polyglutamylase TTLL7 OS=Mus musculus GN=Ttll7 PE=1 SV=1	Ttll7	1	1	12157.7	10430.4	10422.8	15624.2	14149.6	16820.5	11895.2	13379.6	12327.7	-0.307479	0.0172648	-0.189973	0.139653	-0.497452	0.00480251
SJPG101054.001	sp|Q9DC51|GNAI3_MOUSE	Guanine nucleotide-binding protein G(k) subunit alpha OS=Mus musculus GN=Gnai3 PE=1 SV=3	Gnai3	7	7	150627	132484	139114	125528	134133	145484	175617	167892	154137	0.297216	0.0173863	-0.23704	0.0656983	0.0601764	0.592152
SJPG100385.001	tr|Q3TIX6|Q3TIX6_MOUSE	Protein Fubp3 OS=Mus musculus GN=Fubp3 PE=2 SV=1	Fubp3	6	5	19334.2	21819.2	22508.5	22626.7	23457.5	24362.7	30152.9	26518	27920	0.262607	0.0174054	-0.411114	0.00899098	-0.148507	0.196241
SJPG104334.001	sp|Q8R349|CDC16_MOUSE	Cell division cycle protein 16 homolog OS=Mus musculus GN=Cdc16 PE=2 SV=1	Cdc16	3	3	11629.2	11972.9	14849.8	11587.9	11123.7	11355.7	14806.3	14017	12566.1	0.277753	0.0174577	-0.11165	0.441112	0.166103	0.222567
SJPG104403.001	sp|Q6NT99|DUS23_MOUSE	Dual specificity protein phosphatase 23 OS=Mus musculus GN=Dusp23 PE=2 SV=1	Dusp23	18	9	98582.2	129621	115141	66576	69574.7	64955.9	82560	74863.3	81891.5	0.250129	0.0175098	0.513154	0.00696806	0.763283	0.00072401
SJPG106095.001	sp|Q80Y14|GLRX5_MOUSE	Glutaredoxin-related protein 5, mitochondrial OS=Mus musculus GN=Glrx5 PE=1 SV=2	Glrx5	5	3	93093.3	126387	154254	88885.9	111294	71292.9	176597	119033	134585	0.668034	0.0176724	-0.21348	0.390281	0.454554	0.101975
SJPG104949.001	sp|Q61235|SNTB2_MOUSE	Beta-2-syntrophin OS=Mus musculus GN=Sntb2 PE=1 SV=2	Sntb2	13	9	123591	128154	122804	108438	105669	105291	123281	120582	130849	0.229693	0.0177425	-2.03588e-05	0.999832	0.229673	0.036122
SJPG100690.004	tr|S4R2A9|S4R2A9_MOUSE	Protein transport protein Sec31A (Fragment) OS=Mus musculus GN=Sec31a PE=4 SV=1	Sec31a	24	10	140221	149465	155222	144444	173244	173286	200930	214993	195525	0.320623	0.0179417	-0.458832	0.00309788	-0.138208	0.270567
SJPG100091.001	sp|Q99L43|CDS2_MOUSE	Phosphatidate cytidylyltransferase 2 OS=Mus musculus GN=Cds2 PE=1 SV=1	Cds2	4	3	24368	11741.8	14194.8	14064.3	13656.1	12054.1	17792.4	23504.7	15828.1	0.505196	0.0179951	-0.234899	0.457517	0.270296	0.351384
SJPG104301.001	sp|Q8CFI2|UB2R1_MOUSE	Ubiquitin-conjugating enzyme E2 R1 OS=Mus musculus GN=Cdc34 PE=1 SV=1	Cdc34	4	3	24568.2	32011	28533.6	42493.3	44755	45783.3	38643.7	38141.2	36501.7	-0.231519	0.0181097	-0.420509	0.0140576	-0.652028	0.00158573
SJPG102981.001	sp|P70255|NFIC_MOUSE	Nuclear factor 1 C-type OS=Mus musculus GN=Nfic PE=1 SV=1	Nfic	5	5	17939.9	12888.6	14723.8	11181.9	12733.3	11170.4	16273.4	18261.9	13183.4	0.43354	0.0182063	-0.0675522	0.716462	0.365988	0.044951
SJPG100021.001	sp|Q78YZ6|SCOC_MOUSE	Short coiled-coil protein OS=Mus musculus GN=Scoc PE=2 SV=1	Scoc	3	2	17360.7	24419	22110.8	18352.1	16480.7	18142.2	20218	21235	21553.9	0.251319	0.0183305	0.00618014	0.967729	0.257499	0.13065
SJPG114984.001	tr|E9Q7P1|E9Q7P1_MOUSE	Protein Col22a1 OS=Mus musculus GN=Col22a1 PE=4 SV=1	Col22a1	9	7	120258	45207	77909.6	51488.4	58649.7	43688.1	76784.1	61452	69502.4	0.437907	0.018542	0.123026	0.731696	0.560933	0.154651
SJPG107568.001	sp|Q8BKY8|MTEF2_MOUSE	Transcription termination factor 2, mitochondrial OS=Mus musculus GN=Mterf2 PE=1 SV=1	Mterf2	6	6	48189.9	62127.1	48722.1	35846.8	39308.7	34517.5	43385.5	42243.8	47350.1	0.278433	0.0186388	0.249737	0.110847	0.52817	0.00680552
SJPG101596.001	sp|Q8BHD7|PTBP3_MOUSE	Polypyrimidine tract-binding protein 3 OS=Mus musculus GN=Ptbp3 PE=2 SV=1	Ptbp3	9	7	38255.4	28238.2	29448.9	25738.9	30395.8	37865.6	42800.7	46934.3	40136.8	0.481499	0.0187174	-0.447226	0.02222	0.0342725	0.860707
SJPG118373.001	sp|Q8R4E4|MYOZ3_MOUSE	Myozenin-3 OS=Mus musculus GN=Myoz3 PE=2 SV=1	Myoz3	57	13	1.22123e+06	1.58798e+06	1.42808e+06	2.14051e+06	1.90191e+06	2.16764e+06	1.70943e+06	1.45e+06	1.76904e+06	-0.336332	0.0190511	-0.220976	0.168178	-0.557308	0.00454102
SJPG100069.010	tr|G3UZJ2|G3UZJ2_MOUSE	Microtubule-associated protein (Fragment) OS=Mus musculus GN=Map2 PE=1 SV=3	Map2	1	1	13175.5	10393.5	10835.1	6350.43	8454.11	8974.71	9763.14	12902.5	16878.4	0.713889	0.0191532	-0.173	0.455112	0.540889	0.017536
SJPG105619.001	sp|Q8BTI7|ANR52_MOUSE	Serine/threonine-protein phosphatase 6 regulatory ankyrin repeat subunit C OS=Mus musculus GN=Ankrd52 PE=1 SV=1	Ankrd52	2	1	12861.8	12052.7	14759.3	14483.8	14395.7	15525.3	11169.6	13316.1	11993	-0.286591	0.0196319	0.119715	0.374733	-0.166876	0.184808
SJPG118363.001	sp|Q5SUV5|MYLK4_MOUSE	Myosin light chain kinase family member 4 OS=Mus musculus GN=Mylk4 PE=3 SV=2	Mylk4	5	3	59277.9	85519.3	99180.8	16021.7	25033.5	17453	27365.6	26243.3	34598.2	0.609214	0.0198381	1.44627	0.000454002	2.05548	0.000121297
SJPG102425.001	sp|P04223|HA1K_MOUSE	H-2 class I histocompatibility antigen, K-K alpha chain OS=Mus musculus GN=H2-K1 PE=1 SV=1	H2-K1	6	4	8770.9	10012.5	10456.5	10851.3	13668.3	13717	16136.8	18141.2	15397.9	0.382563	0.0201187	-0.765118	0.000556409	-0.382554	0.0290948
SJPG100585.001	sp|Q99JF8|PSIP1_MOUSE	PC4 and SFRS1-interacting protein OS=Mus musculus GN=Psip1 PE=1 SV=1	Psip1	12	8	35107.2	26963.9	30687.2	24154.7	27164.7	24250.1	32327.1	32471.2	28083.8	0.296539	0.0202426	-0.00707054	0.959837	0.289468	0.0635255
SJPG108634.001	sp|D3YYU8|OBSL1_MOUSE	Obscurin-like protein 1 OS=Mus musculus GN=Obsl1 PE=2 SV=1	Obsl1	29	23	46158.5	62698.3	50313	53042.9	47080	59229.7	67566.4	81640.9	63131.7	0.41179	0.0203434	-0.419336	0.0392554	-0.00754643	0.962429
SJPG108790.001	sp|P05622|PGFRB_MOUSE	Platelet-derived growth factor receptor beta OS=Mus musculus GN=Pdgfrb PE=1 SV=1	Pdgfrb	4	3	12636.8	9120.08	10659.6	10629.1	12030.2	10325.9	13932	14893.4	12409.4	0.321185	0.0205665	-0.355868	0.0548451	-0.0346831	0.820816
SJPG110375.002	tr|D3Z7D5|D3Z7D5_MOUSE	Collagen alpha-2(VI) chain OS=Mus musculus GN=Col6a2 PE=4 SV=1	Col6a2	74	24	1.71474e+06	505018	1.07092e+06	722289	767680	692273	849425	988176	839030	0.291851	0.0210566	0.132353	0.763168	0.424205	0.34504
SJPG100011.001	sp|Q91XV3|BASP1_MOUSE	Brain acid soluble protein 1 OS=Mus musculus GN=Basp1 PE=1 SV=3	Basp1	9	7	28500	21566.9	24450	27848	32900.5	35866.3	49054	41799.9	38133.4	0.416873	0.0211813	-0.793107	0.00167913	-0.376233	0.0447161
SJPG100851.001	sp|Q9QYS9|QKI_MOUSE	Protein quaking OS=Mus musculus GN=Qki PE=1 SV=1	Qk	2	1	23764.7	25658.8	32074.2	24910.6	31674	20457.6	43219	38536.4	31939.8	0.573514	0.0214019	-0.481183	0.0271717	0.0923305	0.653612
SJPG108779.001	sp|Q91ZE0|TMLH_MOUSE	Trimethyllysine dioxygenase, mitochondrial OS=Mus musculus GN=Tmlhe PE=1 SV=2	Tmlhe	5	4	19175.3	18146.8	16553.4	20264.5	24882	22491.3	26091.2	29377	28273.2	0.311418	0.0216168	-0.637198	0.000851408	-0.32578	0.0317376
SJPG104061.001	sp|Q9DB32|HAGHL_MOUSE	Hydroxyacylglutathione hydrolase-like protein OS=Mus musculus GN=Haghl PE=2 SV=1	Haghl	3	2	13856.5	10558.9	15011.9	13586.9	12366.9	15475.9	17849.6	16784.9	16590.9	0.311576	0.0216218	-0.392772	0.0396018	-0.0811954	0.640473
SJPG101643.001	sp|P55096|ABCD3_MOUSE	ATP-binding cassette sub-family D member 3 OS=Mus musculus GN=Abcd3 PE=1 SV=2	Abcd3	19	16	98143.8	57631.5	67051.8	63792.5	63098.3	60545	70476.7	88440.5	75010.7	0.313318	0.0216642	-0.100639	0.656171	0.212678	0.326978
SJPG102205.001	sp|Q9QZE5|COPG1_MOUSE	Coatomer subunit gamma-1 OS=Mus musculus GN=Copg1 PE=2 SV=1	Copg1	28	20	132898	136113	138913	152183	153453	160444	178907	185275	176174	0.213401	0.0216748	-0.405526	0.00359536	-0.192124	0.069322
SJPG101870.001	sp|P46735|MYO1B_MOUSE	Unconventional myosin-Ib OS=Mus musculus GN=Myo1b PE=2 SV=3	Myo1b	18	11	178346	131517	149738	151531	160187	143530	206042	206397	165940	0.339433	0.0216804	-0.335552	0.0741143	0.0038813	0.97819
SJPG102794.001	sp|Q62189|SNRPA_MOUSE	U1 small nuclear ribonucleoprotein A OS=Mus musculus GN=Snrpa PE=2 SV=3	Snrpa	9	6	89598.1	95349	94927.4	104938	94029.7	96441.7	121089	116829	111703	0.243894	0.0216886	-0.320803	0.0132216	-0.0769093	0.450537
SJPG103327.001	sp|Q9CQY2|RAM_MOUSE	RNMT-activating mini protein OS=Mus musculus GN=Fam103a1 PE=2 SV=1	Ramac	1	1	11710.2	10851.4	14206.7	12534.8	14720.8	13820.2	10011.9	11801.6	11344.6	-0.309292	0.0217213	0.143173	0.340137	-0.166119	0.26406
SJPG100861.001	sp|Q9R0P4|SMAP_MOUSE	Small acidic protein OS=Mus musculus GN=Smap PE=1 SV=1	1110004F10Rik	6	3	64133.9	70140.9	85438.5	65499.7	82016.9	69697.5	90384.3	100406	85135.5	0.348365	0.0219445	-0.335794	0.0532195	0.0125708	0.93562
SJPG100027.001	sp|P68369|TBA1A_MOUSE	Tubulin alpha-1A chain OS=Mus musculus GN=Tuba1a PE=1 SV=1	Tuba1a	130	30	6.0999e+06	6.33209e+06	6.79499e+06	6.91037e+06	7.21408e+06	7.27392e+06	8.92744e+06	8.72869e+06	7.81884e+06	0.249551	0.022149	-0.405009	0.00771209	-0.155458	0.146229
SJPG107261.001	sp|P82347|SGCD_MOUSE	Delta-sarcoglycan OS=Mus musculus GN=Sgcd PE=1 SV=1	Sgcd	31	14	682119	576901	597893	469318	495333	527643	562265	616042	592101	0.247198	0.0222549	0.0660382	0.566989	0.313236	0.0271674
SJPG101691.001	sp|O70589|CSKP_MOUSE	Peripheral plasma membrane protein CASK OS=Mus musculus GN=Cask PE=1 SV=2	Cask	3	3	13771.4	10951.4	14981.2	10845.5	11536.8	14036.3	15192.7	14875.3	15645.3	0.336502	0.0224735	-0.215357	0.170275	0.121145	0.482955
SJPG101691.010	tr|B1AUH5|B1AUH5_MOUSE	Peripheral plasma membrane protein CASK (Fragment) OS=Mus musculus GN=Cask PE=4 SV=1	Cask	1	1	13771.4	10951.4	14981.2	10845.5	11536.8	14036.3	15192.7	14875.3	15645.3	0.336502	0.0224735	-0.215357	0.170275	0.121145	0.482955
SJPG109237.001	sp|Q91UZ5|IMPA2_MOUSE	Inositol monophosphatase 2 OS=Mus musculus GN=Impa2 PE=1 SV=1	Impa2	2	2	15640.2	26324.9	17480.4	18870.1	21272.1	19576.1	22464.7	27050.9	24023.4	0.297873	0.0225395	-0.340116	0.154425	-0.0422431	0.842058
SJPG102651.001	sp|Q8K009|AL1L2_MOUSE	Mitochondrial 10-formyltetrahydrofolate dehydrogenase OS=Mus musculus GN=Aldh1l2 PE=1 SV=2	Aldh1l2	12	10	68737.2	64034.4	56331.5	55489.3	58491.2	62865.7	66377.5	72327	71664.4	0.251261	0.0225431	-0.157535	0.214655	0.0937265	0.445951
SJPG108433.001	sp|Q04857|CO6A1_MOUSE	Collagen alpha-1(VI) chain OS=Mus musculus GN=Col6a1 PE=2 SV=1	Col6a1	133	40	3.09348e+06	781702	1.91905e+06	1.16092e+06	1.2917e+06	1.101e+06	1.4151e+06	1.72497e+06	1.39222e+06	0.34717	0.0228259	0.149819	0.763023	0.49699	0.329268
SJPG100282.001	sp|Q8VEH3|ARL8A_MOUSE	ADP-ribosylation factor-like protein 8A OS=Mus musculus GN=Arl8a PE=2 SV=1	Arl8a	10	5	41603.1	37199.8	42484.7	33431.8	38721.2	34576.7	45331	45536	39768.2	0.291659	0.0228451	-0.10673	0.373972	0.184929	0.139071
SJPG100023.001	sp|P05213|TBA1B_MOUSE	Tubulin alpha-1B chain OS=Mus musculus GN=Tuba1b PE=1 SV=2	Tuba1b	131	30	6.08977e+06	6.27991e+06	6.81918e+06	6.89202e+06	7.22915e+06	7.27842e+06	8.89784e+06	8.82486e+06	7.79689e+06	0.251849	0.0229301	-0.410399	0.0078311	-0.15855	0.144019
SJPG110375.001	sp|Q02788|CO6A2_MOUSE	Collagen alpha-2(VI) chain OS=Mus musculus GN=Col6a2 PE=2 SV=3	Col6a2	101	32	1.80367e+06	488492	1.09962e+06	716629	766214	682329	841030	998969	836391	0.302445	0.0230766	0.154453	0.742036	0.456898	0.340894
SJPG101381.001	sp|P60122|RUVB1_MOUSE	RuvB-like 1 OS=Mus musculus GN=Ruvbl1 PE=1 SV=1	Ruvbl1	15	10	34420.8	44519.4	43650.3	39621	43522.9	39240.9	51932.4	47992.2	46169.4	0.255325	0.0230902	-0.260888	0.0982906	-0.00556236	0.967758
SJPG108172.001	sp|Q99N85|RT18A_MOUSE	28S ribosomal protein S18a, mitochondrial OS=Mus musculus GN=Mrps18a PE=2 SV=1	Mrps18a	7	5	93076.2	46787.8	67325.9	42622.9	43552	44953.1	50623.9	73880.3	55574.4	0.43888	0.0231014	0.165427	0.569698	0.604306	0.0446469
SJPG100566.001	sp|P14094|AT1B1_MOUSE	Sodium/potassium-transporting ATPase subunit beta-1 OS=Mus musculus GN=Atp1b1 PE=1 SV=1	Atp1b1	46	15	614016	466367	531444	295985	365312	263684	379376	398390	452332	0.420575	0.0231967	0.384823	0.0311292	0.805398	0.00231444
SJPG110788.001	sp|Q9DAV9|TM38B_MOUSE	Trimeric intracellular cation channel type B OS=Mus musculus GN=Tmem38b PE=2 SV=1	Tmem38b	5	3	31519.8	8854.08	18811.8	8806.54	10520.7	8279.93	11818.1	17912.9	11819.1	0.568514	0.0231998	0.3564	0.46527	0.924914	0.0756239
SJPG103505.001	sp|Q8VDP3|MICA1_MOUSE	Protein-methionine sulfoxide oxidase MICAL1 OS=Mus musculus GN=Mical1 PE=1 SV=1	Mical1	3	3	12249	9105.47	9003.66	8896.05	10482.3	10424.8	11784.6	13375.3	11681.6	0.307168	0.0232657	-0.291553	0.10282	0.0156146	0.923096
SJPG102279.003	sp|P14427|HA14_MOUSE	H-2 class I histocompatibility antigen, D-P alpha chain OS=Mus musculus GN=H2-D1 PE=2 SV=1	H2-D1	2	1	11838.7	9353.95	15488.5	12446	19213.9	19952	27155.9	38836.2	22589.2	0.773309	0.0235275	-1.26532	0.00246618	-0.492008	0.0980836
SJPG122127.002	sp|Q8BVA5|CB043_MOUSE	UPF0554 protein C2orf43 homolog OS=Mus musculus PE=2 SV=1	Ldah	4	3	29571.3	20684.6	22581.7	21971.7	25160	22022.2	27451.4	26393.1	29593.7	0.272198	0.0237098	-0.211476	0.22075	0.0607221	0.71263
SJPG102608.001	sp|Q9Z2Z6|MCAT_MOUSE	Mitochondrial carnitine/acylcarnitine carrier protein OS=Mus musculus GN=Slc25a20 PE=1 SV=1	Slc25a20	57	17	1.34287e+06	1.28245e+06	1.15686e+06	854029	897016	822325	1.08446e+06	940206	1.05789e+06	0.258627	0.0242128	0.295071	0.0377829	0.553698	0.00136756
SJPG104593.001	sp|Q9DBZ1|IKIP_MOUSE	Inhibitor of nuclear factor kappa-B kinase-interacting protein OS=Mus musculus GN=Ikbip PE=2 SV=2	Ikbip	9	6	18737.6	16667.5	20470	20142.4	21415.6	28746.3	32015.4	28854.9	34423.8	0.452905	0.0242697	-0.7715	0.000675527	-0.318595	0.100023
SJPG105706.001	sp|P00158|CYB_MOUSE	Cytochrome b OS=Mus musculus GN=Mt-Cyb PE=2 SV=1	mt-Cytb	1	1	25074.3	14400.6	50016.1	14110	11692.8	14525.7	20122.1	42639.7	19086.7	0.924197	0.0246175	0.047063	0.93003	0.97126	0.0603322
SJPG103022.001	sp|P35282|RAB21_MOUSE	Ras-related protein Rab-21 OS=Mus musculus GN=Rab21 PE=1 SV=4	Rab21	12	7	73106.4	73489.8	81793.5	60650.3	62614.8	58464.1	74389.6	68114	69575.7	0.222356	0.0247708	0.105965	0.335198	0.328321	0.0135436
SJPG100451.001	sp|Q91YX5|LGAT1_MOUSE	Acyl-CoA:lysophosphatidylglycerol acyltransferase 1 OS=Mus musculus GN=Lpgat1 PE=2 SV=1	Lpgat1	3	2	17984.5	12154.9	14722.4	12845	11942.2	10699.2	13103.2	16382.8	15910.1	0.352423	0.0248921	-0.0285788	0.875736	0.323845	0.0957501
SJPG118350.001	sp|P70402|MYBPH_MOUSE	Myosin-binding protein H OS=Mus musculus GN=Mybph PE=1 SV=2	Mybph	252	26	3.61437e+06	4.94471e+06	2.76976e+06	7.5241e+06	6.88632e+06	8.22379e+06	6.06375e+06	4.81078e+06	6.43664e+06	-0.394087	0.0249547	-0.641134	0.0316961	-1.03522	0.00260036
SJPG100511.001	sp|O08528|HXK2_MOUSE	Hexokinase-2 OS=Mus musculus GN=Hk2 PE=2 SV=1	Hk2	175	60	2.98464e+06	3.22557e+06	3.13595e+06	1.63167e+06	1.61472e+06	1.60358e+06	1.90825e+06	1.77215e+06	1.98251e+06	0.222049	0.0250365	0.723645	0.00025081	0.945694	2.65288e-05
SJPG109650.001	sp|O35566|CD151_MOUSE	CD151 antigen OS=Mus musculus GN=Cd151 PE=2 SV=2	Cd151	7	4	58726.8	46882	57176.5	45300.7	43137.2	47457.3	67757.3	49818	58706.9	0.36516	0.0253445	-0.110699	0.505255	0.254461	0.078217
SJPG104878.001	sp|Q8K0P3|TLDC1_MOUSE	TLD domain-containing protein 1 OS=Mus musculus GN=Tldc1 PE=2 SV=1	Meak7	1	1	9840.98	9352.67	11131.8	11021.2	12131	10680.1	14050.2	14067.4	12511	0.26408	0.025463	-0.423714	0.0091077	-0.159634	0.201762
SJPG105698.001	sp|Q8BRH0|TMTC3_MOUSE	Transmembrane and TPR repeat-containing protein 3 OS=Mus musculus GN=Tmtc3 PE=2 SV=2	Tmtc3	3	3	25569	7943.98	15149.9	10155.9	7376.84	9418.12	12272.7	20742.6	11994.2	0.704495	0.0255553	0.00374967	0.993551	0.708245	0.131609
SJPG103945.001	sp|Q5H8C4|VP13A_MOUSE	Vacuolar protein sorting-associated protein 13A OS=Mus musculus GN=Vps13a PE=2 SV=1	Vps13a	19	15	50021.8	51958.2	47133.4	27091.6	28346.7	28609.1	33906	30709.3	33802.4	0.226611	0.0255657	0.599772	0.000798356	0.826383	7.7742e-05
SJPG102468.001	sp|Q9QYB1|CLIC4_MOUSE	Chloride intracellular channel protein 4 OS=Mus musculus GN=Clic4 PE=1 SV=3	Clic4	16	10	269085	255267	270245	272277	295896	299490	369084	362824	315939	0.270063	0.0258706	-0.396175	0.00872563	-0.126112	0.224827
SJPG107291.001	sp|Q8BX02|KANK2_MOUSE	KN motif and ankyrin repeat domain-containing protein 2 OS=Mus musculus GN=Kank2 PE=1 SV=1	Kank2	11	8	35473.1	35764.7	43408	32009.4	37454.4	38082.3	47992.7	46683.5	39966	0.323916	0.0263836	-0.233759	0.125678	0.0901573	0.511801
SJPG102667.001	sp|P56695|WFS1_MOUSE	Wolframin OS=Mus musculus GN=Wfs1 PE=1 SV=1	Wfs1	28	17	334443	139853	209442	199477	198463	164460	223522	343180	246844	0.513383	0.0264516	-0.31692	0.379497	0.196463	0.545975
SJPG110137.001	sp|Q99JW4|LIMS1_MOUSE	LIM and senescent cell antigen-like-containing domain protein 1 OS=Mus musculus GN=Lims1 PE=1 SV=3	Lims1	29	12	137557	170028	169123	151235	157199	156824	185139	170880	182307	0.209812	0.0265496	-0.181364	0.184042	0.0284479	0.815868
SJPG109904.001	sp|Q64449|MRC2_MOUSE	C-type mannose receptor 2 OS=Mus musculus GN=Mrc2 PE=1 SV=3	Mrc2	12	9	10721.1	11479.8	10990.6	10870.7	9899.95	12175.8	14040.6	12647.8	17345.9	0.411046	0.0265714	-0.395758	0.0278843	0.0152879	0.894953
SJPG104379.002	tr|F6YCJ0|F6YCJ0_MOUSE	Brefeldin A-inhibited guanine nucleotide-exchange protein 2 (Fragment) OS=Mus musculus GN=Arfgef2 PE=1 SV=1	Arfgef2	5	5	8951.68	8541.17	9880.8	8399.62	9129.79	8001.09	9728.6	10930.9	9863	0.257833	0.0267197	-0.157794	0.194453	0.100039	0.385481
SJPG100474.001	sp|P51150|RAB7A_MOUSE	Ras-related protein Rab-7a OS=Mus musculus GN=Rab7a PE=1 SV=2	Rab7	25	11	940764	679999	904990	555490	575803	600424	634162	790278	702723	0.291617	0.0267512	0.239033	0.190731	0.530649	0.0099303
SJPG103624.001	sp|Q60823|AKT2_MOUSE	RAC-beta serine/threonine-protein kinase OS=Mus musculus GN=Akt2 PE=1 SV=1	Akt2	42	15	183288	213187	179373	422783	318901	312940	279033	262070	263252	-0.37736	0.0269517	-0.485879	0.00385687	-0.863239	0.00105958
SJPG100325.001	sp|Q5XJY5|COPD_MOUSE	Coatomer subunit delta OS=Mus musculus GN=Arcn1 PE=1 SV=2	Arcn1	36	23	101707	119779	112353	130022	129030	139594	150244	157618	153174	0.210403	0.0270481	-0.468695	0.00357004	-0.258292	0.0462376
SJPG104857.001	sp|Q60753|CTF1_MOUSE	Cardiotrophin-1 OS=Mus musculus GN=Ctf1 PE=2 SV=1	Ctf1	3	3	25373.8	25933	28167.3	23773.1	22940.9	19367.2	27211.1	27330.8	25780.6	0.286713	0.0271881	-0.0162852	0.872122	0.270428	0.0577363
SJPG101223.001	sp|Q9JMC3|DNJA4_MOUSE	DnaJ homolog subfamily A member 4 OS=Mus musculus GN=Dnaja4 PE=2 SV=1	Dnaja4	37	20	160557	164570	187901	137463	145104	136842	182356	150398	179008	0.28231	0.0272096	0.00539726	0.966969	0.287707	0.0302406
SJPG112895.001	sp|Q8CG19|LTBP1_MOUSE	Latent-transforming growth factor beta-binding protein 1 OS=Mus musculus GN=Ltbp1 PE=2 SV=2	Ltbp1	4	3	175944	32662.7	113889	38149.3	51406.1	37951.5	51938.2	84617.5	59910.6	0.607603	0.02732	0.437892	0.496237	1.0455	0.125228
SJPG122168.001	sp|Q9D1I2|BINCA_MOUSE	Bcl10-interacting CARD protein OS=Mus musculus PE=2 SV=1	Card19	1	1	34353.3	16800.9	23380.9	18208	17312.9	15357.8	24949.6	40703.4	20690.8	0.705922	0.0275267	-0.212948	0.554839	0.492974	0.100564
SJPG100609.001	sp|Q60598|SRC8_MOUSE	Src substrate cortactin OS=Mus musculus GN=Cttn PE=1 SV=2	Cttn	23	18	56598.8	71421	73203	79993.3	84383.5	93684.2	96974.5	105191	106161	0.258692	0.027585	-0.6239	0.00280881	-0.365208	0.0349244
SJPG100690.001	sp|Q3UPL0|SC31A_MOUSE	Protein transport protein Sec31A OS=Mus musculus GN=Sec31a PE=1 SV=2	Sec31a	41	19	153130	159062	168537	157555	180366	194615	208208	224492	213667	0.284216	0.0277921	-0.42755	0.00383668	-0.143334	0.255634
SJPG100471.010	tr|E9PZC7|E9PZC7_MOUSE	Protein NDRG1 OS=Mus musculus GN=Ndrg1 PE=4 SV=1	Ndrg1	2	1	98280.5	55367.9	80331.5	72991.2	112713	82927.2	199505	121848	121891	0.706245	0.0279119	-0.920322	0.0159555	-0.214077	0.43326
SJPG102124.010	tr|F7ACR9|F7ACR9_MOUSE	Microtubule-actin cross-linking factor 1 (Fragment) OS=Mus musculus GN=Macf1 PE=1 SV=1	Macf1	45	38	28036.7	30170.4	29344.2	35130.5	33450.1	32313.4	39316.6	40612.8	37375	0.217428	0.027927	-0.421874	0.00378799	-0.204446	0.0664898
SJPG101380.002	tr|Q922I7|Q922I7_MOUSE	MCG13402, isoform CRA_c OS=Mus musculus GN=Ptbp1 PE=1 SV=1	Ptbp1	13	7	70591	58575.9	59393.9	60371.6	67471.8	74257.1	78724	86852.5	80274.8	0.286545	0.0281484	-0.386737	0.0146322	-0.100192	0.463878
SJPG101444.001	sp|Q9Z1Z0|USO1_MOUSE	General vesicular transport factor p115 OS=Mus musculus GN=Uso1 PE=1 SV=2	Uso1	55	22	184172	241369	217593	248525	242654	253110	274524	292325	288325	0.200048	0.0282493	-0.419426	0.0152564	-0.219378	0.12518
SJPG121159.001	sp|Q9QZ47|TNNT3_MOUSE	Troponin T, fast skeletal muscle OS=Mus musculus GN=Tnnt3 PE=2 SV=3	Tnnt3	49	3	1.37216e+07	1.00373e+07	1.28891e+07	6.12327e+06	6.35537e+06	4.21579e+06	7.93788e+06	7.84895e+06	7.11346e+06	0.477908	0.0283902	0.66732	0.00322794	1.14523	0.00108101
SJPG111335.001	sp|Q9D8H7|OMA1_MOUSE	Metalloendopeptidase OMA1, mitochondrial OS=Mus musculus GN=Oma1 PE=2 SV=1	Oma1	15	12	289680	172199	195983	174554	191004	165160	219286	256170	197521	0.336926	0.0284206	-0.0608862	0.787953	0.27604	0.220472
SJPG109424.001	sp|B1AR13|CISD3_MOUSE	CDGSH iron-sulfur domain-containing protein 3, mitochondrial OS=Mus musculus GN=Cisd3 PE=1 SV=1	Cisd3	33	7	438446	270349	316936	222370	250939	219101	262927	302040	269692	0.269606	0.0287264	0.270235	0.20435	0.53984	0.0272792
SJPG122054.001	sp|B2RRF6|Z518A_MOUSE	Zinc finger protein 518A OS=Mus musculus GN=Znf518a PE=2 SV=1	Zfp518a	2	2	14913.5	12758.3	26972.6	29297	27176.3	36315.3	25591.4	17718.8	23090.9	-0.488474	0.0288186	-0.342905	0.297538	-0.831379	0.0269125
SJPG120690.001	sp|Q8BV57|SRCRL_MOUSE	Soluble scavenger receptor cysteine-rich domain-containing protein SSC5D OS=Mus musculus GN=Ssc5d PE=1 SV=1	Ssc5d	4	3	10341.8	9834.77	10781.2	9250.08	9335.61	11027.5	18478.3	11054.8	24552	0.798961	0.0288495	-0.73112	0.0392803	0.0678411	0.562905
SJPG101434.001	sp|Q5SUF2|LC7L3_MOUSE	Luc7-like protein 3 OS=Mus musculus GN=Luc7l3 PE=1 SV=1	Luc7l3	9	7	33087.7	29609	33743	27469.7	33588.4	26502.1	38341.1	39557.3	33232.8	0.347844	0.0289147	-0.202842	0.129662	0.145002	0.29863
SJPG100048.002	sp|Q6PCP5-2|MFF_MOUSE	Isoform 2 of Mitochondrial fission factor OS=Mus musculus GN=Mff	Mff	7	5	81912.8	77577.6	75557.5	63332.4	74296.5	63137	80346.4	85064.3	76537.7	0.272078	0.0289498	-0.0412181	0.688106	0.23086	0.0739063
SJPG104036.001	sp|P00416|COX3_MOUSE	Cytochrome c oxidase subunit 3 OS=Mus musculus GN=mt-Co3 PE=3 SV=2	mt-Co3	4	1	104955	46518.1	87713.3	44871.5	56333.7	41011.8	64803.9	84863.2	56332.9	0.526455	0.0291505	0.155695	0.648895	0.68215	0.0693946
SJPG106335.001	sp|Q925F2|ESAM_MOUSE	Endothelial cell-selective adhesion molecule OS=Mus musculus GN=Esam PE=1 SV=1	Esam	4	3	8466.8	9439.71	7074.62	9851.35	9206.86	10123	11355.1	11249.1	11054.4	0.206988	0.0292866	-0.440116	0.0136443	-0.233129	0.124868
SJPG103420.001	sp|Q6P5H2|NEST_MOUSE	Nestin OS=Mus musculus GN=Nes PE=1 SV=1	Nes	42	33	71597.8	96541.9	86369.3	75632.2	70452.1	87953.7	115219	88336.4	100052	0.373204	0.0293519	-0.256804	0.154831	0.1164	0.46707
SJPG118198.001	sp|Q9QWV4|MLF1_MOUSE	Myeloid leukemia factor 1 OS=Mus musculus GN=Mlf1 PE=1 SV=1	Mlf1	18	10	59035.1	89383.6	76736.6	35239	31875.3	37736.6	46188.3	38324.5	45587.3	0.309615	0.0296	0.775691	0.00413184	1.08531	0.00056468
SJPG101597.010	sp|Q99PL5-10|RRBP1_MOUSE	Isoform RRp2 of Ribosome-binding protein 1 OS=Mus musculus GN=Rrbp1	Rrbp1	10	5	21551.6	12964.6	18391.2	13890.5	15392.7	19149	21842.6	27565	19056.2	0.495546	0.029695	-0.386289	0.139442	0.109257	0.635302
SJPG105461.001	sp|Q6ZPJ0|TEX2_MOUSE	Testis-expressed sequence 2 protein OS=Mus musculus GN=Tex2 PE=1 SV=2	Tex2	5	4	13554.2	10617.9	11778.2	8873.76	8007.45	8158.93	12456.3	11146.6	9008.92	0.369811	0.0298084	0.14615	0.398007	0.515961	0.00486689
SJPG108140.001	sp|Q8BIG7|CMTD1_MOUSE	Catechol O-methyltransferase domain-containing protein 1 OS=Mus musculus GN=Comtd1 PE=2 SV=1	Comtd1	1	1	52711.5	15598	35774.6	10939.4	14939.8	10349.8	20026	28760.1	14349	0.762868	0.0298149	0.610506	0.246771	1.37337	0.018554
SJPG102478.001	sp|P28658|ATX10_MOUSE	Ataxin-10 OS=Mus musculus GN=Atxn10 PE=1 SV=2	Atxn10	13	7	40802.7	42292.6	47081.9	46597.9	45856.4	45576.3	59646.2	54687.9	49896.7	0.246974	0.0301584	-0.334118	0.0266216	-0.0871436	0.407616
SJPG117311.001	sp|P35385|HSPB7_MOUSE	Heat shock protein beta-7 OS=Mus musculus GN=Hspb7 PE=1 SV=3	Hspb7	47	10	190834	239681	261931	341060	320895	293528	464843	355577	393480	0.33919	0.0302104	-0.813525	0.00223651	-0.474335	0.0158547
SJPG114931.001	sp|P43025|TETN_MOUSE	Tetranectin OS=Mus musculus GN=Clec3b PE=1 SV=2	Clec3b	12	4	62450.6	52981.4	52284	54573.1	65430.4	80351.4	82687.4	87685.5	113381	0.506214	0.0303166	-0.749516	0.00251388	-0.243302	0.191081
SJPG102407.001	sp|P06801|MAOX_MOUSE	NADP-dependent malic enzyme OS=Mus musculus GN=Me1 PE=1 SV=2	Me1	68	27	901392	1.03363e+06	907471	1.53459e+06	1.3256e+06	1.53663e+06	1.3153e+06	1.03642e+06	1.16576e+06	-0.325332	0.0304113	-0.303466	0.0534202	-0.628798	0.00118545
SJPG104768.001	tr|E9Q411|E9Q411_MOUSE	Protein Nbas OS=Mus musculus GN=Nbas PE=1 SV=1	Nbas	8	8	36723.8	28569.4	34002.8	29521.7	33886.2	30649.3	37995.2	46147.8	35365.9	0.338703	0.0304348	-0.265866	0.128278	0.0728378	0.590968
SJPG109380.001	sp|Q62009|POSTN_MOUSE	Periostin OS=Mus musculus GN=Postn PE=1 SV=2	Postn	35	18	107542	74313.7	92918.5	129771	141181	186665	198066	187887	246357	0.474211	0.0306866	-1.20865	0.000390914	-0.734442	0.00822899
SJPG109029.001	sp|Q9CR59|G45IP_MOUSE	Growth arrest and DNA damage-inducible proteins-interacting protein 1 OS=Mus musculus GN=Gadd45gip1 PE=2 SV=1	Gadd45gip1	8	4	34484.2	43709.2	40016.9	36462.3	39357.5	39720.9	44083.3	43669.6	45262.8	0.204082	0.0308111	-0.176902	0.183681	0.0271805	0.827817
SJPG101437.001	sp|P08752|GNAI2_MOUSE	Guanine nucleotide-binding protein G(i) subunit alpha-2 OS=Mus musculus GN=Gnai2 PE=1 SV=5	Gnai2	13	9	230838	189751	200619	192856	212239	208037	262932	261697	219922	0.276507	0.0308636	-0.261378	0.086322	0.0151287	0.897487
SJPG104504.001	sp|Q9ERG0|LIMA1_MOUSE	LIM domain and actin-binding protein 1 OS=Mus musculus GN=Lima1 PE=1 SV=3	Lima1	16	15	27225.5	36034.3	31809.5	34995.2	36616.3	42699	46967.8	43640.8	47396	0.27609	0.0310676	-0.546109	0.00516874	-0.270019	0.105053
SJPG104086.001	sp|Q8K4Q0|RPTOR_MOUSE	Regulatory-associated protein of mTOR OS=Mus musculus GN=Rptor PE=1 SV=1	Rptor	5	5	16673	14454.9	15544	13904.2	10674.1	11295	16594.8	16285.4	13527.5	0.374963	0.0310742	0.0117389	0.927651	0.386702	0.0255128
SJPG102883.001	sp|Q8CIE6|COPA_MOUSE	Coatomer subunit alpha OS=Mus musculus GN=Copa PE=1 SV=2	Copa	68	32	572120	278510	376652	342977	329879	334524	387146	505901	388411	0.33572	0.0313288	-0.114013	0.690718	0.221707	0.412647
SJPG103109.001	sp|Q9D880|TIM50_MOUSE	Mitochondrial import inner membrane translocase subunit TIM50 OS=Mus musculus GN=Timm50 PE=1 SV=1	Timm50	30	12	208880	193600	189986	171073	173621	161027	189844	209824	190216	0.22126	0.0313778	0.00667048	0.949332	0.227931	0.0504667
SJPG103088.001	sp|P70704|AT8A1_MOUSE	Phospholipid-transporting ATPase IA OS=Mus musculus GN=Atp8a1 PE=1 SV=2	Atp8a1	8	5	58162.7	34873.3	44270.9	16860.5	11054.1	18498.2	22532.9	20743.5	22683.9	0.540247	0.0314234	1.02741	0.00149253	1.56765	0.0007599
SJPG100644.002	sp|Q9QYB5-2|ADDG_MOUSE	Isoform 1 of Gamma-adducin OS=Mus musculus GN=Add3	Add3	11	9	39691	43911	41905.2	36691.9	39028.5	43421	49904.7	44916.2	47208.9	0.255695	0.0321008	-0.178317	0.121774	0.0773782	0.495431
SJPG105403.002	tr|E9PZ16|E9PZ16_MOUSE	Basement membrane-specific heparan sulfate proteoglycan core protein OS=Mus musculus GN=Hspg2 PE=4 SV=1	Hspg2	329	117	967135	529602	626743	509184	531680	512671	562051	623928	613428	0.210732	0.0321768	0.192508	0.425423	0.403241	0.116172
SJPG111444.001	sp|Q8VCG4|CO8G_MOUSE	Complement component C8 gamma chain OS=Mus musculus GN=C8g PE=1 SV=1	C8g	1	1	11960.1	14308.2	14906.2	13827.4	11775.7	13505.7	14927.1	15508.4	15779.2	0.244032	0.032324	-0.172674	0.191895	0.0713578	0.596516
SJPG100966.001	sp|Q8K215|LYRM4_MOUSE	LYR motif-containing protein 4 OS=Mus musculus GN=Lyrm4 PE=1 SV=1	Lyrm4	6	3	41651.7	36420.4	40021.2	27663.1	36145	25696.1	40688	41611.5	35235.2	0.405099	0.0325439	0.0084283	0.943948	0.413527	0.0328222
SJPG100362.001	tr|B1AX95|B1AX95_MOUSE	Tumor protein p63-regulated gene 1-like protein OS=Mus musculus GN=Tprgl PE=4 SV=1	Tprgl	4	4	87277.4	102864	103843	98530.6	109672	98846.5	118195	119924	116933	0.21129	0.0327176	-0.276713	0.0420539	-0.0654229	0.585129
SJPG101209.001	sp|Q9D0F3|LMAN1_MOUSE	Protein ERGIC-53 OS=Mus musculus GN=Lman1 PE=2 SV=1	Lman1	26	15	208768	159509	173120	135244	137992	145504	152257	223674	181955	0.396759	0.0327269	-0.0347256	0.852392	0.362033	0.0269997
SJPG100147.001	sp|P05214|TBA3_MOUSE	Tubulin alpha-3 chain OS=Mus musculus GN=Tuba3a PE=1 SV=1	Tuba3a	106	25	6.31949e+06	6.33042e+06	6.90917e+06	6.94611e+06	7.33966e+06	7.11695e+06	8.9688e+06	8.52236e+06	7.69718e+06	0.23244	0.0329693	-0.363292	0.0132877	-0.130852	0.206532
SJPG105553.001	sp|Q69ZN7|MYOF_MOUSE	Myoferlin OS=Mus musculus GN=Myof PE=1 SV=2	Myof	34	25	130823	88273.3	110137	102928	101904	84048.7	115050	145617	113732	0.370642	0.0329753	-0.194372	0.324221	0.17627	0.343703
SJPG113333.001	tr|E9PV66|E9PV66_MOUSE	Protein Myo18b OS=Mus musculus GN=Myo18b PE=4 SV=1	Myo18b	70	45	92661.7	81906.9	82639.9	89791.3	85130.5	95769.6	102728	109420	102505	0.218115	0.0330446	-0.292457	0.0263243	-0.0743411	0.499064
SJPG103876.001	sp|Q8VCM7|FIBG_MOUSE	Fibrinogen gamma chain OS=Mus musculus GN=Fgg PE=1 SV=1	Fgg	53	20	262433	177204	277322	251564	314642	281316	355178	441754	322744	0.395115	0.0331322	-0.65775	0.0195062	-0.262635	0.226284
SJPG105188.001	tr|F8VPP8|F8VPP8_MOUSE	Protein Zc3h7b OS=Mus musculus GN=Zc3h7b PE=1 SV=1	Zc3h7b	4	4	18932.2	14904.7	16606.9	14794	15813.8	13536.7	20261.8	16525.4	17471.5	0.295125	0.0333734	-0.106683	0.463977	0.188442	0.184633
SJPG104628.001	sp|Q5SWT3|S2535_MOUSE	Solute carrier family 25 member 35 OS=Mus musculus GN=Slc25a35 PE=2 SV=2	Slc25a35	6	5	53185.4	30261.6	42099.1	28726	32518.3	25943.5	36742.2	43883.6	32862.8	0.376196	0.033387	0.118245	0.621419	0.494442	0.0611892
SJPG101037.002	tr|F7C846|F7C846_MOUSE	Metaxin-1 OS=Mus musculus GN=Mtx1 PE=4 SV=1	Mtx1	37	13	185874	122989	139917	114496	124755	100112	134448	151446	131176	0.300448	0.03346	0.0866921	0.631881	0.38714	0.0704711
SJPG101142.001	sp|Q9JKF1|IQGA1_MOUSE	Ras GTPase-activating-like protein IQGAP1 OS=Mus musculus GN=Iqgap1 PE=1 SV=2	Iqgap1	38	28	358276	250409	281346	265170	295182	323258	341995	402536	343266	0.300405	0.0341029	-0.301573	0.107803	-0.00116761	0.994437
SJPG104478.001	sp|O54692|ZW10_MOUSE	Centromere/kinetochore protein zw10 homolog OS=Mus musculus GN=Zw10 PE=2 SV=3	Zw10	5	5	31806.4	32099.2	30501.5	30406.5	31129.4	31929.7	35184.9	36602.3	34728.9	0.18849	0.034219	-0.174095	0.101948	0.0143945	0.875476
SJPG102911.001	sp|Q60772|CDN2C_MOUSE	Cyclin-dependent kinase 4 inhibitor C OS=Mus musculus GN=Cdkn2c PE=2 SV=1	Cdkn2c	2	2	14132.9	18872	17124.5	20483.9	20556.3	22062.2	16987.8	19500.5	17226.2	-0.234342	0.0345159	-0.107083	0.471941	-0.341426	0.0388082
SJPG105655.001	sp|P09813|APOA2_MOUSE	Apolipoprotein A-II OS=Mus musculus GN=Apoa2 PE=1 SV=2	Apoa2	9	2	113897	193442	123559	214556	181440	178633	350808	210194	278745	0.521168	0.0346603	-0.972172	0.00993483	-0.451004	0.0796757
SJPG105160.001	sp|Q8C522|ENDD1_MOUSE	Endonuclease domain-containing 1 protein OS=Mus musculus GN=Endod1 PE=1 SV=2	Endod1	4	3	12083.8	6069.43	10822.7	6653.45	9501.67	7306.5	13426.1	10884.7	9097.61	0.508406	0.03473	-0.248043	0.422785	0.260363	0.394325
SJPG106866.001	sp|Q00899|TYY1_MOUSE	Transcriptional repressor protein YY1 OS=Mus musculus GN=Yy1 PE=1 SV=1	Yy1	5	4	13171.8	17302.9	13275.5	13476.8	11969.1	13816.4	16348.1	15167.9	14816.6	0.240393	0.0348488	-0.0933758	0.525408	0.147017	0.338603
SJPG100809.001	sp|Q60872|IF1A_MOUSE	Eukaryotic translation initiation factor 1A OS=Mus musculus GN=Eif1a PE=2 SV=3	Eif1a	18	4	67699.5	96263.7	83733.6	77302.8	87799.4	75830.5	110233	93880.5	90971.7	0.290407	0.0348581	-0.262262	0.15207	0.0281451	0.860255
SJPG103682.001	sp|Q5SUC9|SCO1_MOUSE	Protein SCO1 homolog, mitochondrial OS=Mus musculus GN=Sco1 PE=2 SV=1	Sco1	8	6	142035	100673	102057	89383.4	98142.6	84289.4	107690	124263	101059	0.290339	0.0352374	0.0366049	0.83684	0.326944	0.0871074
SJPG100605.001	sp|Q9JHU4|DYHC1_MOUSE	Cytoplasmic dynein 1 heavy chain 1 OS=Mus musculus GN=Dync1h1 PE=1 SV=2	Dync1h1	436	173	816937	660609	754765	716578	671853	689521	775005	830860	776784	0.197154	0.0353512	-0.0987581	0.423964	0.0983957	0.413473
SJPG106299.001	sp|Q6P9J9|ANO6_MOUSE	Anoctamin-6 OS=Mus musculus GN=Ano6 PE=1 SV=1	Ano6	10	7	93260.6	38217	62905.2	34301.2	36344.7	39221.2	43570.6	70734.9	46142.4	0.51341	0.0354414	0.218931	0.557865	0.732341	0.0532378
SJPG101074.001	sp|Q9R0X4|ACOT9_MOUSE	Acyl-coenzyme A thioesterase 9, mitochondrial OS=Mus musculus GN=Acot9 PE=1 SV=1	Acot9	31	17	160959	211203	188958	237009	262979	254772	287240	314054	280773	0.224526	0.035506	-0.659761	0.00204092	-0.435234	0.0133691
SJPG108847.001	sp|Q99P30|NUDT7_MOUSE	Peroxisomal coenzyme A diphosphatase NUDT7 OS=Mus musculus GN=Nudt7 PE=1 SV=2	Nudt7	7	4	15383.9	19058.1	16778.6	18994.5	18821.2	17588.3	23413.4	19655.4	23750.8	0.265894	0.0355649	-0.383931	0.0256687	-0.118037	0.338177
SJPG102060.001	sp|Q8C3X2|CC90B_MOUSE	Coiled-coil domain-containing protein 90B, mitochondrial OS=Mus musculus GN=Ccdc90b PE=2 SV=1	Ccdc90b	9	6	27011.4	28973.2	31584.7	23382	29561.1	19926.5	36818.6	32577.5	28923.9	0.444261	0.0359663	-0.163019	0.251234	0.281241	0.134309
SJPG104786.004	tr|Q3V2R3|Q3V2R3_MOUSE	Beta-chimaerin OS=Mus musculus GN=Chn2 PE=2 SV=1	Chn2	1	1	12269.2	8342.36	9273.45	7702.24	10472.9	8946.98	10527	11975.7	11670.9	0.342549	0.0363007	-0.210792	0.244396	0.131756	0.504132
SJPG104888.001	sp|Q91V57|CHIN_MOUSE	N-chimaerin OS=Mus musculus GN=Chn1 PE=1 SV=2	Chn1	2	2	12269.2	8342.36	9273.45	7702.24	10472.9	8946.98	10527	11975.7	11670.9	0.342549	0.0363007	-0.210792	0.244396	0.131756	0.504132
SJPG104097.001	sp|Q3TWI9|CSCL2_MOUSE	CSC1-like protein 2 OS=Mus musculus GN=Tmem63b PE=1 SV=1	Tmem63b	6	5	130638	65925.7	87254.1	81680.4	73991.9	74637.7	89671.8	117276	87923.9	0.345162	0.0363806	-0.0997288	0.719409	0.245433	0.351802
SJPG102003.001	sp|Q91XF0|PNPO_MOUSE	Pyridoxine-5'-phosphate oxidase OS=Mus musculus GN=Pnpo PE=1 SV=1	Pnpo	4	4	66432.8	98681.9	80531.2	99909.4	101362	111923	89911.1	77309.9	93231.2	-0.268845	0.0364277	-0.0985787	0.582799	-0.367424	0.0596186
SJPG101165.001	sp|Q8CHU3|EPN2_MOUSE	Epsin-2 OS=Mus musculus GN=Epn2 PE=1 SV=1	Epn2	4	4	60875	47657.8	58167.7	41961	55703.9	47503.6	59604.5	66449.2	56455.1	0.336638	0.0364725	-0.135333	0.350602	0.201306	0.232489
SJPG105772.001	sp|Q9D1I6|RM14_MOUSE	39S ribosomal protein L14, mitochondrial OS=Mus musculus GN=Mrpl14 PE=2 SV=1	Mrpl14	4	3	44926.7	23296	33494.3	23600.9	29288.6	21328.3	33249.9	40674	28339.8	0.459445	0.036624	-0.0429037	0.875458	0.416541	0.15168
SJPG102314.001	sp|Q924M7|MPI_MOUSE	Mannose-6-phosphate isomerase OS=Mus musculus GN=Mpi PE=2 SV=1	Mpi	47	12	200833	257710	212337	340446	357295	360805	317777	291251	313379	-0.19919	0.0368213	-0.466696	0.00930812	-0.665887	0.00131595
SJPG100341.001	sp|Q9JKK1|STX6_MOUSE	Syntaxin-6 OS=Mus musculus GN=Stx6 PE=1 SV=1	Stx6	1	1	11844.8	11682.5	12716	11161.7	10873.5	12556.4	12893.8	14510.2	13468	0.241825	0.0372866	-0.172672	0.134017	0.0691522	0.526306
SJPG100608.001	sp|Q7M6Y3|PICAL_MOUSE	Phosphatidylinositol-binding clathrin assembly protein OS=Mus musculus GN=Picalm PE=1 SV=1	Picalm	17	10	117390	93641.2	104344	88140	97482.3	101814	109332	113927	110595	0.218363	0.0374507	-0.0880752	0.474458	0.130288	0.327738
SJPG101965.001	sp|O54833|CSK22_MOUSE	Casein kinase II subunit alpha' OS=Mus musculus GN=Csnk2a2 PE=2 SV=1	Csnk2a2	5	5	26178.7	20089.2	23108.8	21149.9	22486.9	21549.9	25353.9	26995.9	23519.8	0.217134	0.0374565	-0.135191	0.34263	0.0819432	0.530063
SJPG102211.001	sp|Q9D2R6|COA3_MOUSE	Cytochrome c oxidase assembly factor 3 homolog, mitochondrial OS=Mus musculus GN=Coa3 PE=2 SV=1	Coa3	4	3	66429.5	53846.1	65542.4	53701.8	57684.1	48000.1	63287.1	73044.8	59687.4	0.297312	0.037474	-0.0783419	0.583362	0.21897	0.140207
SJPG117759.001	sp|Q3U410|KLH21_MOUSE	Kelch-like protein 21 OS=Mus musculus GN=Klhl21 PE=2 SV=1	Klhl21	4	4	18319.9	21447.5	18639.7	18215.2	19206.3	20698.9	23855.3	23040.2	21243.1	0.229727	0.0376859	-0.224286	0.0885554	0.00544151	0.962268
SJPG101013.001	sp|Q9CRY7|GDPD1_MOUSE	Glycerophosphodiester phosphodiesterase domain-containing protein 1 OS=Mus musculus GN=Gdpd1 PE=2 SV=1	Gdpd1	10	6	58385.8	28579.9	41899.3	28042.5	28448.5	27949.3	33752.8	40279	30528.9	0.29881	0.0377176	0.25078	0.384007	0.549589	0.0677247
SJPG105018.001	sp|Q3TRM8|HXK3_MOUSE	Hexokinase-3 OS=Mus musculus GN=Hk3 PE=2 SV=2	Hk3	4	3	706154	823950	767991	396607	386332	370550	463500	412875	466549	0.217694	0.0377635	0.774442	0.00033259	0.992136	4.4232e-05
SJPG107460.001	sp|P97927|LAMA4_MOUSE	Laminin subunit alpha-4 OS=Mus musculus GN=Lama4 PE=1 SV=2	Lama4	48	29	172468	213819	167001	193436	202245	212180	251496	216763	250846	0.240069	0.0380426	-0.383627	0.0290285	-0.143558	0.296607
SJPG102309.001	sp|P55012|S12A2_MOUSE	Solute carrier family 12 member 2 OS=Mus musculus GN=Slc12a2 PE=1 SV=2	Slc12a2	23	16	219868	87662	161054	55389.9	56778.3	54188.8	62327.7	81235.9	63911.6	0.30837	0.0382279	1.08731	0.0162024	1.39568	0.00407819
SJPG104308.001	sp|Q99JX4|EIF3M_MOUSE	Eukaryotic translation initiation factor 3 subunit M OS=Mus musculus GN=Eif3m PE=2 SV=1	Eif3m	5	2	14542.1	16086.7	16488.2	13974	14261	12429.6	19182.9	17151.3	14616.3	0.319041	0.0382299	-0.106059	0.45446	0.212982	0.0914162
SJPG101208.001	sp|P14069|S10A6_MOUSE	Protein S100-A6 OS=Mus musculus GN=S100a6 PE=1 SV=3	S100a6	24	6	855460	855180	915289	712464	845746	984639	1.17789e+06	1.11915e+06	971858	0.370191	0.0384832	-0.312018	0.0303386	0.0581735	0.688595
SJPG101720.001	sp|Q9CYR0|SSBP_MOUSE	Single-stranded DNA-binding protein, mitochondrial OS=Mus musculus GN=Ssbp1 PE=1 SV=1	Ssbp1	16	6	149788	229874	187525	180130	184112	192484	214657	206836	210623	0.183608	0.0385201	-0.178112	0.324454	0.00549616	0.974619
SJPG100453.001	sp|P84102|SERF2_MOUSE	Small EDRK-rich factor 2 OS=Mus musculus GN=Serf2 PE=2 SV=1	Serf2	5	4	17264.1	15296.3	15061.6	13852.4	13556.6	15383.9	16208.2	16711.9	16462.9	0.208757	0.0385804	-0.0549938	0.604584	0.153763	0.200561
SJPG111605.001	sp|P47880|IBP6_MOUSE	Insulin-like growth factor-binding protein 6 OS=Mus musculus GN=Igfbp6 PE=2 SV=2	Igfbp6	1	1	24752.3	12812.4	19381.6	11477.1	13908.1	18403.7	24762.7	20272.1	17672.4	0.531492	0.0386963	-0.176455	0.523978	0.355037	0.25246
SJPG100283.001	sp|Q9CWS0|DDAH1_MOUSE	N(G),N(G)-dimethylarginine dimethylaminohydrolase 1 OS=Mus musculus GN=Ddah1 PE=1 SV=3	Ddah1	12	9	144962	184944	139051	206665	264939	288834	445226	326971	302252	0.492087	0.0391386	-1.18702	0.00062937	-0.694936	0.00644046
SJPG114184.001	sp|Q60994|ADIPO_MOUSE	Adiponectin OS=Mus musculus GN=Adipoq PE=1 SV=2	Adipoq	4	3	18625.4	22181.3	21457	35155.9	37491.4	41729.1	33714.3	32445.4	30085.5	-0.246979	0.0392519	-0.630792	0.00117841	-0.877771	0.000236555
SJPG102226.001	sp|P52479|UBP10_MOUSE	Ubiquitin carboxyl-terminal hydrolase 10 OS=Mus musculus GN=Usp10 PE=1 SV=3	Usp10	14	10	134882	139277	134064	138822	123029	128706	154746	145744	149666	0.206259	0.0393809	-0.140834	0.16888	0.0654247	0.514781
SJPG102568.001	sp|Q9D125|RT25_MOUSE	28S ribosomal protein S25, mitochondrial OS=Mus musculus GN=Mrps25 PE=1 SV=1	Mrps25	11	4	25905	20670.1	22113.9	17230.4	19987.9	17915.9	20815.8	26693.8	21461.5	0.316872	0.039478	-0.00340374	0.982207	0.313469	0.0434813
SJPG102047.001	sp|Q9DCM2|GSTK1_MOUSE	Glutathione S-transferase kappa 1 OS=Mus musculus GN=Gstk1 PE=1 SV=3	Gstk1	33	15	476358	420581	372435	300097	370327	364318	447286	383893	439240	0.299162	0.0395736	-0.00516508	0.969882	0.293997	0.0782152
SJPG103739.001	sp|Q8BH97|RCN3_MOUSE	Reticulocalbin-3 OS=Mus musculus GN=Rcn3 PE=2 SV=1	Rcn3	9	4	30322.6	31038.2	28893	34417.2	34058.3	51642.4	54201.7	50973.6	55531.5	0.447234	0.0395822	-0.83208	9.02156e-05	-0.384846	0.0728638
SJPG102250.001	sp|Q9JIX0|ENY2_MOUSE	Transcription and mRNA export factor ENY2 OS=Mus musculus GN=Eny2 PE=2 SV=1	Eny2	2	2	15814.2	16191.3	17900.9	18909	21455.3	18641.4	22801.1	26076.6	22025.9	0.264048	0.0396359	-0.504864	0.00385812	-0.240816	0.064697
SJPG104280.001	sp|Q3URE1|ACSF3_MOUSE	Acyl-CoA synthetase family member 3, mitochondrial OS=Mus musculus GN=Acsf3 PE=2 SV=2	Acsf3	18	11	68862.3	87945.1	84217.1	66458.7	80976	64082.4	86570.3	85860.8	82570.4	0.277205	0.0399694	-0.0890226	0.498194	0.188182	0.243559
SJPG104173.001	sp|Q9DCD2|SYF1_MOUSE	Pre-mRNA-splicing factor SYF1 OS=Mus musculus GN=Xab2 PE=2 SV=1	Xab2	3	3	11356.1	10121.1	10990.8	10261.8	10263.8	10665	12300.2	11893.3	11332.6	0.187188	0.0400379	-0.130729	0.234994	0.0564599	0.571123
SJPG100065.001	sp|P68368|TBA4A_MOUSE	Tubulin alpha-4A chain OS=Mus musculus GN=Tuba4a PE=1 SV=1	Tuba4a	123	30	6.05065e+06	6.4307e+06	7.05486e+06	7.09685e+06	7.2986e+06	7.23394e+06	8.60076e+06	8.50454e+06	7.73239e+06	0.19801	0.0400735	-0.347642	0.0170159	-0.149632	0.180084
SJPG107719.001	sp|P35569|IRS1_MOUSE	Insulin receptor substrate 1 OS=Mus musculus GN=Irs1 PE=1 SV=1	Irs1	10	8	16549.8	20117.8	19053	15903.7	19401.1	18548.8	19659.9	22681.6	24458.8	0.310102	0.0401166	-0.260609	0.093253	0.0494928	0.711028
SJPG117558.001	tr|A0A075B663|A0A075B663_MOUSE	Protein Iglv1 OS=Mus musculus GN=Iglv1 PE=4 SV=1	Iglv1	1	1	36903.4	74337.7	21794.8	39694.1	30625.5	23293	41303.9	51385.4	40574.1	0.53488	0.0401286	-0.175455	0.693112	0.359425	0.452829
SJPG100175.003	tr|F6Z1R4|F6Z1R4_MOUSE	Clathrin heavy chain 1 (Fragment) OS=Mus musculus GN=Cltc PE=1 SV=1	Cltc	26	11	115819	111748	123113	120998	123440	131476	140104	159578	140153	0.224723	0.0401297	-0.325219	0.0201337	-0.100496	0.32937
SJPG102596.001	sp|Q64331|MYO6_MOUSE	Unconventional myosin-VI OS=Mus musculus GN=Myo6 PE=1 SV=1	Myo6	6	4	20984.8	16543	16249.5	17180.4	19599.7	20455.1	23157.3	21046.9	26491.5	0.302183	0.0403884	-0.398213	0.0353664	-0.0960298	0.517151
SJPG102743.001	sp|Q5SYD0|MYO1D_MOUSE	Unconventional myosin-Id OS=Mus musculus GN=Myo1d PE=1 SV=1	Myo1d	16	12	85734.6	52555.7	58977.5	59230.4	60444.5	58406.5	65165.7	66575.5	72954.5	0.19934	0.0405355	-0.0840705	0.679602	0.11527	0.562933
SJPG100832.001	sp|P28660|NCKP1_MOUSE	Nck-associated protein 1 OS=Mus musculus GN=Nckap1 PE=1 SV=2	Nckap1	12	10	91049.6	90056.2	95256.9	91478.4	104112	99326.8	126401	108418	114117	0.241749	0.0406887	-0.333874	0.0165675	-0.0921253	0.377742
SJPG101037.001	sp|P47802|MTX1_MOUSE	Metaxin-1 OS=Mus musculus GN=Mtx1 PE=1 SV=1	Mtx1	35	12	192534	119803	143753	112530	126585	97082.2	136727	156193	128383	0.329127	0.0407988	0.0914311	0.650461	0.420558	0.07643
SJPG102992.001	sp|Q8VEK0|CC50A_MOUSE	Cell cycle control protein 50A OS=Mus musculus GN=Tmem30a PE=1 SV=1	Tmem30a	7	5	89399.6	74472.5	82109.7	53072.6	49667.7	54295.5	67546.5	66900.3	55209.9	0.267237	0.0412904	0.377236	0.0256437	0.644473	0.000801374
SJPG103224.001	sp|Q9CSH3|RRP44_MOUSE	Exosome complex exonuclease RRP44 OS=Mus musculus GN=Dis3 PE=2 SV=4	Dis3	5	4	14919.7	10974.5	14086.9	11599.3	12104.1	11190.2	14700.5	16694.4	12323	0.314933	0.0413409	-0.130283	0.474712	0.18465	0.230683
SJPG104305.001	sp|Q99LN9|DOHH_MOUSE	Deoxyhypusine hydroxylase OS=Mus musculus GN=Dohh PE=2 SV=2	Dohh	1	1	100553	130177	114927	147754	147683	178428	129238	136312	130311	-0.254045	0.0413821	-0.203253	0.1485	-0.457298	0.0155907
SJPG112355.001	sp|P82349|SGCB_MOUSE	Beta-sarcoglycan OS=Mus musculus GN=Sgcb PE=1 SV=1	Sgcb	23	10	208260	187211	192430	155310	155939	165322	172100	201183	183402	0.221785	0.0415182	0.0802063	0.484525	0.301991	0.0176639
SJPG103025.004	sp|Q9JIX8-4|ACINU_MOUSE	Isoform 4 of Apoptotic chromatin condensation inducer in the nucleus OS=Mus musculus GN=Acin1	Acin1	15	12	50770.1	67997.1	66853.8	69048.3	71343.2	72964.5	83519.7	78711	79736.3	0.181448	0.0418038	-0.394485	0.0291771	-0.213038	0.17207
SJPG103355.001	sp|Q8BGZ4|CDC23_MOUSE	Cell division cycle protein 23 homolog OS=Mus musculus GN=Cdc23 PE=1 SV=2	Cdc23	2	2	18477.5	18583	13475.9	15353.4	14486.1	17294.6	19055.4	17238.1	20628.3	0.272291	0.0419114	-0.183426	0.295792	0.0888653	0.596154
SJPG105403.001	sp|Q05793|PGBM_MOUSE	Basement membrane-specific heparan sulfate proteoglycan core protein OS=Mus musculus GN=Hspg2 PE=1 SV=1	Hspg2	265	97	974118	531585	623160	511959	529287	515616	553949	619410	618129	0.200728	0.0421215	0.201814	0.410214	0.402542	0.119121
SJPG103212.001	sp|Q8K4B0|MTA1_MOUSE	Metastasis-associated protein MTA1 OS=Mus musculus GN=Mta1 PE=1 SV=1	Mta1	2	2	44388.1	25932	30981.5	28654.1	27296.3	32540.4	33305	39764.2	34201	0.277189	0.04239	-0.114978	0.603648	0.162211	0.463445
SJPG101526.001	sp|Q8R1A4|DOCK7_MOUSE	Dedicator of cytokinesis protein 7 OS=Mus musculus GN=Dock7 PE=1 SV=3	Dock7	3	3	55069.2	43635	47444.3	48768.4	51836.1	53616	61056.7	65719.3	55213.9	0.236311	0.0424138	-0.319511	0.0477219	-0.0832002	0.510115
SJPG102411.001	sp|Q499X9|SYMM_MOUSE	Methionine--tRNA ligase, mitochondrial OS=Mus musculus GN=Mars2 PE=2 SV=2	Mars2	6	4	26938.3	25804.7	25311.9	20034.5	25050.3	19161.5	26058.4	25919.4	26192.5	0.293134	0.0425203	-0.00260586	0.977809	0.290528	0.0622042
SJPG105586.001	sp|Q8R2Q8|BST2_MOUSE	Bone marrow stromal antigen 2 OS=Mus musculus GN=Bst2 PE=1 SV=1	Bst2	9	4	64687.9	74678.8	66656.6	99827.3	102516	111885	113624	127669	124734	0.220056	0.0425797	-0.830125	0.000197799	-0.610069	0.000957171
SJPG103506.001	sp|Q8K010|OPLA_MOUSE	5-oxoprolinase OS=Mus musculus GN=Oplah PE=2 SV=1	Oplah	48	27	210951	267903	250530	88945.4	94857.6	99545.3	129698	98485.3	135515	0.34778	0.0426188	1.01067	0.00070042	1.35845	2.12488e-05
SJPG102425.003	sp|P01901|HA1B_MOUSE	H-2 class I histocompatibility antigen, K-B alpha chain OS=Mus musculus GN=H2-K1 PE=1 SV=1	H2-K1	11	7	10683.6	14780.6	13138.5	14943.3	17057.1	19563.2	20874.7	21541.9	20103.5	0.286111	0.0428691	-0.707818	0.00204632	-0.421706	0.0396085
SJPG111962.001	sp|P25785|TIMP2_MOUSE	Metalloproteinase inhibitor 2 OS=Mus musculus GN=Timp2 PE=1 SV=2	Timp2	2	1	11820.2	10731.4	11899.1	12924.2	13297.7	15990.9	16987.5	15906.3	18049.1	0.275833	0.0430691	-0.564014	0.00135998	-0.288182	0.0509225
SJPG100010.002	tr|Q8CCB2|Q8CCB2_MOUSE	BUB3-interacting and GLEBS motif-containing protein ZNF207 OS=Mus musculus GN=Zfp207 PE=2 SV=1	Zfp207	3	2	8784.48	12364.8	11085.9	11899.4	13039.2	13474.5	13706	16045.3	15835.9	0.245394	0.0434435	-0.510722	0.0155125	-0.265328	0.122344
SJPG103523.001	sp|Q9D379|HYEP_MOUSE	Epoxide hydrolase 1 OS=Mus musculus GN=Ephx1 PE=1 SV=2	Ephx1	33	13	502885	286032	319131	232216	240221	214202	247196	277745	275077	0.220151	0.043764	0.4271	0.0978381	0.647251	0.0231452
SJPG101183.001	sp|Q6A028|SWP70_MOUSE	Switch-associated protein 70 OS=Mus musculus GN=Swap70 PE=1 SV=2	Swap70	12	10	35917	26811.4	30826.8	29217.1	28803.9	28846.4	34088.5	33709.1	31074.5	0.185563	0.0439007	-0.0888174	0.532289	0.0967453	0.478245
SJPG113397.001	sp|Q8BV79|TRNK1_MOUSE	TPR and ankyrin repeat-containing protein 1 OS=Mus musculus GN=Trank1 PE=2 SV=3	Trank1	1	1	35719.6	21769.8	30730	24126.1	28018.2	35048.2	31706.9	45806.5	47115.8	0.510087	0.0439201	-0.505956	0.0758538	0.00413022	0.985891
SJPG105082.001	sp|Q14CH7|SYAM_MOUSE	Alanine--tRNA ligase, mitochondrial OS=Mus musculus GN=Aars2 PE=2 SV=1	Aars2	6	4	7086.91	10298.8	7714.95	10143.2	10467.7	10044.3	12205	11001.5	11799.2	0.190348	0.0439316	-0.497475	0.0193671	-0.307127	0.0920143
SJPG102703.001	sp|P51174|ACADL_MOUSE	Long-chain specific acyl-CoA dehydrogenase, mitochondrial OS=Mus musculus GN=Acadl PE=1 SV=2	Acadl	182	27	1.90414e+06	2.58387e+06	2.22844e+06	1.7651e+06	2.06471e+06	1.8022e+06	2.55052e+06	2.05041e+06	2.26132e+06	0.282811	0.044272	-0.0363892	0.818046	0.246422	0.132572
SJPG102240.001	sp|Q99N95|RM03_MOUSE	39S ribosomal protein L3, mitochondrial OS=Mus musculus GN=Mrpl3 PE=2 SV=1	Mrpl3	11	8	96575.5	56594.2	64804.4	51992.6	53746.4	54988	58921.6	81047.3	63210.2	0.324708	0.0451142	0.0768948	0.750357	0.401603	0.0916468
SJPG100596.001	sp|P17710|HXK1_MOUSE	Hexokinase-1 OS=Mus musculus GN=Hk1 PE=1 SV=3	Hk1	54	26	419622	235301	325455	204273	278545	220595	327762	482253	267677	0.584375	0.0451679	-0.132293	0.66198	0.452082	0.099065
SJPG105964.001	sp|Q8QZR5|ALAT1_MOUSE	Alanine aminotransferase 1 OS=Mus musculus GN=Gpt PE=2 SV=3	Gpt	61	18	149120	188434	153311	386101	373921	395376	302777	368961	297016	-0.260892	0.0452815	-0.981754	0.000397107	-1.24265	3.27239e-05
SJPG107864.001	sp|Q9D8C3|ALG13_MOUSE	Putative bifunctional UDP-N-acetylglucosamine transferase and deubiquitinase ALG13 OS=Mus musculus GN=Alg13 PE=2 SV=2	Alg13	2	1	11132.6	13709.9	9328.73	15926.2	13632.2	15629.1	11362.7	11835.9	14015.8	-0.282707	0.0453473	-0.134924	0.458575	-0.417631	0.0400628
SJPG108763.001	sp|Q9R020|ZRAB2_MOUSE	Zinc finger Ran-binding domain-containing protein 2 OS=Mus musculus GN=Zranb2 PE=1 SV=2	Zranb2	5	2	10152.8	12206.5	10745.4	12095.5	11594.7	10626.9	12251.9	16149.8	14071.7	0.300557	0.0453881	-0.354692	0.0432653	-0.0541345	0.650187
SJPG103827.001	sp|P70236|MP2K6_MOUSE	Dual specificity mitogen-activated protein kinase kinase 6 OS=Mus musculus GN=Map2k6 PE=1 SV=1	Map2k6	35	12	813821	873761	786743	332602	306130	394084	442291	380302	456247	0.311837	0.0455694	0.955296	0.000115989	1.26713	3.55341e-05
SJPG101305.001	sp|O88384|VTI1B_MOUSE	Vesicle transport through interaction with t-SNAREs homolog 1B OS=Mus musculus GN=Vti1b PE=1 SV=1	Vti1b	6	4	26725	24704.8	26290.1	26203.7	27187.8	26448.9	30201.2	33560.4	28793.2	0.210384	0.0455836	-0.249864	0.0529389	-0.0394801	0.675592
SJPG101970.001	sp|Q9D2N4|DTNA_MOUSE	Dystrobrevin alpha OS=Mus musculus GN=Dtna PE=1 SV=2	Dtna	47	20	192503	188634	197399	170509	172720	168153	186259	204556	190119	0.182882	0.0461194	-0.00504084	0.959126	0.177841	0.0830746
SJPG111093.001	sp|Q3U276|SDHF1_MOUSE	Succinate dehydrogenase assembly factor 1, mitochondrial OS=Mus musculus GN=Sdhaf1 PE=3 SV=1	Sdhaf1	3	3	19871.5	17388.1	18432.3	11470.9	10106.3	8743.77	16486.2	12661.9	11468.8	0.413301	0.0461195	0.470524	0.0230085	0.883824	0.000392067
SJPG110203.001	sp|Q8K0C8|COX19_MOUSE	Cytochrome c oxidase assembly protein COX19 OS=Mus musculus GN=Cox19 PE=3 SV=1	Cox19	4	3	11184.6	18964.9	17089.5	16405.4	19268.8	15778.2	20318.8	19945.4	20193.3	0.238127	0.0463692	-0.391602	0.101199	-0.153475	0.499493
SJPG100821.001	sp|P70372|ELAV1_MOUSE	ELAV-like protein 1 OS=Mus musculus GN=Elavl1 PE=1 SV=2	Elavl1	10	5	41059.5	40876.7	44612.1	40342.4	45723.6	41662.8	48441.7	55174.9	47154.5	0.237886	0.0464183	-0.250409	0.0581727	-0.0125234	0.904625
SJPG100634.001	sp|P70460|VASP_MOUSE	Vasodilator-stimulated phosphoprotein OS=Mus musculus GN=Vasp PE=1 SV=4	Vasp	10	7	12689	13109.6	15974.3	13256.9	18985.8	18908.9	22291.5	26008.2	20084.7	0.430274	0.0466576	-0.710533	0.00252286	-0.280259	0.167263
SJPG104560.001	sp|Q9CT10|RANB3_MOUSE	Ran-binding protein 3 OS=Mus musculus GN=Ranbp3 PE=1 SV=2	Ranbp3	4	2	25162.9	24732.6	26964.8	25549.3	30957.5	26183.3	34645.7	33285.8	30615.1	0.256537	0.0470052	-0.357679	0.0113232	-0.101142	0.404577
SJPG102845.001	sp|Q9DC50|OCTC_MOUSE	Peroxisomal carnitine O-octanoyltransferase OS=Mus musculus GN=Crot PE=1 SV=1	Crot	38	24	211189	174686	190059	230408	223518	218184	200211	202786	193406	-0.17234	0.0470685	-0.0544557	0.633921	-0.226796	0.0754827
SJPG105905.001	sp|Q8BGT5|ALAT2_MOUSE	Alanine aminotransferase 2 OS=Mus musculus GN=Gpt2 PE=1 SV=1	Gpt2	28	13	106218	147284	123427	160745	133492	158791	117538	123387	135940	-0.263124	0.0472904	-0.00999827	0.948	-0.273122	0.121981
SJPG104264.001	sp|Q9QXA5|LSM4_MOUSE	U6 snRNA-associated Sm-like protein LSm4 OS=Mus musculus GN=Lsm4 PE=2 SV=1	Lsm4	4	4	28697.2	39461.4	26323.1	42054.9	34148.7	42780.8	32259.7	31223.5	34544.1	-0.273421	0.0474012	-0.0743734	0.674903	-0.347795	0.104133
SJPG104225.001	sp|Q9D1H8|RM53_MOUSE	39S ribosomal protein L53, mitochondrial OS=Mus musculus GN=Mrpl53 PE=2 SV=1	Mrpl53	6	5	140265	175698	155886	148187	173457	173652	186063	194796	196210	0.223988	0.0475401	-0.296137	0.0417096	-0.0721489	0.591508
SJPG103470.001	sp|P28352|APEX1_MOUSE	DNA-(apurinic or apyrimidinic site) lyase OS=Mus musculus GN=Apex1 PE=1 SV=2	Apex1	4	4	128908	99535.4	99242.3	90595.1	91528.6	91499.4	98939.9	119465	103080	0.227781	0.0478058	0.0212235	0.890093	0.249004	0.101694
SJPG101615.001	sp|Q01405|SC23A_MOUSE	Protein transport protein Sec23A OS=Mus musculus GN=Sec23a PE=1 SV=2	Sec23a	32	14	64772.2	62522.6	63964.1	69921.7	72652.1	73728.9	79464.6	83997	80467.3	0.17336	0.0479001	-0.350679	0.00728575	-0.177319	0.0864144
SJPG102627.001	sp|Q8BK72|RT27_MOUSE	28S ribosomal protein S27, mitochondrial OS=Mus musculus GN=Mrps27 PE=2 SV=2	Mrps27	12	8	96038.9	134161	112507	106683	120961	108283	122459	131375	134892	0.211703	0.0479223	-0.19404	0.225858	0.0176625	0.907548
SJPG104879.001	sp|Q8BZF8|PGM5_MOUSE	Phosphoglucomutase-like protein 5 OS=Mus musculus GN=Pgm5 PE=1 SV=2	Pgm5	34	12	95152.1	108863	103057	70880.4	71990.3	70725.2	78122.3	83404	79043.2	0.171026	0.0480488	0.35052	0.0120672	0.521546	0.00131605
SJPG104876.001	sp|Q8VCM4|LIPT_MOUSE	Lipoyltransferase 1, mitochondrial OS=Mus musculus GN=Lipt1 PE=2 SV=1	Lipt1	4	3	22510	27698.6	26094.7	23641.2	26588.9	25346	29106.3	28350.8	28561.1	0.188295	0.0480714	-0.178212	0.162234	0.0100827	0.933907
SJPG100346.001	sp|Q02248|CTNB1_MOUSE	Catenin beta-1 OS=Mus musculus GN=Ctnnb1 PE=1 SV=1	Ctnnb1	20	14	45660.8	42531.4	44051.3	50384.8	51213.9	56260.7	63025.7	58388.1	59516.8	0.197753	0.0484096	-0.45208	0.00257714	-0.254327	0.0363632
SJPG108034.001	sp|Q8BJZ4|RT35_MOUSE	28S ribosomal protein S35, mitochondrial OS=Mus musculus GN=Mrps35 PE=2 SV=2	Mrps35	10	5	52114.7	55808.6	50388.1	46727.4	48346.6	51427.4	52529.2	59916.6	56908.6	0.208167	0.0484848	-0.0964874	0.38619	0.11168	0.290762
SJPG102446.001	sp|Q08642|PADI2_MOUSE	Protein-arginine deiminase type-2 OS=Mus musculus GN=Padi2 PE=1 SV=2	Padi2	73	26	1.22514e+06	1.96378e+06	1.55649e+06	637930	958362	518975	1.18159e+06	846651	1.1081e+06	0.601603	0.0485179	0.585404	0.0316802	1.18701	0.00402212
SJPG105404.001	sp|Q8JZS9|RM48_MOUSE	39S ribosomal protein L48, mitochondrial OS=Mus musculus GN=Mrpl48 PE=1 SV=1	Mrpl48	9	5	39318.9	49936.7	45794.1	41486.4	47731.9	46102.9	49921.1	53516.9	52600.3	0.207421	0.0485214	-0.214744	0.123234	-0.00732266	0.955424
SJPG118198.002	tr|Q8JZS2|Q8JZS2_MOUSE	Myeloid leukemia factor 1 OS=Mus musculus GN=Mlf1 PE=2 SV=1	Mlf1	21	12	69725.4	101322	86651.7	46468.4	41640.4	47054.2	57041.7	47634.2	57192.9	0.257097	0.0486339	0.659314	0.0066714	0.916411	0.000864627
SJPG108940.001	sp|P09041|PGK2_MOUSE	Phosphoglycerate kinase 2 OS=Mus musculus GN=Pgk2 PE=1 SV=4	Pgk2	142	8	1.14347e+07	1.55658e+07	1.36642e+07	1.56248e+07	1.4967e+07	1.62172e+07	1.37321e+07	1.22227e+07	1.43483e+07	-0.21839	0.0487226	0.00473977	0.974973	-0.21365	0.162264
SJPG103189.001	sp|Q6PGF7|EXOC8_MOUSE	Exocyst complex component 8 OS=Mus musculus GN=Exoc8 PE=1 SV=1	Exoc8	13	7	23744.8	24926	23294.1	24842.3	23640.6	24069	27770.4	27332.2	26481.4	0.169295	0.0490216	-0.181299	0.0932485	-0.0120034	0.897434
SJPG100715.001	sp|P27546|MAP4_MOUSE	Microtubule-associated protein 4 OS=Mus musculus GN=Map4 PE=1 SV=3	Map4	140	51	1.26358e+06	553886	975165	529678	528419	592243	663114	962789	625291	0.422673	0.0491164	0.257893	0.463031	0.680565	0.0569181
SJPG100013.001	sp|P26645|MARCS_MOUSE	Myristoylated alanine-rich C-kinase substrate OS=Mus musculus GN=Marcks PE=1 SV=2	Marcks	25	11	85480.4	109658	93333.2	116515	132535	171839	188808	169506	177822	0.366916	0.0491408	-0.900516	0.000290485	-0.5336	0.0214572
SJPG103516.001	sp|Q8K0E8|FIBB_MOUSE	Fibrinogen beta chain OS=Mus musculus GN=Fgb PE=2 SV=1	Fgb	69	24	325307	242494	345222	361612	403284	397885	438048	550180	434986	0.284458	0.0491973	-0.648227	0.00931669	-0.363769	0.0555186
SJPG105796.001	sp|Q9QXW9|LAT2_MOUSE	Large neutral amino acids transporter small subunit 2 OS=Mus musculus GN=Slc7a8 PE=1 SV=1	Slc7a8	4	3	45783.1	20996.7	26436.7	13472.5	17745.5	16909.9	18422	22327.7	19404.7	0.327111	0.0493424	0.55695	0.0968584	0.884061	0.021833
SJPG104489.001	sp|E9PV24|FIBA_MOUSE	Fibrinogen alpha chain OS=Mus musculus GN=Fga PE=2 SV=1	Fga	59	22	359562	267182	379229	374475	432995	400059	475898	601751	443974	0.323621	0.0493751	-0.601055	0.0161245	-0.277434	0.12638
SJPG102128.001	sp|Q80X90|FLNB_MOUSE	Filamin-B OS=Mus musculus GN=Flnb PE=1 SV=3	Flnb	195	79	2.09766e+06	2.59584e+06	2.59149e+06	2.67139e+06	2.86953e+06	2.91615e+06	3.67131e+06	3.02627e+06	3.28155e+06	0.235249	0.0494269	-0.456483	0.0137013	-0.221234	0.11441
SJPG110293.001	sp|Q8K4Q8|COL12_MOUSE	Collectin-12 OS=Mus musculus GN=Colec12 PE=1 SV=1	Colec12	2	2	22998.6	15607.4	15873.3	15101.3	16552.9	21934.4	21734.1	21868.2	25183.4	0.375439	0.0495195	-0.356963	0.088778	0.0184767	0.932828
SJPG107535.001	sp|Q5FWI3|TMEM2_MOUSE	Transmembrane protein 2 OS=Mus musculus GN=Tmem2 PE=1 SV=1	Cemip2	12	9	96401.4	60188.5	69844.8	56578.1	50587.8	48278	64909	76561	55407.7	0.331571	0.0495771	0.18586	0.409542	0.517431	0.0308781
SJPG120721.001	sp|Q8C7E7|STBD1_MOUSE	Starch-binding domain-containing protein 1 OS=Mus musculus GN=Stbd1 PE=1 SV=1	Stbd1	60	19	306275	429853	346808	268744	262700	254178	311356	427569	290650	0.369506	0.0496936	0.0796015	0.699965	0.449107	0.0181222
SJPG100788.001	sp|P61922|GABT_MOUSE	4-aminobutyrate aminotransferase, mitochondrial OS=Mus musculus GN=Abat PE=1 SV=1	Abat	3	3	11582.2	7662	7286.32	7302.18	9007.91	7955.63	13654.5	10369.5	8866.02	0.420793	0.0497304	-0.319041	0.226175	0.101751	0.62833
SJPG118339.001	sp|Q99JI1|MSTN1_MOUSE	Musculoskeletal embryonic nuclear protein 1 OS=Mus musculus GN=Mustn1 PE=2 SV=1	Mustn1	12	4	123863	99314.7	165236	127347	149976	126312	335304	307255	134211	0.839638	0.0499742	-0.922017	0.0508516	-0.0823794	0.69217
SJPG101549.001	sp|Q8BVI5|STX16_MOUSE	Syntaxin-16 OS=Mus musculus GN=Stx16 PE=1 SV=3	Stx16	4	3	8508.4	7551.44	8879.43	8655.08	6329.22	7265.95	8855.34	10244	8708.58	0.329653	0.0501324	-0.156527	0.234561	0.173126	0.273897
SJPG103707.001	sp|O55222|ILK_MOUSE	Integrin-linked protein kinase OS=Mus musculus GN=Ilk PE=1 SV=2	Ilk	38	18	214208	196312	207192	193549	195950	197843	216472	230708	214672	0.171615	0.0501519	-0.0997531	0.335797	0.0718615	0.453269
SJPG104087.001	sp|Q8BVF2|PDCL3_MOUSE	Phosducin-like protein 3 OS=Mus musculus GN=Pdcl3 PE=2 SV=1	Pdcl3	10	6	222129	248195	249298	261963	276100	286974	322957	333628	294097	0.203465	0.050398	-0.401711	0.00839521	-0.198246	0.0913322
SJPG101288.001	sp|Q8CCK0|H2AW_MOUSE	Core histone macro-H2A.2 OS=Mus musculus GN=H2afy2 PE=1 SV=3	Macroh2a2	18	11	556205	258105	330777	260146	273295	251067	309808	391296	284015	0.315914	0.0504749	0.15461	0.61707	0.470525	0.132515
SJPG103122.001	sp|P97379|G3BP2_MOUSE	Ras GTPase-activating protein-binding protein 2 OS=Mus musculus GN=G3bp2 PE=1 SV=2	G3bp2	15	9	100434	122789	129379	106148	111740	104713	129804	122954	115744	0.190913	0.0505027	-0.0704546	0.606183	0.120459	0.367949
SJPG120282.001	sp|Q62181|SEM3C_MOUSE	Semaphorin-3C OS=Mus musculus GN=Sema3c PE=1 SV=2	Sema3c	18	13	29833.5	17282.9	23627.2	31754.2	27811.4	25192.3	26014.1	21080.8	16997.8	-0.418347	0.0505096	0.12872	0.61739	-0.289627	0.220851
SJPG104378.001	sp|Q05020|APOC2_MOUSE	Apolipoprotein C-II OS=Mus musculus GN=Apoc2 PE=2 SV=1	Apoc2	1	1	16605	23204	24082.6	23826.4	34353.9	25077.2	44604.2	34066.5	33495.1	0.436691	0.0507126	-0.818499	0.00474541	-0.381808	0.1101
SJPG108079.005	tr|S4R1Y1|S4R1Y1_MOUSE	Cullin-9 OS=Mus musculus GN=Cul9 PE=3 SV=1	Cul9	2	2	11075.1	9080.3	9581.81	9927.02	10575.3	11902	12924.3	13231	11883	0.233857	0.0507534	-0.358802	0.0203388	-0.124944	0.351446
SJPG103849.001	sp|Q8R127|SCPDL_MOUSE	Saccharopine dehydrogenase-like oxidoreductase OS=Mus musculus GN=Sccpdh PE=2 SV=1	Sccpdh	27	9	847739	490837	619475	462867	465138	437142	510615	708674	522488	0.335466	0.0512557	0.149051	0.54741	0.484517	0.0498343
SJPG104714.001	sp|P97742|CPT1A_MOUSE	Carnitine O-palmitoyltransferase 1, liver isoform OS=Mus musculus GN=Cpt1a PE=1 SV=4	Cpt1a	10	5	133306	58625.1	81042.2	60741	61050.1	55227.9	71542.1	85116	62945.5	0.301422	0.0513188	0.241512	0.455333	0.542935	0.105126
SJPG102698.001	sp|P42925|PXMP2_MOUSE	Peroxisomal membrane protein 2 OS=Mus musculus GN=Pxmp2 PE=2 SV=2	Pxmp2	2	2	184345	130226	146205	100937	134353	115704	131039	155772	146369	0.309707	0.05132	0.0774591	0.638395	0.387167	0.0628631
SJPG104055.001	sp|O70551|SRPK1_MOUSE	SRSF protein kinase 1 OS=Mus musculus GN=Srpk1 PE=1 SV=2	Srpk1	8	6	29810.5	34994.1	42342.7	35365.8	32236.9	34778.2	39981.8	45613.6	36540.9	0.24969	0.0514332	-0.197759	0.267942	0.051931	0.735461
SJPG104147.001	sp|P61963|DCAF7_MOUSE	DDB1- and CUL4-associated factor 7 OS=Mus musculus GN=Dcaf7 PE=2 SV=1	Dcaf7	7	6	85043.2	111079	102105	94009.2	91475	94254.9	106975	111464	99573.7	0.183578	0.0514568	-0.0999297	0.473509	0.0836484	0.524019
SJPG108769.001	sp|Q9CZR2|NALD2_MOUSE	N-acetylated-alpha-linked acidic dipeptidase 2 OS=Mus musculus GN=Naalad2 PE=1 SV=2	Naalad2	8	5	12461.6	51417.3	19584.5	47015	37385.8	49180.5	41683.1	28627.2	23489.6	-0.54161	0.0515171	-0.386472	0.486065	-0.928083	0.106178
SJPG103958.001	sp|Q6ZQH8|NU188_MOUSE	Nucleoporin NUP188 homolog OS=Mus musculus GN=Nup188 PE=1 SV=2	Nup188	3	3	20006.3	18754.6	20850.7	17664	18564.5	22125.4	24550.6	24685.3	21337.3	0.277908	0.0515637	-0.241663	0.0659196	0.0362452	0.773063
SJPG103549.001	sp|Q8K1R3|PNPT1_MOUSE	Polyribonucleotide nucleotidyltransferase 1, mitochondrial OS=Mus musculus GN=Pnpt1 PE=1 SV=1	Pnpt1	16	11	51351.5	73325.3	69647.1	53755.2	63915.2	58054.8	75084.4	62465	73501.3	0.263117	0.0515847	-0.131517	0.461985	0.1316	0.448203
SJPG103366.007	tr|D3Z7V3|D3Z7V3_MOUSE	Sarcolemmal membrane-associated protein OS=Mus musculus GN=Slmap PE=4 SV=1	Slmap	47	27	208382	255522	235164	202529	207567	155682	255920	205413	289614	0.406018	0.051713	-0.0940032	0.575981	0.312014	0.0813427
SJPG100338.001	sp|P63030|MPC1_MOUSE	Mitochondrial pyruvate carrier 1 OS=Mus musculus GN=Mpc1 PE=1 SV=1	Mpc1	27	5	1.00093e+06	505062	754971	332098	449925	342317	467364	558740	427937	0.375831	0.051901	0.590675	0.0605026	0.966507	0.00970117
SJPG103234.001	tr|Q6Q477|Q6Q477_MOUSE	Calcium-transporting ATPase OS=Mus musculus GN=Atp2b4 PE=1 SV=1	Atp2b4	19	15	232442	116182	169471	114389	116002	103670	134890	162205	119128	0.307336	0.0520617	0.270729	0.345866	0.578064	0.0553142
SJPG102816.001	sp|Q8VCR7|ABHEB_MOUSE	Alpha/beta hydrolase domain-containing protein 14B OS=Mus musculus GN=Abhd14b PE=2 SV=1	Abhd14b	3	2	31060.9	27657.2	32229.3	22400.6	27634.9	24584.3	31971.5	29951	27323.6	0.260592	0.0521349	0.0271953	0.820023	0.287788	0.0530864
SJPG102816.002	tr|E9QN99|E9QN99_MOUSE	Alpha/beta hydrolase domain-containing protein 14B OS=Mus musculus GN=Abhd14b PE=4 SV=1	Abhd14b	4	3	31060.9	27657.2	32229.3	22400.6	27634.9	24584.3	31971.5	29951	27323.6	0.260592	0.0521349	0.0271953	0.820023	0.287788	0.0530864
SJPG105939.003	sp|Q8BT14-3|CNOT4_MOUSE	Isoform 3 of CCR4-NOT transcription complex subunit 4 OS=Mus musculus GN=Cnot4	Cnot4	5	5	10430.4	9251.31	11716.3	11714.3	12904.5	11796.4	9468.66	10835	10983.5	-0.220738	0.0521488	0.00158662	0.990574	-0.219151	0.115757
SJPG102841.001	sp|Q6PE01|SNR40_MOUSE	U5 small nuclear ribonucleoprotein 40 kDa protein OS=Mus musculus GN=Snrnp40 PE=2 SV=1	Snrnp40	1	1	14109.3	18809	16859.9	18682.6	19267.3	22443.3	23032.3	24694	22929	0.230284	0.0521925	-0.514441	0.00730164	-0.284157	0.0915529
SJPG110576.001	sp|Q9DB10|EMRE_MOUSE	Essential MCU regulator, mitochondrial OS=Mus musculus GN=Smdt1 PE=2 SV=1	Smdt1	1	1	22382.3	23841	18957	24748.1	24471.3	27973.5	27010.4	35315.2	32675.2	0.293177	0.0521969	-0.541154	0.00974571	-0.247977	0.0919424
SJPG100854.001	sp|P21279|GNAQ_MOUSE	Guanine nucleotide-binding protein G(q) subunit alpha OS=Mus musculus GN=Gnaq PE=1 SV=4	Gnaq	9	6	265751	200730	204972	208451	215498	214386	265156	234991	232451	0.196261	0.052676	-0.135205	0.381026	0.0610566	0.663581
SJPG100154.001	sp|Q9Z2Q5|RM40_MOUSE	39S ribosomal protein L40, mitochondrial OS=Mus musculus GN=Mrpl40 PE=2 SV=2	Mrpl40	4	3	33783.8	52762.1	31831.6	44358.1	44437.6	50987	37246	35492.4	43798.1	-0.265216	0.0528971	-0.0097227	0.965312	-0.274939	0.23047
SJPG101515.001	sp|Q9CQX2|CYB5B_MOUSE	Cytochrome b5 type B OS=Mus musculus GN=Cyb5b PE=1 SV=1	Cyb5b	13	5	47337.4	56002.7	62607.5	40416.8	42194.6	34405.3	43748.2	47479	46527.2	0.239981	0.0529269	0.260074	0.0910624	0.500055	0.012058
SJPG100572.001	sp|P24452|CAPG_MOUSE	Macrophage-capping protein OS=Mus musculus GN=Capg PE=1 SV=2	Capg	14	6	81558.5	87884.4	94768.8	90341.7	116252	114888	146222	140212	117043	0.330621	0.0529384	-0.606911	0.0026511	-0.276291	0.0850877
SJPG107639.001	sp|Q9JHH9|COPZ2_MOUSE	Coatomer subunit zeta-2 OS=Mus musculus GN=Copz2 PE=2 SV=1	Copz2	6	4	38022.8	40150.4	41494	51467	45785.1	56930.4	59465.7	61791.9	59462.1	0.234573	0.0530276	-0.595422	0.000553997	-0.360849	0.0184218
SJPG106192.001	sp|Q8CI59|STEA3_MOUSE	Metalloreductase STEAP3 OS=Mus musculus GN=Steap3 PE=1 SV=1	Steap3	8	4	84797.3	54873.8	66507.3	47098.8	46072.1	58748.5	58187.7	76674.9	59826	0.355368	0.0530538	0.071136	0.728575	0.426504	0.0619655
SJPG101648.001	sp|Q9ES46|PARVB_MOUSE	Beta-parvin OS=Mus musculus GN=Parvb PE=1 SV=1	Parvb	11	9	141517	137481	141658	129571	143235	121015	154895	158181	144408	0.218567	0.0530798	-0.120134	0.244496	0.098433	0.370595
SJPG104773.001	sp|P11276|FINC_MOUSE	Fibronectin OS=Mus musculus GN=Fn1 PE=1 SV=4	Fn1	78	41	185735	130425	155284	141813	184768	202875	219770	214182	226181	0.334004	0.0531249	-0.50031	0.0131794	-0.166307	0.410667
SJPG103544.001	sp|P68404|KPCB_MOUSE	Protein kinase C beta type OS=Mus musculus GN=Prkcb PE=1 SV=4	Prkcb	5	5	16513.8	15510	15700.5	15033.2	13507.9	12741.6	16844.1	15954.2	15200	0.219582	0.0532147	-0.0075254	0.940174	0.212056	0.0837397
SJPG101656.001	sp|Q6PHN9|RAB35_MOUSE	Ras-related protein Rab-35 OS=Mus musculus GN=Rab35 PE=1 SV=1	Rab35	15	6	212470	137489	192444	140649	162094	140153	180471	210915	158119	0.3045	0.053248	-0.0328068	0.873896	0.271694	0.180975
SJPG103509.001	sp|Q9R1Z8|VINEX_MOUSE	Vinexin OS=Mus musculus GN=Sorbs3 PE=1 SV=1	Sorbs3	12	9	47187.7	59688.9	62835.3	38961.8	44053.8	42326.2	55066.4	43727.7	52304.6	0.264594	0.0534828	0.163597	0.331377	0.42819	0.0192964
SJPG103366.001	sp|Q3URD3|SLMAP_MOUSE	Sarcolemmal membrane-associated protein OS=Mus musculus GN=Slmap PE=1 SV=2	Slmap	46	26	208825	256756	236235	201931	207064	153967	255809	204034	290579	0.412081	0.0535045	-0.0866317	0.611723	0.325449	0.0755609
SJPG100799.001	sp|Q9CQN7|RM41_MOUSE	39S ribosomal protein L41, mitochondrial OS=Mus musculus GN=Mrpl41 PE=2 SV=1	Mrpl41	7	3	45191	51172.4	46264.8	41752.2	48521.9	45315	50212.6	53609.3	51879.8	0.201743	0.0537271	-0.12813	0.245403	0.0736136	0.517472
SJPG100093.001	sp|Q569Z6|TR150_MOUSE	Thyroid hormone receptor-associated protein 3 OS=Mus musculus GN=Thrap3 PE=1 SV=1	Thrap3	26	18	51300.7	50556	49580.1	54813.2	55549.3	56195.1	61420.7	67636	60355.2	0.183753	0.0537652	-0.321124	0.0149164	-0.13737	0.158403
SJPG102096.002	tr|F6RPJ9|F6RPJ9_MOUSE	Insulin-degrading enzyme (Fragment) OS=Mus musculus GN=Ide PE=1 SV=1	Ide	73	30	302707	419743	349858	287126	388614	334281	393784	560999	403863	0.419394	0.0539502	-0.335023	0.1266	0.084371	0.635525
SJPG112227.001	sp|Q8C1F4|CGAT2_MOUSE	Chondroitin sulfate N-acetylgalactosaminyltransferase 2 OS=Mus musculus GN=Csgalnact2 PE=2 SV=1	Csgalnact2	2	2	12464.1	9798.02	10255.2	8542.38	8592.12	11043.4	11556.3	11838.3	10769.8	0.287386	0.0541111	-0.0781468	0.556225	0.209239	0.2193
SJPG100386.001	sp|Q9CR62|M2OM_MOUSE	Mitochondrial 2-oxoglutarate/malate carrier protein OS=Mus musculus GN=Slc25a11 PE=1 SV=3	Slc25a11	92	21	5.15505e+06	2.84225e+06	3.44137e+06	2.68306e+06	3.07481e+06	2.4055e+06	3.10926e+06	3.9495e+06	3.16536e+06	0.3233	0.0541384	0.125129	0.613941	0.448429	0.0984196
SJPG102435.002	tr|E9PVG7|E9PVG7_MOUSE	Mitogen-activated protein kinase kinase kinase kinase 4 OS=Mus musculus GN=Map4k4 PE=1 SV=2	Map4k4	9	6	19380.1	19023.2	19078.4	24185.7	23190.5	22438.7	27835.1	27325.5	24733	0.193306	0.0541743	-0.473105	0.00239	-0.279799	0.0180572
SJPG106276.001	sp|Q3UL36|ARGL1_MOUSE	Arginine and glutamate-rich protein 1 OS=Mus musculus GN=Arglu1 PE=1 SV=2	Arglu1	9	5	19259.4	17690	20924.8	19035	20589.8	19422.6	23719.7	24878.9	20635.2	0.225931	0.0544505	-0.257471	0.0764463	-0.0315407	0.77303
SJPG104112.001	tr|Q9Z1M2|Q9Z1M2_MOUSE	Interferon-g induced GTPase OS=Mus musculus GN=Irgm2 PE=1 SV=1	Irgm2	3	3	19593.4	19700.3	20323.8	18459.4	20193.1	24134.8	25873.8	45266.3	25433.7	0.575779	0.0545257	-0.641639	0.0316796	-0.06586	0.614106
SJPG102096.001	sp|Q9JHR7|IDE_MOUSE	Insulin-degrading enzyme OS=Mus musculus GN=Ide PE=1 SV=1	Ide	71	29	304428	417115	351600	285981	389990	333481	395263	563388	402633	0.423148	0.0547869	-0.335309	0.124152	0.0878393	0.619842
SJPG101697.001	sp|Q6ZQ38|CAND1_MOUSE	Cullin-associated NEDD8-dissociated protein 1 OS=Mus musculus GN=Cand1 PE=2 SV=2	Cand1	49	31	453679	499620	496230	498020	512791	510086	556277	596388	556907	0.168059	0.0550235	-0.23866	0.0485999	-0.0706007	0.472872
SJPG100658.001	sp|P42225|STAT1_MOUSE	Signal transducer and activator of transcription 1 OS=Mus musculus GN=Stat1 PE=1 SV=1	Stat1	7	5	17036.8	22721.8	19789.8	22471.8	23190.6	26240.9	26932.8	37760.3	27924.7	0.351434	0.0550369	-0.630094	0.0111074	-0.27866	0.0874848
SJPG101101.002	sp|Q60715-2|P4HA1_MOUSE	Isoform 2 of Prolyl 4-hydroxylase subunit alpha-1 OS=Mus musculus GN=P4ha1	P4ha1	16	11	23105.2	26843.1	29219.7	29004.3	33097.7	39878.9	39215.1	41543.4	56067.2	0.418186	0.0551469	-0.777825	0.00355039	-0.359638	0.0583501
SJPG103579.001	sp|Q62093|SRSF2_MOUSE	Serine/arginine-rich splicing factor 2 OS=Mus musculus GN=Srsf2 PE=1 SV=4	Srsf2	12	5	43346.5	47269.4	47000.3	48635.7	50409.1	47800.5	56823.5	63729.5	51832.8	0.22653	0.0554513	-0.320941	0.0302156	-0.0944113	0.344164
SJPG101263.002	tr|E9PWE8|E9PWE8_MOUSE	Dihydropyrimidinase-related protein 3 OS=Mus musculus GN=Dpysl3 PE=1 SV=1	Dpysl3	32	17	180324	185419	190238	179176	198956	229035	269707	222488	247439	0.2876	0.0554666	-0.40767	0.00888199	-0.12007	0.348633
SJPG107054.001	sp|Q8VEE1|LMCD1_MOUSE	LIM and cysteine-rich domains protein 1 OS=Mus musculus GN=Lmcd1 PE=1 SV=1	Lmcd1	104	31	338340	523324	463193	539362	604654	547599	730693	592397	690669	0.247781	0.0555039	-0.62201	0.0144746	-0.37423	0.0742039
SJPG104966.001	sp|Q80U87|UBP8_MOUSE	Ubiquitin carboxyl-terminal hydrolase 8 OS=Mus musculus GN=Usp8 PE=1 SV=2	Usp8	3	3	8808.87	8947.8	7777.33	8682.68	7757.16	8487.01	10091.7	9001.73	9543.11	0.200276	0.0555134	-0.166662	0.170831	0.0336134	0.761989
SJPG100980.001	sp|Q99JB2|STML2_MOUSE	Stomatin-like protein 2, mitochondrial OS=Mus musculus GN=Stoml2 PE=1 SV=1	Stoml2	17	7	32444.3	45903.8	36801.3	34393.9	39588.3	37100.7	41730.5	41259.3	44206.1	0.197132	0.0556514	-0.157909	0.322831	0.0392231	0.80294
SJPG100190.001	sp|P61358|RL27_MOUSE	60S ribosomal protein L27 OS=Mus musculus GN=Rpl27 PE=1 SV=2	Rpl27	39	11	1.5107e+06	457151	761930	498643	471923	433202	581897	960691	539495	0.521617	0.0557778	0.267674	0.576941	0.789291	0.0972712
SJPG102996.001	sp|Q8VCA8|SCRN2_MOUSE	Secernin-2 OS=Mus musculus GN=Scrn2 PE=2 SV=1	Scrn2	13	8	70048.4	105980	88620.9	86417.4	89105.8	85306.6	83098	65182.8	72786.7	-0.245506	0.0558837	0.246247	0.220833	0.000740662	0.996483
SJPG102432.001	sp|Q6P4S6|SIK3_MOUSE	Serine/threonine-protein kinase SIK3 OS=Mus musculus GN=Sik3 PE=1 SV=3	Sik3	10	5	64736.1	60036	54856.8	54278.7	51600	51064.8	57594.8	61959.2	57591.8	0.174345	0.0559279	0.0176487	0.874021	0.191994	0.109117
SJPG105096.001	sp|O88322|NID2_MOUSE	Nidogen-2 OS=Mus musculus GN=Nid2 PE=1 SV=2	Nid2	48	24	58549.9	71594.5	63322.4	67403.7	72799.9	73086.7	87307.7	76564.2	80888.9	0.197449	0.055968	-0.342163	0.0259887	-0.144714	0.241439
SJPG102506.001	sp|P35285|RB22A_MOUSE	Ras-related protein Rab-22A OS=Mus musculus GN=Rab22a PE=1 SV=2	Rab22a	7	3	27275.3	23919.6	25198.5	24756.4	24930.7	24620.4	27842.4	28586.4	26751.9	0.162226	0.0559984	-0.124379	0.258542	0.0378473	0.704774
SJPG108801.001	sp|Q8K449|ABCA9_MOUSE	ATP-binding cassette sub-family A member 9 OS=Mus musculus GN=Abca9 PE=2 SV=2	Abca9	5	5	33471.5	22308.4	26897.3	16930.5	18720.3	18558.8	21277.2	26952.3	19580.1	0.310927	0.0562143	0.279626	0.19678	0.590553	0.00977347
SJPG105208.001	sp|P01887|B2MG_MOUSE	Beta-2-microglobulin OS=Mus musculus GN=B2m PE=1 SV=2	B2m	14	6	65301.8	192742	80096.9	54678.7	78478.6	70461	126370	101633	72527.2	0.541099	0.056308	0.0380216	0.932459	0.579121	0.201467
SJPG106905.001	sp|Q99N84|RT18B_MOUSE	28S ribosomal protein S18b, mitochondrial OS=Mus musculus GN=Mrps18b PE=2 SV=1	Mrps18b	8	4	16974.4	22447.6	21759	17629.7	20489.5	21042.3	25175	23024.3	21695.4	0.242119	0.0563128	-0.200336	0.206929	0.0417831	0.783829
SJPG104056.001	sp|Q9QZR0|RNF25_MOUSE	E3 ubiquitin-protein ligase RNF25 OS=Mus musculus GN=Rnf25 PE=1 SV=2	Rnf25	4	4	24076.9	26077.5	25083.9	28851.7	28286	27850.1	26929.5	24230	23186.7	-0.195717	0.0564288	0.019313	0.859212	-0.176404	0.0936405
SJPG115042.001	sp|P50462|CSRP3_MOUSE	Cysteine and glycine-rich protein 3 OS=Mus musculus GN=Csrp3 PE=1 SV=1	Csrp3	40	9	221035	309694	327409	262967	291723	201716	594764	254494	510448	0.773302	0.0565119	-0.595169	0.1292	0.178134	0.418762
SJPG101276.001	sp|P35585|AP1M1_MOUSE	AP-1 complex subunit mu-1 OS=Mus musculus GN=Ap1m1 PE=1 SV=3	Ap1m1	14	8	224459	206708	235540	216684	247060	219297	268649	292203	243962	0.235334	0.0565478	-0.269775	0.0542273	-0.0344409	0.757105
SJPG102978.001	sp|Q9D832|DNJB4_MOUSE	DnaJ homolog subfamily B member 4 OS=Mus musculus GN=Dnajb4 PE=2 SV=1	Dnajb4	18	14	342318	465368	437752	398282	429786	396295	489895	430138	494961	0.206869	0.05684	-0.193588	0.235614	0.013281	0.927251
SJPG100083.001	sp|P23927|CRYAB_MOUSE	Alpha-crystallin B chain OS=Mus musculus GN=Cryab PE=1 SV=2	Cryab	79	15	3.81819e+06	6.43185e+06	6.08587e+06	4.41072e+06	5.43795e+06	3.67399e+06	7.26247e+06	4.77312e+06	7.21444e+06	0.501619	0.0570511	-0.247565	0.379211	0.254054	0.335291
SJPG105448.001	sp|P70279|SURF6_MOUSE	Surfeit locus protein 6 OS=Mus musculus GN=Surf6 PE=1 SV=1	Surf6	4	4	12906.7	11625.6	12122.7	12024.3	10611	11612.1	12444.6	14520.2	12942	0.219503	0.0574614	-0.120841	0.303749	0.0986618	0.364414
SJPG114893.001	tr|D3Z7H8|D3Z7H8_MOUSE	Protein Cilp2 OS=Mus musculus GN=Cilp2 PE=4 SV=1	Cilp2	41	17	138309	30095.7	88612.8	47462.5	81043.3	39745.5	64120.5	131104	97530.5	0.807669	0.0575285	-0.384127	0.528522	0.423542	0.489306
SJPG107216.001	sp|P82198|BGH3_MOUSE	Transforming growth factor-beta-induced protein ig-h3 OS=Mus musculus GN=Tgfbi PE=2 SV=1	Tgfbi	47	21	630552	295393	490714	447058	549435	483486	590209	558564	574810	0.224715	0.0575551	-0.350634	0.239637	-0.125919	0.664196
SJPG108820.001	sp|Q8K126|RF1M_MOUSE	Peptide chain release factor 1, mitochondrial OS=Mus musculus GN=Mtrf1 PE=2 SV=1	Mtrf1	1	1	9896.05	15746.4	10194.6	12101.5	12778.7	10480.2	10398.4	8879.5	10280.3	-0.257264	0.0575677	0.247651	0.262134	-0.00961331	0.963613
SJPG102124.001	sp|Q9QXZ0|MACF1_MOUSE	Microtubule-actin cross-linking factor 1 OS=Mus musculus GN=Macf1 PE=1 SV=2	Macf1	61	46	173045	198342	185391	217144	204717	203579	235563	230907	233109	0.162183	0.0579149	-0.331574	0.013918	-0.169391	0.134493
SJPG100159.001	sp|P63325|RS10_MOUSE	40S ribosomal protein S10 OS=Mus musculus GN=Rps10 PE=1 SV=1	Rps10	63	12	726642	403759	535179	406901	413520	442130	505992	694484	458374	0.371492	0.0581084	-0.0122743	0.963321	0.359218	0.140046
SJPG100870.001	sp|Q9QYR6|MAP1A_MOUSE	Microtubule-associated protein 1A OS=Mus musculus GN=Map1a PE=1 SV=2	Map1a	15	13	29954.5	24327.7	27684.6	24940.4	29904.2	33256.7	45487.1	34633.4	33868.3	0.36836	0.058244	-0.467701	0.0222154	-0.0993408	0.518742
SJPG101506.001	sp|Q8R3D1|TBC13_MOUSE	TBC1 domain family member 13 OS=Mus musculus GN=Tbc1d13 PE=2 SV=1	Tbc1d13	1	1	21797.7	21951.3	20450.1	21965.2	22688.5	23729.7	26204.9	27197.3	24339.7	0.184246	0.0583534	-0.27534	0.0295495	-0.0910942	0.359594
SJPG106029.001	sp|A3KGB4|TBC8B_MOUSE	TBC1 domain family member 8B OS=Mus musculus GN=Tbc1d8b PE=2 SV=1	Tbc1d8b	1	1	19474.4	24151.1	22647.4	22518.3	23751.7	22934.5	28656.1	23764.3	31132.7	0.26314	0.0586152	-0.33102	0.0614813	-0.0678799	0.569439
SJPG102836.001	sp|B1AVZ0|UPP_MOUSE	Uracil phosphoribosyltransferase homolog OS=Mus musculus GN=Uprt PE=2 SV=1	Uprt	4	4	18055	16294.5	18529.5	15858.2	16882.5	16678.5	17393.9	19581.1	19400.1	0.18845	0.0587998	-0.0924975	0.420971	0.0959529	0.365077
SJPG113575.001	tr|E9PWH4|E9PWH4_MOUSE	Protein Abca15 OS=Mus musculus GN=Abca15 PE=3 SV=1	Abca15	2	1	24682.5	12254.2	18397.2	13729.6	11598.2	10512	17614.4	15411.9	12826.1	0.352222	0.0590156	0.225454	0.433135	0.577676	0.0669583
SJPG107140.001	sp|Q9EQI8|RM46_MOUSE	39S ribosomal protein L46, mitochondrial OS=Mus musculus GN=Mrpl46 PE=1 SV=1	Mrpl46	12	7	35761.3	35479.7	35091.7	31211.5	35415	31473.3	35483	39566.4	37817.9	0.203302	0.059056	-0.0846499	0.404842	0.118652	0.264466
SJPG106739.001	sp|Q8BX80|ENASE_MOUSE	Cytosolic endo-beta-N-acetylglucosaminidase OS=Mus musculus GN=Engase PE=2 SV=1	Engase	2	2	16163.9	11203.2	14890.8	12311.7	9024.01	8534.18	14854	13854.4	10937.8	0.415775	0.0591326	0.0868647	0.657982	0.502639	0.0435854
SJPG105978.001	sp|Q9JI39|ABCBA_MOUSE	ATP-binding cassette sub-family B member 10, mitochondrial OS=Mus musculus GN=Abcb10 PE=2 SV=1	Abcb10	7	4	104916	39793.4	76128.8	43547.3	56378	46409.8	58712.7	86730.3	56254.6	0.443345	0.0592182	0.0499834	0.897434	0.493329	0.202628
SJPG109286.001	sp|O89103|C1QR1_MOUSE	Complement component C1q receptor OS=Mus musculus GN=Cd93 PE=1 SV=1	Cd93	6	5	26257.7	41575.6	31322.3	41282.2	44182.4	45169.2	56895.5	44509.4	60079.4	0.294987	0.0592216	-0.717875	0.0117566	-0.422888	0.0518863
SJPG103501.001	sp|Q9R190|MTA2_MOUSE	Metastasis-associated protein MTA2 OS=Mus musculus GN=Mta2 PE=1 SV=1	Mta2	10	8	33496.2	16989	23000.6	19909.2	19959.9	18928.2	22874.2	32465.1	21747.1	0.367451	0.0593213	-0.101052	0.730605	0.266399	0.307509
SJPG107878.001	sp|P62746|RHOB_MOUSE	Rho-related GTP-binding protein RhoB OS=Mus musculus GN=Rhob PE=1 SV=1	Rhob	5	5	32064.3	29545.7	32881.6	33499.6	31029.3	31457.3	37232.8	40399.4	33791.9	0.212138	0.059513	-0.235464	0.0772556	-0.0233252	0.816343
SJPG106919.001	sp|Q9D0M0|EXOS7_MOUSE	Exosome complex exonuclease RRP42 OS=Mus musculus GN=Exosc7 PE=2 SV=2	Exosc7	1	1	9069.23	10007.7	9627.58	10161.2	10811.3	8703.06	11041.9	12974.8	11470.8	0.260486	0.0596314	-0.303749	0.0295881	-0.043263	0.723477
SJPG106175.001	sp|Q8VEK3|HNRPU_MOUSE	Heterogeneous nuclear ribonucleoprotein U OS=Mus musculus GN=Hnrnpu PE=1 SV=1	Hnrnpu	52	22	489376	369389	421277	400578	433627	401725	450590	517209	455773	0.202046	0.0596494	-0.160009	0.285673	0.0420368	0.755154
SJPG109809.001	sp|Q9R1Q7|PLP2_MOUSE	Proteolipid protein 2 OS=Mus musculus GN=Plp2 PE=2 SV=1	Gm6169	1	1	79900.5	43797.1	65580.6	32052	30077.9	31014.4	40441.1	66659.9	34475.7	0.545388	0.0598042	0.434695	0.216115	0.980083	0.00367206
SJPG109929.001	sp|O88623|UBP2_MOUSE	Ubiquitin carboxyl-terminal hydrolase 2 OS=Mus musculus GN=Usp2 PE=1 SV=2	Usp2	17	7	30120	25992.1	26461.1	20113.4	17321.7	18176.8	20306.3	21334.7	22193.7	0.200815	0.0604031	0.36913	0.0121772	0.569945	0.00185148
SJPG101864.001	sp|Q9WUM4|COR1C_MOUSE	Coronin-1C OS=Mus musculus GN=Coro1c PE=1 SV=2	Coro1c	23	16	181183	211920	216010	242899	216863	273971	280522	283192	296972	0.23635	0.0604415	-0.502716	0.00329878	-0.266366	0.0853569
SJPG119651.001	sp|Q09098|PATE4_MOUSE	Prostate and testis expressed protein 4 OS=Mus musculus GN=Pate4 PE=1 SV=3	Pate4	6	2	13374.5	124314	8213.59	7919.78	6348.36	11665.6	7130.66	5109.37	4696.04	-0.592468	0.0604558	2.10622	0.0706967	1.51375	0.169881
SJPG103103.001	sp|P55258|RAB8A_MOUSE	Ras-related protein Rab-8A OS=Mus musculus GN=Rab8a PE=1 SV=2	Rab8a	16	6	263739	164169	208669	164920	189782	187960	205001	267873	202415	0.305987	0.060641	-0.099664	0.647163	0.206323	0.304939
SJPG102307.001	sp|Q8BH55|THNS1_MOUSE	Threonine synthase-like 1 OS=Mus musculus GN=Thnsl1 PE=2 SV=1	Thnsl1	12	8	29199.5	24268.3	27248.6	21610.5	22426.3	20754.3	25364.9	27196.5	22669.2	0.212219	0.0608161	0.101403	0.439804	0.313622	0.0251996
SJPG115647.001	sp|P70695|F16P2_MOUSE	Fructose-1,6-bisphosphatase isozyme 2 OS=Mus musculus GN=Fbp2 PE=2 SV=2	Fbp2	44	11	576858	517503	644022	169638	141125	211177	244044	216843	204326	0.365593	0.0609192	1.38408	2.5148e-05	1.74967	3.63799e-05
SJPG102117.014	tr|F6ZGN3|F6ZGN3_MOUSE	Unconventional myosin-XVIIIa (Fragment) OS=Mus musculus GN=Myo18a PE=1 SV=1	Myo18a	7	5	99912.9	98053.3	96061.4	98367.9	86158.7	99948.4	103843	126136	108241	0.247682	0.0609485	-0.197073	0.124379	0.0506087	0.634002
SJPG110257.001	sp|Q9CXV1|DHSD_MOUSE	Succinate dehydrogenase [ubiquinone] cytochrome b small subunit, mitochondrial OS=Mus musculus GN=Sdhd PE=2 SV=2	Sdhd	15	3	118977	89244.5	98234.6	84539	94328.2	79439	99067	106419	94567.5	0.218094	0.0610572	0.0217235	0.878215	0.239817	0.135955
SJPG105075.001	sp|Q91ZX7|LRP1_MOUSE	Prolow-density lipoprotein receptor-related protein 1 OS=Mus musculus GN=Lrp1 PE=1 SV=1	Lrp1	46	36	77558.5	73016.8	77494.4	73924.1	79484.8	86020.8	87163.9	91094.5	98394.8	0.209423	0.0612408	-0.277357	0.029342	-0.067934	0.525089
SJPG113809.001	tr|D3Z1D3|D3Z1D3_MOUSE	Protein 3425401B19Rik OS=Mus musculus GN=3425401B19Rik PE=4 SV=1	3425401B19Rik	15	12	25905.5	25715.3	27879	21600	22447.7	18373.7	28012.5	25180.8	22409.9	0.275763	0.0614086	0.0775103	0.534829	0.353273	0.0193727
SJPG100846.001	sp|Q9CQH7|BT3L4_MOUSE	Transcription factor BTF3 homolog 4 OS=Mus musculus GN=Btf3l4 PE=2 SV=1	Btf3l4	11	5	73370.3	101394	95595.2	96563.5	101382	109369	113306	130494	113240	0.215009	0.0615385	-0.411783	0.0342687	-0.196774	0.228002
SJPG104467.001	sp|Q8CHG3|GCC2_MOUSE	GRIP and coiled-coil domain-containing protein 2 OS=Mus musculus GN=Gcc2 PE=1 SV=2	Gcc2	1	1	85320.1	1.0218e+06	146050	576313	230709	269167	306396	89676.1	69917.5	-1.4065	0.061697	0.909515	0.40163	-0.49699	0.608322
SJPG107978.001	sp|Q61543|GSLG1_MOUSE	Golgi apparatus protein 1 OS=Mus musculus GN=Glg1 PE=1 SV=1	Glg1	40	24	104559	52351.9	75617.2	56523.3	61846.6	60375.5	65201	83501.9	66889.5	0.262326	0.0618069	0.0615739	0.820715	0.3239	0.231662
SJPG104773.010	tr|A0A087WQW8|A0A087WQW8_MOUSE	Fibronectin (Fragment) OS=Mus musculus GN=Fn1 PE=4 SV=1	Fn1	5	2	57149.9	21835.6	55515.3	25817.4	53507.4	37926.7	67776.1	75462.6	44443.4	0.705736	0.0619355	-0.571396	0.215279	0.134339	0.770446
SJPG103025.001	sp|Q9JIX8|ACINU_MOUSE	Apoptotic chromatin condensation inducer in the nucleus OS=Mus musculus GN=Acin1 PE=1 SV=3	Acin1	14	11	49132.2	66941.4	67021.5	68271.8	73105.4	74406	82831.5	79814.6	79444.4	0.166697	0.0625439	-0.417529	0.0283109	-0.250832	0.138551
SJPG105807.001	sp|P63254|CRIP1_MOUSE	Cysteine-rich protein 1 OS=Mus musculus GN=Crip1 PE=1 SV=2	Crip1	12	3	249406	315050	371366	254995	259073	295070	360163	297522	303769	0.24658	0.062809	-0.0525683	0.770833	0.194012	0.282485
SJPG100285.001	sp|Q9CQW2|ARL8B_MOUSE	ADP-ribosylation factor-like protein 8B OS=Mus musculus GN=Arl8b PE=2 SV=1	Arl8b	13	8	82774.9	76916.3	80673.8	64986.2	72388.4	62598.9	81915	79681	70989.5	0.21798	0.0628206	0.0495373	0.649216	0.267517	0.0363445
SJPG101575.001	sp|Q80X82|SYMPK_MOUSE	Symplekin OS=Mus musculus GN=Sympk PE=1 SV=1	Sympk	6	5	8485.45	8494.48	9544.12	8697.31	8264.2	8359.96	10275.4	9855.92	8845.68	0.192047	0.0628301	-0.126984	0.292707	0.0650628	0.527772
SJPG101465.001	sp|P61750|ARF4_MOUSE	ADP-ribosylation factor 4 OS=Mus musculus GN=Arf4 PE=1 SV=2	Arf4	12	6	449120	392204	405314	405747	411390	505420	511397	587417	494706	0.272277	0.0630022	-0.352552	0.0212181	-0.0802749	0.546919
SJPG112853.001	tr|Q59IW6|Q59IW6_MOUSE	Protein Abi3bp OS=Mus musculus GN=Abi3bp PE=2 SV=1	Abi3bp	28	15	226659	93408.6	134560	106510	107935	129865	126401	146096	135052	0.246756	0.0631538	0.0639871	0.843245	0.310743	0.35828
SJPG103602.001	sp|Q9CQL5|RM18_MOUSE	39S ribosomal protein L18, mitochondrial OS=Mus musculus GN=Mrpl18 PE=2 SV=1	Mrpl18	4	3	22071.2	25755.2	24754.6	23704.6	28200.6	20986.6	28054.8	34083.5	28169.9	0.313705	0.0632055	-0.31225	0.0455691	0.00145491	0.992016
SJPG100370.001	sp|Q05512|MARK2_MOUSE	Serine/threonine-protein kinase MARK2 OS=Mus musculus GN=Mark2 PE=1 SV=3	Mark2	14	10	24354.4	13272.1	17134.7	14276.4	13900.6	14032.3	16463.2	18949.3	14718.8	0.240507	0.0633043	0.0901516	0.713584	0.330658	0.17722
SJPG104342.001	sp|Q9D0D3|PAPD1_MOUSE	Poly(A) RNA polymerase, mitochondrial OS=Mus musculus GN=Mtpap PE=2 SV=1	Mtpap	8	5	31783.3	38852.6	36297.8	30914.1	29547.7	30177.4	34523.8	32110.4	35304	0.168563	0.063329	0.0652321	0.590756	0.233795	0.0734729
SJPG103894.001	sp|P41241|CSK_MOUSE	Tyrosine-protein kinase CSK OS=Mus musculus GN=Csk PE=1 SV=2	Csk	5	3	18178.4	14659.3	17109.7	14744.3	17292.4	19530.2	20455.4	22866.1	19324.6	0.28671	0.0633904	-0.329089	0.0394228	-0.0423792	0.780023
SJPG100048.001	sp|Q6PCP5|MFF_MOUSE	Mitochondrial fission factor OS=Mus musculus GN=Mff PE=1 SV=1	Mff	12	7	69210.3	66123	70624.5	58775.9	66529.8	59846.6	68643.9	74275.2	68336.7	0.191393	0.0633954	-0.0361218	0.717463	0.155272	0.161888
SJPG102364.001	sp|Q9CPU4|MGST3_MOUSE	Microsomal glutathione S-transferase 3 OS=Mus musculus GN=Mgst3 PE=1 SV=1	Mgst3	21	8	572734	241002	485044	208789	228461	195806	229559	334102	250720	0.347272	0.0634249	0.599932	0.126439	0.947205	0.0229231
SJPG108488.002	tr|F7DBB3|F7DBB3_MOUSE	Protein Ahnak2 (Fragment) OS=Mus musculus GN=Ahnak2 PE=1 SV=1	Ahnak2	11	10	300982	202611	242750	217454	324930	315310	534881	356026	342988	0.517249	0.0634958	-0.713833	0.0182537	-0.196584	0.392237
SJPG103388.001	sp|P61028|RAB8B_MOUSE	Ras-related protein Rab-8B OS=Mus musculus GN=Rab8b PE=1 SV=1	Rab8b	11	5	238708	180049	208306	169522	198709	191175	218719	252043	200115	0.258853	0.0635466	-0.100415	0.524405	0.158438	0.289289
SJPG101327.001	sp|Q9R0K7|AT2B2_MOUSE	Plasma membrane calcium-transporting ATPase 2 OS=Mus musculus GN=Atp2b2 PE=1 SV=2	Atp2b2	14	10	226887	119168	167928	120472	108580	107805	123396	156742	126011	0.263115	0.0635675	0.299193	0.2673	0.562308	0.0491688
SJPG109084.001	sp|Q8K2A1|GULP1_MOUSE	PTB domain-containing engulfment adapter protein 1 OS=Mus musculus GN=Gulp1 PE=1 SV=1	Gulp1	4	3	7769.07	69773.9	6890.89	33272.2	19248.4	25206.1	22120.8	14376.4	16384.4	-0.543797	0.0636533	-0.160058	0.860914	-0.703855	0.452964
SJPG103684.001	sp|Q9D0L7|ARM10_MOUSE	Armadillo repeat-containing protein 10 OS=Mus musculus GN=Armc10 PE=1 SV=1	Armc10	4	3	33241.1	12877.1	21562.9	15608.4	16398.4	15200.9	18972.6	32728.9	18182	0.512321	0.063848	-0.0968886	0.81205	0.415432	0.24547
SJPG100153.002	sp|Q9EQU5-2|SET_MOUSE	Isoform 2 of Protein SET OS=Mus musculus GN=Set	Set	9	6	148501	145793	180977	170215	180334	162851	196818	226763	182160	0.233891	0.0639379	-0.351013	0.0426931	-0.117123	0.367141
SJPG104953.001	sp|P04186|CFAB_MOUSE	Complement factor B OS=Mus musculus GN=Cfb PE=1 SV=2	Cfb	34	18	100308	116615	118411	94519.4	99169.9	101937	123880	131818	100800	0.261548	0.0640374	-0.082998	0.576825	0.17855	0.143706
SJPG103015.001	sp|Q8BTV2|CPSF7_MOUSE	Cleavage and polyadenylation specificity factor subunit 7 OS=Mus musculus GN=Cpsf7 PE=1 SV=2	Cpsf7	2	2	18634.8	21104.9	20225.4	21146.9	22095.2	23426.6	23632.6	27976.9	25507.6	0.207873	0.0641044	-0.361398	0.0164922	-0.153525	0.174193
SJPG104135.001	sp|Q8CEE7|RDH13_MOUSE	Retinol dehydrogenase 13 OS=Mus musculus GN=Rdh13 PE=2 SV=1	Rdh13	12	9	87030.2	67935.2	63102.2	57062.4	69862.4	58555.3	68380.9	88372.8	71868.6	0.298567	0.064153	-0.0730642	0.6773	0.225503	0.198864
SJPG115547.001	sp|P12710|FABPL_MOUSE	Fatty acid-binding protein, liver OS=Mus musculus GN=Fabp1 PE=1 SV=2	Fabp1	1	1	14715.6	18132.2	16777.8	5444.29	3859.88	14230.8	10878.8	14255.5	18557.3	1.08886	0.0642377	0.212476	0.346049	1.30133	0.0276486
SJPG103851.001	sp|Q9JM52|MINK1_MOUSE	Misshapen-like kinase 1 OS=Mus musculus GN=Mink1 PE=1 SV=3	Mink1	13	9	150534	136105	125715	161151	148550	149567	186940	172661	164145	0.188444	0.064423	-0.346841	0.0214253	-0.158397	0.189236
SJPG105829.002	tr|Q4VA93|Q4VA93_MOUSE	Protein kinase C OS=Mus musculus GN=Prkca PE=2 SV=1	Prkca	22	14	84108.1	98662.7	90359	86647.8	76862.3	79013.5	99555.7	86727.2	92708.6	0.201718	0.0644441	-0.0314248	0.787753	0.170293	0.163198
SJPG104667.001	sp|Q9EPB5|SERHL_MOUSE	Serine hydrolase-like protein OS=Mus musculus GN=Serhl PE=2 SV=1	Serhl	9	6	43893.9	61365.7	47934	40627.6	46276.5	44540.9	50712.8	49865	48255.5	0.181066	0.0645496	0.0271437	0.857572	0.20821	0.209121
SJPG100604.001	sp|P27773|PDIA3_MOUSE	Protein disulfide-isomerase A3 OS=Mus musculus GN=Pdia3 PE=1 SV=2	Pdia3	104	30	925548	1.25777e+06	1.21255e+06	1.26969e+06	1.33413e+06	1.5123e+06	1.58371e+06	1.54443e+06	1.58532e+06	0.199344	0.064883	-0.485952	0.0126276	-0.286609	0.103998
SJPG100803.001	sp|O35381|AN32A_MOUSE	Acidic leucine-rich nuclear phosphoprotein 32 family member A OS=Mus musculus GN=Anp32a PE=1 SV=1	Anp32a	26	7	294701	397080	357903	375656	428138	435756	463911	457616	507418	0.206717	0.0649401	-0.454303	0.0151764	-0.247586	0.127399
SJPG107608.001	sp|Q62147|SSPN_MOUSE	Sarcospan OS=Mus musculus GN=Sspn PE=2 SV=1	Sspn	8	4	41324.9	27566.1	36434.8	25812.4	24722.9	22201.8	29507.2	33423.7	25435.2	0.274725	0.0650126	0.242151	0.237723	0.516876	0.0203408
SJPG109352.001	sp|Q9QZR5|HIPK2_MOUSE	Homeodomain-interacting protein kinase 2 OS=Mus musculus GN=Hipk2 PE=1 SV=2	Hipk2	1	1	10632.1	15963.5	9581.45	12259.8	11217.4	10561.5	11029.6	7673.44	8654.39	-0.329217	0.0650149	0.383564	0.147975	0.0543468	0.797311
SJPG107641.001	sp|Q8BK08|TMM11_MOUSE	Transmembrane protein 11, mitochondrial OS=Mus musculus GN=Tmem11 PE=2 SV=1	Tmem11	10	4	227277	133213	172994	101136	118701	99053	144832	166900	108915	0.382225	0.0650429	0.330777	0.220825	0.713003	0.0121089
SJPG102445.001	tr|G3UYX3|G3UYX3_MOUSE	Protein Nova2 OS=Mus musculus GN=Nova2 PE=4 SV=1	Nova2	6	4	18229.3	8678.32	14244.6	10079	11751.2	7818.49	14503.6	17930.6	10518.9	0.520899	0.0650957	-0.0932173	0.779044	0.427682	0.195394
SJPG100200.001	sp|Q8CCF0|PRP31_MOUSE	U4/U6 small nuclear ribonucleoprotein Prp31 OS=Mus musculus GN=Prpf31 PE=1 SV=3	Prpf31	8	7	15199.6	19855.3	16244.4	18088	17669.1	16913.2	18879.4	19700.2	20589.5	0.167506	0.0651798	-0.214477	0.147421	-0.0469704	0.72322
SJPG103366.010	tr|F6UV57|F6UV57_MOUSE	Sarcolemmal membrane-associated protein (Fragment) OS=Mus musculus GN=Slmap PE=4 SV=1	Slmap	40	20	210356	271645	238274	202912	199293	146017	258771	194110	298413	0.447996	0.0652212	-0.0462287	0.814452	0.401767	0.0541468
SJPG104471.001	sp|Q7TSC1|PRC2A_MOUSE	Protein PRRC2A OS=Mus musculus GN=Prrc2a PE=1 SV=1	Prrc2a	22	17	62666	42563	55626.6	44133.8	48229.6	47938.4	56344.2	70615.1	49294.7	0.314231	0.0652288	-0.134206	0.521573	0.180025	0.298264
SJPG107006.001	sp|O55098|STK10_MOUSE	Serine/threonine-protein kinase 10 OS=Mus musculus GN=Stk10 PE=1 SV=2	Stk10	3	3	34033.1	13662.3	23990.5	22095.5	63758.6	55087.9	21420.8	29721.4	16228.5	-0.969689	0.065271	0.0368538	0.924604	-0.932835	0.10376
SJPG101455.001	sp|Q9Z2I0|LETM1_MOUSE	LETM1 and EF-hand domain-containing protein 1, mitochondrial OS=Mus musculus GN=Letm1 PE=2 SV=1	Letm1	45	26	1.10868e+06	1.24444e+06	1.10143e+06	1.01677e+06	1.0816e+06	949619	1.12971e+06	1.1323e+06	1.18501e+06	0.179178	0.0656479	0.00119909	0.990815	0.180377	0.134488
SJPG101263.001	sp|Q62188|DPYL3_MOUSE	Dihydropyrimidinase-related protein 3 OS=Mus musculus GN=Dpysl3 PE=1 SV=1	Dpysl3	30	16	183977	184364	191597	181437	200245	227330	269298	219402	243885	0.267655	0.0659944	-0.382945	0.0127437	-0.11529	0.348214
SJPG101073.001	sp|P21278|GNA11_MOUSE	Guanine nucleotide-binding protein subunit alpha-11 OS=Mus musculus GN=Gna11 PE=1 SV=1	Gna11	15	9	225948	182198	182763	196622	204030	200702	225686	219094	222392	0.149905	0.0659993	-0.182499	0.176228	-0.0325948	0.79132
SJPG109014.001	tr|E9Q2Z4|E9Q2Z4_MOUSE	Protein Gm16494 OS=Mus musculus GN=Gm16494 PE=4 SV=1	Gm16494	2	1	36587.9	17992.7	31812.4	16014.3	13946.7	20361.7	25030.3	37538	17927.5	0.629685	0.0661376	0.104723	0.779904	0.734408	0.042388
SJPG100153.001	sp|Q9EQU5|SET_MOUSE	Protein SET OS=Mus musculus GN=Set PE=1 SV=1	Set	10	7	150080	144727	179925	170231	179886	159104	198458	241009	180697	0.275647	0.0662128	-0.381677	0.0432783	-0.10603	0.414129
SJPG106949.001	sp|Q9ERR7|SEP15_MOUSE	15 kDa selenoprotein OS=Mus musculus GN=Sep15 PE=1 SV=3	Selenof	5	3	16899.9	18803.3	23123.8	20599.7	20347.6	18950.3	25945.7	22049	21732.3	0.215449	0.0664093	-0.252889	0.143366	-0.0374405	0.795032
SJPG103219.001	sp|Q9ER88|RT29_MOUSE	28S ribosomal protein S29, mitochondrial OS=Mus musculus GN=Dap3 PE=2 SV=1	Dap3	16	9	52697.5	52667.5	44520.5	42510.3	45310.2	46442.7	48046.8	50819.4	52540.6	0.173383	0.0664156	-0.0180445	0.877603	0.155339	0.206402
SJPG102470.001	sp|Q9R1C7|PR40A_MOUSE	Pre-mRNA-processing factor 40 homolog A OS=Mus musculus GN=Prpf40a PE=1 SV=1	Prpf40a	8	6	36740.5	38493.9	42282.1	37780.2	43281.3	39914.5	43730.6	55653.6	45836.8	0.257781	0.0664232	-0.29986	0.0587443	-0.0420795	0.706986
SJPG103804.001	sp|Q8K2M0|RM38_MOUSE	39S ribosomal protein L38, mitochondrial OS=Mus musculus GN=Mrpl38 PE=2 SV=2	Mrpl38	11	5	21272.2	29912.9	24217.2	26475.7	26955.6	28235.6	28788.7	31083.1	32853	0.18163	0.0665263	-0.31063	0.0810521	-0.129	0.400492
SJPG102754.001	sp|Q9CY73|RM44_MOUSE	39S ribosomal protein L44, mitochondrial OS=Mus musculus GN=Mrpl44 PE=2 SV=3	Mrpl44	13	8	69789.6	69186.1	57981.8	60164	64763.2	59005	65364.9	70975.1	71947.5	0.179286	0.0665273	-0.0845584	0.494287	0.0947277	0.435955
SJPG101508.001	sp|Q6P069|SORCN_MOUSE	Sorcin OS=Mus musculus GN=Sri PE=1 SV=1	Sri	11	5	96083.3	97846.9	102858	88872.3	112607	109033	121215	129943	116741	0.250966	0.0665343	-0.309049	0.0177865	-0.0580831	0.649932
SJPG107137.001	sp|P28653|PGS1_MOUSE	Biglycan OS=Mus musculus GN=Bgn PE=2 SV=1	Bgn	60	11	1.71529e+06	969630	1.42504e+06	1.35419e+06	1.57338e+06	1.73085e+06	1.71837e+06	1.8455e+06	1.96658e+06	0.252651	0.0666551	-0.465257	0.0718886	-0.212606	0.378686
SJPG100020.001	sp|P62309|RUXG_MOUSE	Small nuclear ribonucleoprotein G OS=Mus musculus GN=Snrpg PE=1 SV=1	Snrpg	5	2	22909.1	28272.7	26947	27512.7	28125.6	27391.7	33747.8	31067.8	29345.6	0.179213	0.0668352	-0.272633	0.0658735	-0.0934202	0.43461
SJPG101154.001	sp|P63011|RAB3A_MOUSE	Ras-related protein Rab-3A OS=Mus musculus GN=Rab3a PE=1 SV=1	Rab3a	7	5	138027	123946	119636	101500	101197	114170	115048	125273	120122	0.187329	0.0669622	0.0804988	0.467732	0.267828	0.0453602
SJPG101866.001	sp|Q91X78|ERLN1_MOUSE	Erlin-1 OS=Mus musculus GN=Erlin1 PE=1 SV=1	Erlin1	4	3	90966.7	71986.7	69472.9	75268.8	69296.2	71679.5	87812.1	77963.9	79801	0.182414	0.0669859	-0.0880379	0.542678	0.0943765	0.497882
SJPG104472.001	sp|A2AAY5|SPD2B_MOUSE	SH3 and PX domain-containing protein 2B OS=Mus musculus GN=Sh3pxd2b PE=1 SV=1	Sh3pxd2b	2	2	16073.9	18931.4	12343	21468.7	14650.9	20595.3	13332.8	12574.8	16687.3	-0.403755	0.0670391	0.141641	0.491675	-0.262114	0.266911
SJPG109652.001	sp|Q60952|CP250_MOUSE	Centrosome-associated protein CEP250 OS=Mus musculus GN=Cep250 PE=1 SV=4	Cep250	3	2	164080	236198	174029	229335	196440	224363	186240	136805	195314	-0.340767	0.0670594	0.146214	0.494036	-0.194553	0.277183
SJPG101699.001	sp|Q8VDW0|DX39A_MOUSE	ATP-dependent RNA helicase DDX39A OS=Mus musculus GN=Ddx39a PE=2 SV=1	Ddx39a	13	8	144994	119729	138155	126186	140972	120943	150859	170918	138133	0.242427	0.0674308	-0.19017	0.191942	0.0522574	0.675651
SJPG103731.001	sp|P56371|RAB4A_MOUSE	Ras-related protein Rab-4A OS=Mus musculus GN=Rab4a PE=1 SV=2	Rab4a	1	1	13028.4	11086.7	12983	10347.1	9151.41	10763.6	10741.9	15553.1	12204.8	0.333481	0.0678874	-0.0402628	0.813389	0.293218	0.0454488
SJPG100080.003	tr|B0QZL1|B0QZL1_MOUSE	Enolase (Fragment) OS=Mus musculus GN=Eno1 PE=1 SV=1	Eno1	83	15	8.29169e+06	9.68396e+06	9.37112e+06	1.0811e+07	1.04816e+07	1.08184e+07	9.60807e+06	9.76059e+06	9.62138e+06	-0.147389	0.0679032	-0.0873247	0.427314	-0.234714	0.0569392
SJPG113232.001	sp|O88329|MYO1A_MOUSE	Unconventional myosin-Ia OS=Mus musculus GN=Myo1a PE=2 SV=2	Myo1a	5	3	59845.6	53261.6	56831	55196.2	56228.7	48089.2	72349.1	63473	56297.9	0.264204	0.0679452	-0.17106	0.222487	0.0931438	0.423118
SJPG101115.001	sp|Q05186|RCN1_MOUSE	Reticulocalbin-1 OS=Mus musculus GN=Rcn1 PE=1 SV=1	Rcn1	7	5	24562.6	32322.8	29027.3	31957.2	31085.8	50059.3	45346.9	49023.9	56671.5	0.447025	0.0680393	-0.816895	0.0011767	-0.369871	0.134099
SJPG100545.001	sp|Q8CH09|SUGP2_MOUSE	SURP and G-patch domain-containing protein 2 OS=Mus musculus GN=Sugp2 PE=2 SV=2	Sugp2	8	8	27476.3	17369.7	18198.3	18831	18381.2	17080.4	20155.6	25420.9	19805.5	0.259806	0.0680786	-0.0748432	0.7325	0.184962	0.364715
SJPG103298.001	sp|P54320|ELN_MOUSE	Elastin OS=Mus musculus GN=Eln PE=2 SV=2	Eln	2	1	55384.2	3409.77	30426.3	8081.48	10862.3	11176	10435.9	24342.9	16048.5	0.685027	0.0681877	0.16501	0.875576	0.850037	0.415772
SJPG103774.001	sp|P36371|TAP2_MOUSE	Antigen peptide transporter 2 OS=Mus musculus GN=Tap2 PE=2 SV=1	Tap2	5	3	6810.78	4088.48	5040.06	5025.38	5816.83	6574.89	8272.34	13804.4	6264.93	0.632073	0.0682009	-0.783275	0.0508506	-0.151202	0.494567
SJPG100612.001	sp|Q9Z204|HNRPC_MOUSE	Heterogeneous nuclear ribonucleoproteins C1/C2 OS=Mus musculus GN=Hnrnpc PE=1 SV=1	Hnrnpc	18	12	186751	223251	221029	230107	222109	219676	264749	250780	238923	0.166216	0.0682535	-0.261191	0.0608691	-0.0949747	0.414047
SJPG103152.001	sp|P35550|FBRL_MOUSE	rRNA 2'-O-methyltransferase fibrillarin OS=Mus musculus GN=Fbl PE=2 SV=2	Fbl	17	12	108036	58138.3	78065.6	63983.7	71094.3	58023.2	77063.4	113688	71573.5	0.416138	0.0684892	-0.118289	0.682981	0.297849	0.241798
SJPG105596.001	sp|Q8VDV3|R3GEF_MOUSE	Guanine nucleotide exchange factor for Rab-3A OS=Mus musculus GN=Rab3il1 PE=2 SV=1	Rab3il1	1	1	9737.67	7433.41	10452.3	7400.84	10172.4	9534.71	9934.6	12901.7	11389.5	0.341375	0.0685321	-0.316081	0.111112	0.0252938	0.894312
SJPG108645.001	sp|Q7TPW1|NEXN_MOUSE	Nexilin OS=Mus musculus GN=Nexn PE=2 SV=3	Nexn	67	33	413949	530282	496127	522568	459777	561220	594295	586296	593808	0.205895	0.0686106	-0.308627	0.0423191	-0.102732	0.47984
SJPG108263.001	sp|Q3V1T4|P3H1_MOUSE	Prolyl 3-hydroxylase 1 OS=Mus musculus GN=Lepre1 PE=2 SV=2	P3h1	6	6	10685.5	12988.4	10939.5	20533.3	13970.5	15385.6	24269.7	20272.2	19308.5	0.368653	0.068777	-0.881824	0.000538283	-0.513171	0.0226239
SJPG104054.002	sp|Q8CCM6-2|TIM21_MOUSE	Isoform 2 of Mitochondrial import inner membrane translocase subunit Tim21 OS=Mus musculus GN=Timm21	Timm21	13	7	20823.5	18463.3	19264	16847.4	18320.3	14127.6	18292.8	20325.9	19865	0.253448	0.068806	0.00131938	0.990178	0.254767	0.0912092
SJPG100930.001	sp|Q9Z0P4|PALM_MOUSE	Paralemmin-1 OS=Mus musculus GN=Palm PE=1 SV=1	Palm	6	5	14684.6	18058.7	15081.4	11624.5	13442.8	15660.6	17432.9	15525	15985.8	0.274015	0.0688921	-0.0378083	0.765619	0.236207	0.161921
SJPG100601.001	sp|O08599|STXB1_MOUSE	Syntaxin-binding protein 1 OS=Mus musculus GN=Stxbp1 PE=1 SV=2	Stxbp1	6	5	16026.4	12797	13468	13848.1	14481.4	17175.9	22796	17018.1	17361.6	0.322493	0.0689035	-0.428655	0.0339526	-0.106162	0.466894
SJPG103481.001	sp|Q9D773|RM02_MOUSE	39S ribosomal protein L2, mitochondrial OS=Mus musculus GN=Mrpl2 PE=2 SV=1	Mrpl2	14	10	64334.5	43552.9	53152.2	39422.5	42608.7	41140.3	42804	62693.4	49891.5	0.318046	0.0692688	0.0512124	0.806772	0.369259	0.053245
SJPG101992.001	sp|G5E829|AT2B1_MOUSE	Plasma membrane calcium-transporting ATPase 1 OS=Mus musculus GN=Atp2b1 PE=1 SV=1	Atp2b1	34	21	300583	146190	213715	140289	139767	126731	154581	202637	147509	0.29829	0.0695538	0.341079	0.262989	0.639369	0.0436325
SJPG101998.001	sp|Q9CXD6|MCUR1_MOUSE	Mitochondrial calcium uniporter regulator 1 OS=Mus musculus GN=Mcur1 PE=1 SV=1	Mcur1	10	8	40916.3	42641	38409.3	31599	36414	26876.6	41586.1	35590.4	37853.6	0.285767	0.069637	0.0861162	0.451814	0.371883	0.0316062
SJPG104683.001	sp|Q8K019|BCLF1_MOUSE	Bcl-2-associated transcription factor 1 OS=Mus musculus GN=Bclaf1 PE=1 SV=2	Bclaf1	11	9	73665.1	77504.9	77351	79130.5	80353.1	86146.3	86737	101282	93207.2	0.193338	0.0696926	-0.2969	0.0263522	-0.103562	0.300561
SJPG102435.001	sp|P97820|M4K4_MOUSE	Mitogen-activated protein kinase kinase kinase kinase 4 OS=Mus musculus GN=Map4k4 PE=1 SV=1	Map4k4	4	3	7623.12	9994.26	9407.67	12513.1	11027.4	10985.5	13745.1	13449.1	12344.4	0.196717	0.0698088	-0.556915	0.00519672	-0.360198	0.0353387
SJPG106786.001	sp|Q9D7K5|AT5SL_MOUSE	ATP synthase subunit s-like protein OS=Mus musculus GN=Atp5sl PE=2 SV=1	Dmac2	3	2	15847.6	15705.6	15173.2	13760.1	15539	17139.4	18547	17226.2	18156	0.220845	0.069825	-0.206389	0.0641952	0.0144555	0.901814
SJPG103952.001	sp|Q9JL26|FMNL_MOUSE	Formin-like protein 1 OS=Mus musculus GN=Fmnl1 PE=1 SV=1	Fmnl1	7	6	22950.6	19487.7	18744.2	21749.2	21988.3	22450.8	23990.5	24422.9	24902.4	0.147506	0.0698553	-0.26648	0.0545624	-0.118974	0.322644
SJPG106567.001	sp|Q3U213|SRAC1_MOUSE	Protein SERAC1 OS=Mus musculus GN=Serac1 PE=2 SV=1	Serac1	3	3	95750.5	54946.4	74952.2	48626.6	45508.8	36422.9	54223.4	69636.9	47433.2	0.383975	0.0699493	0.379538	0.163318	0.763513	0.0132955
SJPG108818.001	sp|O35379|MRP1_MOUSE	Multidrug resistance-associated protein 1 OS=Mus musculus GN=Abcc1 PE=1 SV=1	Abcc1	17	11	99749.3	35152.9	60831.6	33732.9	34054.3	32322	37421.9	53551	37217.5	0.335423	0.0701496	0.50533	0.230556	0.840753	0.0527114
SJPG103002.001	sp|Q3TAS6|EMC10_MOUSE	ER membrane protein complex subunit 10 OS=Mus musculus GN=Emc10 PE=2 SV=2	Emc10	3	2	36345.9	39975.2	39097.3	35913.6	43369.8	37992.7	35054.9	34074.1	31900.2	-0.211695	0.0701636	0.192035	0.0971772	-0.0196595	0.865056
SJPG101782.001	sp|Q9D0A3|ARPIN_MOUSE	Arpin OS=Mus musculus GN=Arpin PE=1 SV=1	Arpin	4	4	11623.6	12358.8	12249.4	12996.5	13026.9	13145.7	16665.9	14830	13699.7	0.201781	0.0702005	-0.314751	0.0281429	-0.11297	0.242584
SJPG100913.001	sp|P09411|PGK1_MOUSE	Phosphoglycerate kinase 1 OS=Mus musculus GN=Pgk1 PE=1 SV=4	Pgk1	960	44	3.49244e+07	4.65725e+07	4.35728e+07	4.43174e+07	4.66347e+07	5.0875e+07	4.07669e+07	3.96553e+07	4.38191e+07	-0.189921	0.0702227	0.000222671	0.998751	-0.189699	0.216714
SJPG101798.001	sp|Q5U458|DJC11_MOUSE	DnaJ homolog subfamily C member 11 OS=Mus musculus GN=Dnajc11 PE=2 SV=2	Dnajc11	42	21	217927	118931	154066	111724	124206	96583.3	132119	170057	121544	0.342271	0.0702445	0.18273	0.486672	0.525001	0.0621738
SJPG103366.011	tr|D3YV81|D3YV81_MOUSE	Sarcolemmal membrane-associated protein (Fragment) OS=Mus musculus GN=Slmap PE=4 SV=1	Slmap	31	14	190369	250726	219633	184733	179341	128451	240010	172685	268852	0.462893	0.0706028	-0.0293474	0.886445	0.433545	0.0519239
SJPG109190.001	sp|P48410|ABCD1_MOUSE	ATP-binding cassette sub-family D member 1 OS=Mus musculus GN=Abcd1 PE=1 SV=1	Abcd1	8	6	45650.4	27626.9	34879.8	29235.5	30154.9	26677.8	32885.3	43598.2	31185.2	0.308939	0.0711967	-0.00782699	0.972973	0.301112	0.16228
SJPG105725.001	sp|Q8R0Y8|S2542_MOUSE	Mitochondrial coenzyme A transporter SLC25A42 OS=Mus musculus GN=Slc25a42 PE=2 SV=1	Slc25a42	12	6	77984.7	30317.4	51530.6	36187.7	40228.3	30898.9	42548.9	54895.8	39411	0.344384	0.0711979	0.134783	0.708278	0.479167	0.199341
SJPG100627.001	sp|B2RSH2|GNAI1_MOUSE	Guanine nucleotide-binding protein G(i) subunit alpha-1 OS=Mus musculus GN=Gnai1 PE=2 SV=1	Gnai1	11	6	167328	120509	137289	119233	147987	134191	180170	188924	137022	0.326009	0.0712188	-0.25084	0.2119	0.075169	0.644541
SJPG102106.001	sp|Q7TT37|ELP1_MOUSE	Elongator complex protein 1 OS=Mus musculus GN=Ikbkap PE=2 SV=2	Elp1	14	10	64259.5	51964.9	53706	55275.2	59601.2	58631.5	65562.1	73258.2	61143.6	0.201468	0.0712226	-0.237175	0.115781	-0.0357071	0.7688
SJPG101604.001	sp|P49817|CAV1_MOUSE	Caveolin-1 OS=Mus musculus GN=Cav1 PE=1 SV=1	Cav1	72	9	695393	622534	712013	697079	826522	651586	935043	828965	815161	0.250366	0.0712853	-0.345181	0.0193889	-0.0948157	0.479493
SJPG100323.001	sp|Q9WTM5|RUVB2_MOUSE	RuvB-like 2 OS=Mus musculus GN=Ruvbl2 PE=2 SV=3	Ruvbl2	24	15	106116	132676	123609	124479	133958	123218	144639	140764	140268	0.158341	0.071326	-0.238195	0.0832426	-0.0798535	0.519913
SJPG106293.001	sp|Q8R035|ICT1_MOUSE	Peptidyl-tRNA hydrolase ICT1, mitochondrial OS=Mus musculus GN=Ict1 PE=1 SV=1	Mrpl58	10	5	49747	57360.8	48987.3	47238.6	55991.9	43660.5	55826.6	59690.1	56688.8	0.236665	0.0713343	-0.144808	0.222894	0.0918566	0.511857
SJPG102272.001	sp|P35290|RAB24_MOUSE	Ras-related protein Rab-24 OS=Mus musculus GN=Rab24 PE=1 SV=2	Rab24	8	6	51159.1	54247.4	52385	45422.9	47123.5	44081.3	50559.7	51293.6	49848.3	0.151427	0.0713384	0.0564618	0.552928	0.207888	0.0572674
SJPG104495.001	sp|Q61102|ABCB7_MOUSE	ATP-binding cassette sub-family B member 7, mitochondrial OS=Mus musculus GN=Abcb7 PE=1 SV=3	Abcb7	31	16	436482	243922	317819	231663	245747	203309	262679	314969	245795	0.271032	0.0713893	0.24486	0.321336	0.515892	0.0542425
SJPG108667.001	sp|Q91YT8|CSCL1_MOUSE	CSC1-like protein 1 OS=Mus musculus GN=Tmem63a PE=2 SV=1	Tmem63a	2	2	13276.9	9329.7	12148.6	10138.3	9165.45	8656.55	10148.9	14663.3	10852.2	0.335187	0.0714308	-0.0339699	0.86893	0.301217	0.100087
SJPG100215.001	sp|P51881|ADT2_MOUSE	ADP/ATP translocase 2 OS=Mus musculus GN=Slc25a5 PE=1 SV=3	Slc25a5	320	30	3.1932e+07	1.81135e+07	2.41776e+07	1.75887e+07	1.85877e+07	1.60743e+07	1.95289e+07	2.40368e+07	1.90203e+07	0.254883	0.0715785	0.215781	0.369205	0.470664	0.0641338
SJPG100106.001	sp|P63101|1433Z_MOUSE	14-3-3 protein zeta/delta OS=Mus musculus GN=Ywhaz PE=1 SV=1	Ywhaz	63	19	6.28799e+06	7.71041e+06	7.8858e+06	7.07532e+06	7.40983e+06	7.91391e+06	8.31153e+06	8.55147e+06	8.2385e+06	0.165681	0.071587	-0.205002	0.137979	-0.039321	0.760908
SJPG100910.001	sp|P27659|RL3_MOUSE	60S ribosomal protein L3 OS=Mus musculus GN=Rpl3 PE=1 SV=3	Rpl3	46	20	893113	280768	493719	345999	346392	352985	491366	1.18456e+06	406999	0.828438	0.071881	-0.312061	0.585613	0.516377	0.231272
SJPG113216.001	sp|P58022|LOXL2_MOUSE	Lysyl oxidase homolog 2 OS=Mus musculus GN=Loxl2 PE=1 SV=2	Loxl2	2	2	21628.7	13024.9	15867.3	17572.5	22998.5	29047.9	29488.2	31848.8	28427.7	0.395125	0.0721802	-0.859464	0.00383326	-0.464339	0.110658
SJPG103962.001	sp|P56546|CTBP2_MOUSE	C-terminal-binding protein 2 OS=Mus musculus GN=Ctbp2 PE=1 SV=2	Ctbp2	13	6	102080	85349.3	110296	79382.5	105965	75829.4	120318	133849	91882.6	0.404671	0.0723874	-0.207597	0.284745	0.197074	0.288375
SJPG103950.001	sp|Q9ES00|UBE4B_MOUSE	Ubiquitin conjugation factor E4 B OS=Mus musculus GN=Ube4b PE=1 SV=3	Ube4b	2	2	60229	79491.7	53805.1	68336.1	67423.3	63664.4	66472.4	40952.3	48733.1	-0.381594	0.0724042	0.319135	0.206573	-0.0624598	0.707376
SJPG102477.001	sp|Q3UQ44|IQGA2_MOUSE	Ras GTPase-activating-like protein IQGAP2 OS=Mus musculus GN=Iqgap2 PE=1 SV=2	Iqgap2	3	2	17212.9	14762.2	19090.4	17175.2	15918	21730.7	20710.2	25351.3	21608.9	0.311102	0.0724916	-0.408591	0.0257258	-0.0974894	0.565404
SJPG114249.001	sp|P00688|AMYP_MOUSE	Pancreatic alpha-amylase OS=Mus musculus GN=Amy2 PE=1 SV=2	Amy2a2	7	4	18029.6	12882.8	16628.8	7702.07	25708.6	27948.2	12742.4	5211.58	6383.17	-1.23552	0.0725154	1.06258	0.0193618	-0.17294	0.738556
SJPG100493.001	sp|P07356|ANXA2_MOUSE	Annexin A2 OS=Mus musculus GN=Anxa2 PE=1 SV=2	Anxa2	100	23	2.09199e+06	1.53161e+06	1.81228e+06	1.33976e+06	1.61139e+06	1.71236e+06	1.9029e+06	2.12894e+06	1.66634e+06	0.289584	0.0725324	-0.07243	0.661113	0.217154	0.214578
SJPG107793.001	sp|Q8C0D9|CEP68_MOUSE	Centrosomal protein of 68 kDa OS=Mus musculus GN=Cep68 PE=2 SV=2	Cep68	5	3	5169.19	6855.26	6626.61	5859.89	6072.29	6839.77	7187.08	6781.46	7520.5	0.196922	0.0726324	-0.214136	0.170318	-0.0172144	0.907655
SJPG104915.001	sp|Q60866|PTER_MOUSE	Phosphotriesterase-related protein OS=Mus musculus GN=Pter PE=2 SV=1	Pter	7	4	86834	108210	111558	76618.6	70274.6	74338.3	88886.7	77990.6	84068.4	0.180676	0.0726392	0.282306	0.0753675	0.462981	0.00963784
SJPG113272.001	sp|Q8VBT1|TXLNB_MOUSE	Beta-taxilin OS=Mus musculus GN=Txlnb PE=2 SV=2	Txlnb	43	20	198133	265609	220048	191611	187800	199783	214464	206252	231758	0.170651	0.0727853	0.058608	0.683242	0.229259	0.12796
SJPG100896.001	sp|Q9ES97|RTN3_MOUSE	Reticulon-3 OS=Mus musculus GN=Rtn3 PE=1 SV=2	Rtn3	11	7	137477	95578	118169	99152.1	106253	99727.4	124780	137914	103787	0.255165	0.0728955	-0.0673297	0.715768	0.187835	0.252442
SJPG103297.001	sp|Q791V5|MTCH2_MOUSE	Mitochondrial carrier homolog 2 OS=Mus musculus GN=Mtch2 PE=1 SV=1	Mtch2	34	12	2.79467e+06	1.465e+06	1.86766e+06	1.49284e+06	1.59447e+06	1.3244e+06	1.62635e+06	2.09478e+06	1.65583e+06	0.279835	0.0729734	0.146274	0.579411	0.426109	0.121964
SJPG100374.001	sp|P23198|CBX3_MOUSE	Chromobox protein homolog 3 OS=Mus musculus GN=Cbx3 PE=1 SV=2	Cbx3	4	3	15547.5	20337.2	16615.5	17177.8	18538.5	18445	22659.4	20979.8	18831.9	0.202665	0.0730812	-0.25632	0.116734	-0.0536553	0.689638
SJPG103726.001	sp|P15327|PMGE_MOUSE	Bisphosphoglycerate mutase OS=Mus musculus GN=Bpgm PE=2 SV=2	Bpgm	22	10	490077	532109	468359	352662	343999	372514	476081	372504	412775	0.231943	0.0735172	0.246177	0.0977027	0.47812	0.0024008
SJPG101610.001	sp|Q80YR5|SAFB2_MOUSE	Scaffold attachment factor B2 OS=Mus musculus GN=Safb2 PE=2 SV=2	Safb2	5	5	36074.4	46911.4	46670.7	46610.6	52090.3	49628.5	59313.1	57849.4	52044.1	0.189183	0.0735492	-0.39232	0.0291821	-0.203137	0.181202
SJPG101682.001	sp|Q9JIF7|COPB_MOUSE	Coatomer subunit beta OS=Mus musculus GN=Copb1 PE=1 SV=1	Copb1	30	14	186380	206656	207016	236974	224415	241305	255324	264653	260799	0.152539	0.0739066	-0.381384	0.00679298	-0.228845	0.0535999
SJPG102668.001	sp|Q9WVA3|BUB3_MOUSE	Mitotic checkpoint protein BUB3 OS=Mus musculus GN=Bub3 PE=2 SV=2	Bub3	9	6	28045.2	24988.9	32822.8	28196.6	32663.8	25733.5	36745.7	40680.9	30149.1	0.30906	0.0739138	-0.323435	0.0887249	-0.0143748	0.925093
SJPG104974.001	sp|Q61576|FKB10_MOUSE	Peptidyl-prolyl cis-trans isomerase FKBP10 OS=Mus musculus GN=Fkbp10 PE=1 SV=2	Fkbp10	7	7	12077.4	13165.9	10695.5	13310.5	13419.5	24165.1	24542.5	21459.4	23859.9	0.513886	0.0742873	-0.96179	0.000155036	-0.447903	0.120628
SJPG117481.001	tr|A0A075B5P2|A0A075B5P2_MOUSE	Protein Igkc OS=Mus musculus GN=Igkc PE=4 SV=1	Igkc	13	3	59561.5	48744	25353.2	36900.4	36781.9	28538.1	79026.7	66228	32488.2	0.711391	0.0744933	-0.402641	0.390736	0.308749	0.371243
SJPG105178.001	sp|B2RXS4|PLXB2_MOUSE	Plexin-B2 OS=Mus musculus GN=Plxnb2 PE=1 SV=1	Plxnb2	2	2	11567.1	7575.78	8763.01	8143.54	10004.9	10597.3	12538.5	16908.1	10112.3	0.437355	0.0745126	-0.493732	0.0811986	-0.0563767	0.774461
SJPG104613.001	sp|Q4LDD4|ARAP1_MOUSE	Arf-GAP with Rho-GAP domain, ANK repeat and PH domain-containing protein 1 OS=Mus musculus GN=Arap1 PE=2 SV=2	Arap1	6	5	13494.3	11250.3	12657.7	12736.8	15528.4	16551.7	17372.7	19182.2	16793.3	0.257862	0.0745547	-0.514052	0.00382916	-0.25619	0.109314
SJPG103268.001	sp|Q8BFS6|CPPED_MOUSE	Serine/threonine-protein phosphatase CPPED1 OS=Mus musculus GN=Cpped1 PE=2 SV=1	Cpped1	8	4	125467	161786	134892	186867	182608	210926	160974	153622	183810	-0.221022	0.0747538	-0.243745	0.123917	-0.464767	0.0109914
SJPG102120.001	sp|Q9WVR4|FXR2_MOUSE	Fragile X mental retardation syndrome-related protein 2 OS=Mus musculus GN=Fxr2 PE=1 SV=1	Fxr2	19	12	47415.5	59651.2	51435.4	58841.9	53917.3	55415.7	63220.9	60004.1	65295	0.164849	0.0749121	-0.255922	0.0739954	-0.0910728	0.468154
SJPG105233.001	sp|Q9Z210|PX11B_MOUSE	Peroxisomal membrane protein 11B OS=Mus musculus GN=Pex11b PE=1 SV=1	Pex11b	7	4	36183.6	17483.2	27372.4	23216.8	22033.2	17794.2	27512.3	29024.4	22074.6	0.317827	0.0749932	-0.00856819	0.976088	0.309259	0.296962
SJPG104493.001	sp|Q80YD1|SUV3_MOUSE	ATP-dependent RNA helicase SUPV3L1, mitochondrial OS=Mus musculus GN=Supv3l1 PE=2 SV=1	Supv3l1	15	8	15921.4	17808.4	15578.6	13162.3	14706.8	13289.8	16713.5	14145.7	17404	0.225865	0.0752238	0.0340981	0.79068	0.259963	0.0460095
SJPG106547.001	sp|Q61207|SAP_MOUSE	Prosaposin OS=Mus musculus GN=Psap PE=1 SV=2	Psap	46	23	662451	828501	754492	1.04654e+06	1.25468e+06	1.14471e+06	1.08252e+06	929857	935828	-0.224715	0.0753512	-0.395249	0.0198861	-0.619964	0.00234952
SJPG119892.001	tr|A0A087WR45|A0A087WR45_MOUSE	Protein Prob1 OS=Mus musculus GN=Prob1 PE=1 SV=1	Prob1	22	16	64547.4	72228	80742.9	67651.2	71445.4	54625.8	81263.5	74500.9	74022.9	0.254433	0.0755374	-0.0838615	0.508067	0.170571	0.284898
SJPG104005.001	sp|Q8BHL8|PSMF1_MOUSE	Proteasome inhibitor PI31 subunit OS=Mus musculus GN=Psmf1 PE=2 SV=1	Psmf1	3	2	127750	138278	158930	120998	150913	137422	174451	152287	153899	0.234763	0.0756289	-0.180773	0.193729	0.0539897	0.699226
SJPG100201.001	sp|P39053|DYN1_MOUSE	Dynamin-1 OS=Mus musculus GN=Dnm1 PE=1 SV=2	Dnm1	29	13	365514	319095	326250	336232	348918	374340	406250	420006	374114	0.179855	0.075677	-0.248788	0.0571971	-0.0689332	0.5303
SJPG105258.001	sp|Q8BZA9|TIGAR_MOUSE	Fructose-2,6-bisphosphatase TIGAR OS=Mus musculus GN=Tigar PE=1 SV=1	Tigar	23	12	508223	326520	412631	260720	276617	242200	317522	304516	273614	0.19964	0.0757186	0.457326	0.0400183	0.656965	0.00824271
SJPG109072.001	sp|Q91W52|TMM19_MOUSE	Transmembrane protein 19 OS=Mus musculus GN=Tmem19 PE=2 SV=1	Tmem19	2	1	33803.8	10843.5	19225.5	13932.6	16199.4	10960.6	17339.1	35443	16474.1	0.67767	0.0757217	-0.174235	0.727352	0.503435	0.257641
SJPG100059.001	sp|Q9QYC0|ADDA_MOUSE	Alpha-adducin OS=Mus musculus GN=Add1 PE=1 SV=2	Add1	22	12	71065.2	67723.1	70966	65372.8	73360.5	76563.2	88311.4	83408.1	76614.6	0.206688	0.0758327	-0.241496	0.0517248	-0.034808	0.744166
SJPG101919.001	sp|Q8VDL4|ADPGK_MOUSE	ADP-dependent glucokinase OS=Mus musculus GN=Adpgk PE=1 SV=2	Adpgk	7	4	17101.2	12033.4	16080.3	12552	13935.7	12260.4	15452.1	16844.8	13407.4	0.23414	0.075897	-0.0255654	0.884944	0.208575	0.228155
SJPG110028.001	sp|Q8C3Y4|KNTC1_MOUSE	Kinetochore-associated protein 1 OS=Mus musculus GN=Kntc1 PE=1 SV=2	Kntc1	1	1	40334.9	45513	51996.7	35464.9	42975.6	29198.5	47314.7	47689.9	39768.4	0.337263	0.076163	0.0297107	0.837317	0.366974	0.0770581
SJPG108271.001	sp|Q9CPW3|RM54_MOUSE	39S ribosomal protein L54, mitochondrial OS=Mus musculus GN=Mrpl54 PE=2 SV=1	Mrpl54	7	3	33997	32704	37581.1	30222.1	38956.9	28659.8	41494.6	42675	35658.1	0.301344	0.0761707	-0.198554	0.141217	0.10279	0.504216
SJPG101283.001	sp|Q9D0G0|RT30_MOUSE	28S ribosomal protein S30, mitochondrial OS=Mus musculus GN=Mrps30 PE=2 SV=1	Mrps30	17	9	60931.8	32718.8	45972.1	30475.5	40283.7	35481.3	40915.6	59501.9	40382.5	0.391471	0.0762034	-0.0337486	0.903161	0.357723	0.183978
SJPG106794.001	sp|Q91VS7|MGST1_MOUSE	Microsomal glutathione S-transferase 1 OS=Mus musculus GN=Mgst1 PE=1 SV=3	Mgst1	2	1	735323	562145	681029	286970	217385	395822	204123	186130	240173	-0.478726	0.0763115	1.64907	2.49195e-05	1.17034	0.00200675
SJPG100705.001	sp|Q59J78|MIMIT_MOUSE	Mimitin, mitochondrial OS=Mus musculus GN=Ndufaf2 PE=2 SV=1	Ndufaf2	17	8	47750.5	66229.7	60104.2	49111.4	58488.2	60253.1	60982.4	65183.1	70503.8	0.231785	0.0763287	-0.186711	0.25491	0.0450738	0.783499
SJPG101029.001	sp|Q9D6M3|GHC1_MOUSE	Mitochondrial glutamate carrier 1 OS=Mus musculus GN=Slc25a22 PE=1 SV=1	Slc25a22	8	6	117429	93693.5	96526.1	80310.4	109806	69635.9	113496	102547	112369	0.363548	0.0764346	-0.100122	0.451468	0.263426	0.218404
SJPG100102.001	sp|P62858|RS28_MOUSE	40S ribosomal protein S28 OS=Mus musculus GN=Rps28 PE=2 SV=1	Rps28	15	5	282192	340361	324746	374263	370319	371377	410346	435893	396718	0.154407	0.0764425	-0.395292	0.011744	-0.240885	0.061687
SJPG102082.001	sp|Q99L04|DHRS1_MOUSE	Dehydrogenase/reductase SDR family member 1 OS=Mus musculus GN=Dhrs1 PE=2 SV=1	Dhrs1	9	6	155667	74900.7	95014.4	66528	82581	93920.4	98657.2	148006	91635.5	0.458234	0.0764693	-0.0907969	0.780398	0.367437	0.240703
SJPG101580.001	sp|Q80TM9|NISCH_MOUSE	Nischarin OS=Mus musculus GN=Nisch PE=1 SV=2	Nisch	4	4	12013.4	12459.2	16077.3	13154.9	13796.3	14772.1	15691.4	15920.8	15133.4	0.165289	0.0764707	-0.217246	0.16278	-0.0519567	0.722596
SJPG101820.002	sp|Q69ZP3-2|PNKD_MOUSE	Isoform 2 of Probable hydrolase PNKD OS=Mus musculus GN=Pnkd	Pnkd	2	1	14877.6	14592	12570.2	13178.7	14293.1	13915.4	15106.8	16987.5	14893.9	0.181396	0.0764867	-0.162025	0.211989	0.0193705	0.863054
SJPG102566.001	sp|P22892|AP1G1_MOUSE	AP-1 complex subunit gamma-1 OS=Mus musculus GN=Ap1g1 PE=1 SV=3	Ap1g1	16	9	61923.8	62868.3	63517	67049.4	62355.3	65087.5	70893.5	73498.8	71405.6	0.150431	0.0765076	-0.196481	0.0664121	-0.0460499	0.620887
SJPG104830.001	sp|P21836|ACES_MOUSE	Acetylcholinesterase OS=Mus musculus GN=Ache PE=1 SV=1	Ache	6	4	37775.8	34053.7	37741.7	29189.4	31397.5	27287.6	30752	35257.1	35116.5	0.202134	0.0765295	0.116896	0.321916	0.31903	0.0205445
SJPG100836.001	sp|Q60996|2A5G_MOUSE	Serine/threonine-protein phosphatase 2A 56 kDa regulatory subunit gamma isoform OS=Mus musculus GN=Ppp2r5c PE=1 SV=2	Ppp2r5c	7	6	43122.4	39789.5	39768.7	39422.1	40470.2	39939.9	40347.4	50469.6	50201.3	0.227307	0.0765597	-0.194385	0.169228	0.0329226	0.72829
SJPG106854.001	sp|Q9DC11|PXDC2_MOUSE	Plexin domain-containing protein 2 OS=Mus musculus GN=Plxdc2 PE=1 SV=1	Plxdc2	5	4	17099.3	12311.1	15144.4	11123.7	13270.3	10577.7	15887.5	14281	12336.7	0.280695	0.076609	0.0625789	0.714344	0.343274	0.0715294
SJPG103835.001	sp|Q8R2U0|SEH1_MOUSE	Nucleoporin SEH1 OS=Mus musculus GN=Seh1l PE=2 SV=1	Seh1l	4	3	16544.2	11575.6	15583.1	11900.2	16329.3	12411.9	17168	18452	14794	0.319449	0.0767408	-0.217039	0.248138	0.102411	0.606997
SJPG101725.001	sp|Q8R326|PSPC1_MOUSE	Paraspeckle component 1 OS=Mus musculus GN=Pspc1 PE=1 SV=1	Pspc1	10	6	93146.3	101389	111395	101655	118082	101570	130866	125644	114305	0.208128	0.0771073	-0.279055	0.0492665	-0.0709268	0.568717
SJPG100920.001	sp|Q8K2J7|RELL1_MOUSE	RELT-like protein 1 OS=Mus musculus GN=Rell1 PE=2 SV=2	Rell1	1	1	16823.7	14475.9	14248.3	7730.66	11358.2	9583.31	12091.8	10611.4	13460.7	0.345801	0.0771302	0.335515	0.0421695	0.681316	0.00523169
SJPG101993.001	sp|P97371|PSME1_MOUSE	Proteasome activator complex subunit 1 OS=Mus musculus GN=Psme1 PE=2 SV=2	Psme1	17	9	218859	236057	238567	234646	294349	264117	327081	361802	277206	0.282206	0.0771499	-0.470758	0.00949165	-0.188552	0.155766
SJPG108488.001	tr|E9PYB0|E9PYB0_MOUSE	Protein Ahnak2 (Fragment) OS=Mus musculus GN=Ahnak2 PE=1 SV=3	Ahnak2	10	8	282686	192990	232273	207844	323812	319450	656829	348188	351391	0.634069	0.077163	-0.888303	0.0191544	-0.254234	0.298842
SJPG110116.001	sp|Q9DBB4|NAA16_MOUSE	N-alpha-acetyltransferase 16, NatA auxiliary subunit OS=Mus musculus GN=Naa16 PE=2 SV=1	Naa16	14	7	63750.4	49628.4	53638.6	49695.5	52143.9	50786.2	57989.9	69763.7	53408.1	0.238428	0.0772553	-0.116155	0.471056	0.122273	0.348039
SJPG100195.001	sp|O54983|CRYM_MOUSE	Ketimine reductase mu-crystallin OS=Mus musculus GN=Crym PE=1 SV=1	Crym	3	3	11592.8	12931.1	9595.75	15896.1	10920.7	15986.3	12598.3	10202.1	9601.88	-0.389699	0.0773357	0.0736865	0.665567	-0.316013	0.151948
SJPG102801.001	tr|F8VQC1|F8VQC1_MOUSE	Signal recognition particle subunit SRP72 OS=Mus musculus GN=Srp72 PE=1 SV=1	Srp72	18	14	203796	244718	230849	206065	214060	226848	236525	236368	249730	0.160188	0.0773736	-0.0927369	0.426165	0.0674513	0.559521
SJPG103438.001	sp|O35972|RM23_MOUSE	39S ribosomal protein L23, mitochondrial OS=Mus musculus GN=Mrpl23 PE=2 SV=1	Mrpl23	1	1	23766	16473.9	16945.1	14590.1	16328.1	16783.7	17090.3	25266.2	18593.4	0.335255	0.0774319	-0.0917434	0.677169	0.243512	0.190245
SJPG100532.001	sp|Q9DCN2|NB5R3_MOUSE	NADH-cytochrome b5 reductase 3 OS=Mus musculus GN=Cyb5r3 PE=1 SV=3	Cyb5r3	18	14	917423	543942	744502	564190	691685	617360	790900	1.22569e+06	671151	0.47775	0.0775184	-0.269448	0.375874	0.208302	0.344941
SJPG100397.001	sp|P62843|RS15_MOUSE	40S ribosomal protein S15 OS=Mus musculus GN=Rps15 PE=2 SV=2	Rps15	26	6	300012	150658	220627	160825	173505	154762	196667	281395	173634	0.384626	0.0776417	0.0178362	0.953631	0.402462	0.149241
SJPG100739.001	sp|Q3UJB9|EDC4_MOUSE	Enhancer of mRNA-decapping protein 4 OS=Mus musculus GN=Edc4 PE=1 SV=2	Edc4	11	9	16601.2	17999.2	21320.5	17040.9	19008.1	16425.7	21212.2	22912.2	18098.9	0.241784	0.0776465	-0.155152	0.324021	0.0866318	0.526995
SJPG102062.001	sp|Q920E5|FPPS_MOUSE	Farnesyl pyrophosphate synthase OS=Mus musculus GN=Fdps PE=1 SV=1	Fdps	18	9	94512.1	74203.2	102337	63582.6	80234.1	66950.6	97053.2	85166.7	74750.1	0.285065	0.0777039	0.0720304	0.677366	0.357096	0.0652575
SJPG103593.001	sp|Q5XJY4|PARL_MOUSE	Presenilins-associated rhomboid-like protein, mitochondrial OS=Mus musculus GN=Parl PE=1 SV=1	Parl	1	1	71120.6	45156.9	56133	33601.6	49662.2	35766.7	51413.9	59995.4	43680.9	0.391571	0.078004	0.140017	0.514417	0.531588	0.0500694
SJPG104404.001	sp|Q8BSK8|KS6B1_MOUSE	Ribosomal protein S6 kinase beta-1 OS=Mus musculus GN=Rps6kb1 PE=1 SV=2	Rps6kb1	4	4	28400	37057.4	29571	62833.4	43777.5	55842	39565.4	43020.3	46922.2	-0.314515	0.0781208	-0.453232	0.0166805	-0.767747	0.00404427
SJPG101393.002	tr|A6X940|A6X940_MOUSE	Fermitin family homolog 2 (Fragment) OS=Mus musculus GN=Fermt2 PE=4 SV=1	Fermt2	13	6	224842	218596	221345	210976	204018	200978	249714	213633	235532	0.179507	0.07829	-0.0692866	0.521919	0.110221	0.249194
SJPG117729.001	sp|O35367|KERA_MOUSE	Keratocan OS=Mus musculus GN=Kera PE=2 SV=1	Kera	69	15	1.20902e+06	1.0905e+06	1.16738e+06	896479	1.42829e+06	982702	1.39079e+06	1.27224e+06	2.00417e+06	0.498277	0.0786167	-0.401394	0.0702654	0.0968825	0.620949
SJPG106649.001	sp|Q9CQB5|CISD2_MOUSE	CDGSH iron-sulfur domain-containing protein 2 OS=Mus musculus GN=Cisd2 PE=1 SV=1	Cisd2	9	4	910134	378340	697551	448672	596226	329085	626246	738056	530030	0.492185	0.0786443	-0.0094911	0.97784	0.482694	0.231515
SJPG120324.001	sp|P82350|SGCA_MOUSE	Alpha-sarcoglycan OS=Mus musculus GN=Sgca PE=1 SV=1	Sgca	38	13	327563	307650	301620	277180	259586	273572	287205	306798	309090	0.156147	0.0788132	0.0527968	0.600433	0.208944	0.0616848
SJPG104160.001	sp|Q3URS9|CCD51_MOUSE	Coiled-coil domain-containing protein 51 OS=Mus musculus GN=Ccdc51 PE=2 SV=1	Ccdc51	16	11	59884.7	67172.2	63083.2	58198.5	67243.7	52539.7	76512.2	71970.2	63597.1	0.256086	0.0788642	-0.154913	0.219964	0.101173	0.442876
SJPG100565.001	tr|Q5SW88|Q5SW88_MOUSE	Ras-related protein Rab-1A OS=Mus musculus GN=Rab1 PE=3 SV=1	Rab1a	36	16	348263	305653	334536	315903	364736	329921	380606	403397	364175	0.185559	0.0788884	-0.216967	0.0787107	-0.0314088	0.7789
SJPG103900.001	sp|Q8K1N1|PLPL8_MOUSE	Calcium-independent phospholipase A2-gamma OS=Mus musculus GN=Pnpla8 PE=1 SV=1	Pnpla8	9	8	56884.1	60537.4	67554.2	45975.5	48490.3	44039.7	51372.1	50366.5	52388.1	0.155106	0.0792158	0.259737	0.0467282	0.414844	0.00731023
SJPG109202.001	sp|P97328|KHK_MOUSE	Ketohexokinase OS=Mus musculus GN=Khk PE=1 SV=1	Khk	4	3	12262.4	12968.8	13699.5	17182.2	15798.8	17196.7	14055.3	15638.5	14917.8	-0.16987	0.0793803	-0.196617	0.0973506	-0.366487	0.00848251
SJPG100022.001	sp|Q9D0J8|PTMS_MOUSE	Parathymosin OS=Mus musculus GN=Ptms PE=1 SV=3	Ptms	15	4	154278	186893	184440	179884	211406	221843	219710	259212	241104	0.234256	0.0798708	-0.456164	0.00971184	-0.221908	0.140517
SJPG100355.011	tr|Z4YJR7|Z4YJR7_MOUSE	Sorbin and SH3 domain-containing protein 2 OS=Mus musculus GN=Sorbs2 PE=1 SV=1	Sorbs2	33	18	194232	176468	264121	113929	102700	112885	145325	125814	115432	0.225398	0.0800675	0.700257	0.0074674	0.925655	0.00117288
SJPG118347.001	tr|D3YU50|D3YU50_MOUSE	Protein Mybpc1 OS=Mus musculus GN=Mybpc1 PE=4 SV=1	Mybpc1	639	85	1.5352e+07	2.29828e+07	2.39469e+07	1.41095e+07	1.37206e+07	1.25694e+07	1.61517e+07	1.38507e+07	1.7983e+07	0.241786	0.0800721	0.356847	0.127517	0.598633	0.0169765
SJPG106170.001	sp|Q9WV91|FPRP_MOUSE	Prostaglandin F2 receptor negative regulator OS=Mus musculus GN=Ptgfrn PE=1 SV=2	Ptgfrn	10	7	26497.5	27033.3	25669.7	27027.3	24421.4	25452	30003.3	26595.1	35003.4	0.244476	0.0801354	-0.201038	0.162763	0.0434385	0.655608
SJPG103710.001	sp|Q8BW75|AOFB_MOUSE	Amine oxidase [flavin-containing] B OS=Mus musculus GN=Maob PE=1 SV=4	Maob	25	9	345283	198004	201371	82540.5	94645.5	113663	110947	139202	111063	0.316627	0.0802092	1.00158	0.00539515	1.31821	0.00148735
SJPG106257.001	sp|Q5BLK4|TUT7_MOUSE	Terminal uridylyltransferase 7 OS=Mus musculus GN=Zcchc6 PE=2 SV=3	Tut7	1	1	11871.9	7726.15	13161.1	8292.02	13141.7	8020.09	13683.3	18323.9	10813.8	0.544461	0.080256	-0.389125	0.196868	0.155335	0.589518
SJPG100913.002	tr|S4R2M7|S4R2M7_MOUSE	Phosphoglycerate kinase OS=Mus musculus GN=Pgk1 PE=1 SV=1	Pgk1	634	28	3.37673e+07	4.76644e+07	4.23426e+07	4.46879e+07	4.56952e+07	5.30927e+07	3.96082e+07	3.89583e+07	4.48436e+07	-0.215936	0.0803138	-0.00732874	0.963424	-0.223264	0.199192
SJPG102931.001	sp|P45376|ALDR_MOUSE	Aldose reductase OS=Mus musculus GN=Akr1b1 PE=1 SV=3	Akr1b3	202	16	4.33588e+06	5.48348e+06	4.64994e+06	5.76453e+06	5.59102e+06	6.11856e+06	5.20882e+06	4.77379e+06	5.47382e+06	-0.178289	0.0803627	-0.100004	0.458839	-0.278294	0.057009
SJPG100247.001	sp|P62751|RL23A_MOUSE	60S ribosomal protein L23a OS=Mus musculus GN=Rpl23a PE=1 SV=1	Rpl23a	36	13	1.83633e+06	654182	1.13642e+06	726997	718012	674068	815909	1.46565e+06	814589	0.489701	0.080364	0.162304	0.709894	0.652005	0.109983
SJPG100751.001	sp|Q99MN1|SYK_MOUSE	Lysine--tRNA ligase OS=Mus musculus GN=Kars PE=1 SV=1	Kars	53	19	276179	357525	341397	310542	320106	319069	342744	348055	356656	0.141257	0.0804005	-0.111959	0.409677	0.0292985	0.821569
SJPG100611.001	sp|Q9D154|ILEUA_MOUSE	Leukocyte elastase inhibitor A OS=Mus musculus GN=Serpinb1a PE=1 SV=1	Serpinb1a	34	12	140641	187651	155826	172730	195383	215349	194910	282696	271809	0.347716	0.0806719	-0.621549	0.0147873	-0.273833	0.109794
SJPG109445.001	sp|P05977|MYL1_MOUSE	Myosin light chain 1/3, skeletal muscle isoform OS=Mus musculus GN=Myl1 PE=1 SV=2	Myl1	1697	25	5.99634e+07	7.74689e+07	7.09865e+07	8.20268e+07	7.61035e+07	8.65523e+07	6.94679e+07	6.4499e+07	7.79989e+07	-0.209518	0.0807573	-0.0279436	0.845891	-0.237461	0.109791
SJPG105533.001	sp|Q6P2K6|P4R3A_MOUSE	Serine/threonine-protein phosphatase 4 regulatory subunit 3A OS=Mus musculus GN=Smek1 PE=1 SV=1	Ppp4r3a	3	3	9291.42	9830.54	8523.55	9576.16	9552.36	11074.6	10648.9	11728.9	12791.4	0.219079	0.0810568	-0.345699	0.0233678	-0.126619	0.299028
SJPG118347.002	tr|Q6P6L5|Q6P6L5_MOUSE	Protein Mybpc1 OS=Mus musculus GN=Mybpc1 PE=2 SV=1	Mybpc1	679	89	1.53264e+07	2.29684e+07	2.39314e+07	1.41342e+07	1.38346e+07	1.25044e+07	1.63209e+07	1.38458e+07	1.7905e+07	0.242207	0.0811152	0.35268	0.131298	0.594887	0.0178556
SJPG100465.001	sp|Q8VE37|RCC1_MOUSE	Regulator of chromosome condensation OS=Mus musculus GN=Rcc1 PE=1 SV=1	Rcc1	6	3	15699	12425.6	12761	11424.2	12339	12037.8	13305.8	17888.2	12932.3	0.286385	0.081724	-0.102104	0.568726	0.184281	0.179881
SJPG103635.001	sp|Q9DB16|CB39L_MOUSE	Calcium-binding protein 39-like OS=Mus musculus GN=Cab39l PE=2 SV=3	Cab39l	11	8	361643	330894	348096	255588	250223	246539	290257	270471	273071	0.147742	0.0817281	0.319449	0.0143599	0.467192	0.00173165
SJPG102550.001	sp|Q9R0Q3|TMED2_MOUSE	Transmembrane emp24 domain-containing protein 2 OS=Mus musculus GN=Tmed2 PE=1 SV=1	Tmed2	16	11	97143.2	94146.2	96766.1	101313	100047	99808.1	105691	117482	112319	0.15439	0.081901	-0.218721	0.0583555	-0.0643317	0.480099
SJPG105943.001	sp|P97314|CSRP2_MOUSE	Cysteine and glycine-rich protein 2 OS=Mus musculus GN=Csrp2 PE=1 SV=3	Csrp2	4	3	10572	7631.41	18788.2	7503.13	9790.13	9755.82	10715.7	11466.7	10097.1	0.263938	0.0820174	0.0963271	0.77057	0.360265	0.311528
SJPG106384.001	sp|Q3UFY8|MRRP1_MOUSE	Mitochondrial ribonuclease P protein 1 OS=Mus musculus GN=Trmt10c PE=1 SV=2	Trmt10c	7	5	27305.4	20524.3	22881.7	15728.7	17648.1	17372.7	19275.8	25096.8	18090.5	0.286599	0.0821326	0.183727	0.326309	0.470326	0.0113241
SJPG100355.010	tr|B7ZWM6|B7ZWM6_MOUSE	Sorbin and SH3 domain-containing protein 2 OS=Mus musculus GN=Sorbs2 PE=1 SV=1	Sorbs2	36	20	183840	175078	249215	114648	104880	115418	145213	125590	118130	0.211484	0.0823182	0.632189	0.00860574	0.843672	0.0013379
SJPG104954.001	sp|Q99MJ9|DDX50_MOUSE	ATP-dependent RNA helicase DDX50 OS=Mus musculus GN=Ddx50 PE=2 SV=1	Ddx50	1	1	22437.5	13968.4	17495.4	14854.8	15364	12855.9	16886.4	21744.6	15273.3	0.311541	0.082362	-0.0108281	0.961539	0.300713	0.158322
SJPG100370.011	tr|F6ZEX4|F6ZEX4_MOUSE	Serine/threonine-protein kinase MARK2 (Fragment) OS=Mus musculus GN=Mark2 PE=1 SV=1	Mark2	7	7	32515.7	25551.1	29498.9	26155.8	28651.8	25196.8	34565.1	33924.1	27000.6	0.248542	0.0825579	-0.123145	0.439557	0.125397	0.350079
SJPG100715.005	tr|F7CK47|F7CK47_MOUSE	Microtubule-associated protein (Fragment) OS=Mus musculus GN=Map4 PE=1 SV=1	Map4	282	100	1.17424e+06	533514	976220	525253	509919	550759	597721	926911	588312	0.38126	0.0825775	0.302634	0.396645	0.683894	0.0512356
SJPG105528.001	sp|Q9CXY9|GPI8_MOUSE	GPI-anchor transamidase OS=Mus musculus GN=Pigk PE=2 SV=2	Pigk	6	3	32196.6	8607.82	18230	12382.6	13091.2	10277.8	15213.9	24703.6	12861.5	0.51224	0.082694	0.0212599	0.9673	0.533499	0.279546
SJPG101758.001	tr|B1AWN6|B1AWN6_MOUSE	Sodium channel protein OS=Mus musculus GN=Scn2a1 PE=3 SV=1	Scn2a	1	1	273520	147087	191690	139166	148691	147283	181678	211229	145816	0.29221	0.0827819	0.154252	0.566271	0.446462	0.0892993
SJPG104582.001	sp|Q8C7D2|CRBN_MOUSE	Protein cereblon OS=Mus musculus GN=Crbn PE=1 SV=1	Crbn	5	5	28265.9	29161.3	28621.1	28877.1	27041.9	26890.5	35853.2	29574.9	30270.4	0.204053	0.083216	-0.148063	0.232333	0.0559898	0.552917
SJPG106525.001	sp|P70193|LRIG1_MOUSE	Leucine-rich repeats and immunoglobulin-like domains protein 1 OS=Mus musculus GN=Lrig1 PE=2 SV=2	Lrig1	4	3	37955.8	22660.8	31459.7	22118.6	22081.2	22531.2	24392.9	29265.4	23681.2	0.206466	0.0838718	0.226209	0.315468	0.432675	0.0622447
SJPG101254.001	sp|P43406|ITAV_MOUSE	Integrin alpha-V OS=Mus musculus GN=Itgav PE=1 SV=2	Itgav	16	11	31435.6	26811.1	28216.5	26054.2	28803.4	25327.6	29380.8	31833.1	29258	0.175255	0.0839423	-0.0674877	0.551444	0.107768	0.361896
SJPG104971.001	sp|Q6P5E6|GGA2_MOUSE	ADP-ribosylation factor-binding protein GGA2 OS=Mus musculus GN=Gga2 PE=1 SV=1	Gga2	4	4	27122.9	21809.8	21368.7	22201.6	21087.7	24603.1	27958.8	32610	23105.9	0.290323	0.0841787	-0.245632	0.191566	0.0446916	0.745979
SJPG120763.001	tr|E9PX96|E9PX96_MOUSE	Protein Sva OS=Mus musculus GN=Sva PE=4 SV=1	Sva	7	3	35688.3	364003	27627.6	17313.6	18491.5	20447.7	19656.1	11304.6	10170.9	-0.511458	0.0841838	2.43704	0.0436374	1.92558	0.0836872
SJPG100617.001	sp|Q80UG5|SEPT9_MOUSE	Septin-9 OS=Mus musculus GN=Sept9 PE=1 SV=1	Septin9	39	21	122197	136264	120404	153434	155488	178009	193539	171399	193598	0.19889	0.0843414	-0.559851	0.00176515	-0.360961	0.0153485
SJPG107751.001	sp|Q8CFH6|SIK2_MOUSE	Serine/threonine-protein kinase SIK2 OS=Mus musculus GN=Sik2 PE=1 SV=1	Sik2	4	2	71288.3	60347.4	55956.6	49936.4	52398	51823.3	54423.3	61978.5	56696.7	0.165351	0.0843952	0.110669	0.417257	0.27602	0.056694
SJPG102778.001	sp|Q9R0E2|PLOD1_MOUSE	Procollagen-lysine,2-oxoglutarate 5-dioxygenase 1 OS=Mus musculus GN=Plod1 PE=1 SV=1	Plod1	12	8	45995.2	43506.1	44055.9	43860.7	49911.7	52035.9	55197.8	54393	55285.1	0.181036	0.084488	-0.304295	0.0134403	-0.123259	0.282203
SJPG106902.001	sp|Q8BZ20|PAR12_MOUSE	Poly [ADP-ribose] polymerase 12 OS=Mus musculus GN=Parp12 PE=2 SV=3	Parp12	1	1	14393.1	10263.2	14561.1	12393.8	13675.2	11969.1	15465.9	15480.4	13094.9	0.209347	0.0845937	-0.181181	0.325456	0.0281656	0.867721
SJPG114190.001	sp|Q8BGK2|ARHL1_MOUSE	[Protein ADP-ribosylarginine] hydrolase-like protein 1 OS=Mus musculus GN=Adprhl1 PE=2 SV=1	Adprhl1	27	9	74937.3	97008.1	87543.8	129301	137338	97690.1	154022	131929	168289	0.326362	0.0846109	-0.808606	0.0012523	-0.482244	0.0276077
SJPG102041.001	sp|Q8BH04|PCKGM_MOUSE	Phosphoenolpyruvate carboxykinase [GTP], mitochondrial OS=Mus musculus GN=Pck2 PE=1 SV=1	Pck2	6	5	22098.5	23972.3	21235.3	28709.5	26234.6	28443.8	31093.5	32400.3	29723.4	0.161034	0.0846703	-0.470813	0.00292108	-0.309778	0.0192017
SJPG109452.001	sp|Q9DCI9|RM32_MOUSE	39S ribosomal protein L32, mitochondrial OS=Mus musculus GN=Mrpl32 PE=2 SV=1	Mrpl32	5	3	33964.6	25939.6	29556.6	20627.3	26806.4	26161.5	27162.3	34435.2	28407.8	0.292399	0.0848006	-0.00970403	0.950415	0.282695	0.11583
SJPG102519.001	sp|Q9DC70|NDUS7_MOUSE	NADH dehydrogenase [ubiquinone] iron-sulfur protein 7, mitochondrial OS=Mus musculus GN=Ndufs7 PE=1 SV=1	Ndufs7	49	10	1.51581e+06	673372	841865	576236	711261	611088	717995	990343	698788	0.329446	0.0848204	0.263419	0.43646	0.592865	0.090351
SJPG100660.001	sp|P35293|RAB18_MOUSE	Ras-related protein Rab-18 OS=Mus musculus GN=Rab18 PE=2 SV=2	Rab18	17	8	195547	172149	180782	168664	195006	188698	194981	223501	212855	0.193248	0.0848752	-0.202686	0.105452	-0.00943821	0.932592
SJPG109518.001	sp|Q9CZX7|TM55A_MOUSE	Type 2 phosphatidylinositol 4,5-bisphosphate 4-phosphatase OS=Mus musculus GN=Tmem55a PE=1 SV=1	Pip4p2	6	3	38629.9	28491.4	40119.7	28049.2	29686.7	22352.3	39627.2	41133.4	26623.1	0.407096	0.0848782	0.00835702	0.970852	0.415453	0.0573179
SJPG106938.001	sp|Q9CWG9|BL1S2_MOUSE	Biogenesis of lysosome-related organelles complex 1 subunit 2 OS=Mus musculus GN=Bloc1s2 PE=1 SV=1	Bloc1s2	2	2	51401.4	50310.6	65149	51448.4	63271.6	51314	64744.4	65269.2	61739.4	0.214438	0.0851472	-0.210312	0.155293	0.00412586	0.978844
SJPG109649.001	sp|P56392|CX7A1_MOUSE	Cytochrome c oxidase subunit 7A1, mitochondrial OS=Mus musculus GN=Cox7a1 PE=2 SV=1	Cox7a1	7	3	321041	405588	359390	315695	363689	317840	356241	384698	390783	0.184469	0.0852763	-0.0648753	0.610643	0.119593	0.377302
SJPG106578.002	tr|F6VG99|F6VG99_MOUSE	Protein Lmo7 (Fragment) OS=Mus musculus GN=Lmo7 PE=1 SV=1	Lmo7	72	41	67016.2	92666.5	85880.4	81578	87496.9	84570	92853.7	92447.6	94667.2	0.142967	0.0853525	-0.202524	0.201836	-0.0595572	0.688841
SJPG101956.001	tr|Q9ER67|Q9ER67_MOUSE	Maged2 protein OS=Mus musculus GN=Maged2 PE=2 SV=1	Maged2	1	1	14421.4	13675.7	14685.1	13527.7	13314.4	14318.1	16970.4	37894.2	16012	0.665804	0.085378	-0.609991	0.111816	0.0558134	0.564339
SJPG104397.001	sp|Q9CQF8|RT63_MOUSE	Ribosomal protein 63, mitochondrial OS=Mus musculus GN=Mrpl57 PE=2 SV=1	Mrpl57	2	1	42649.2	39124.2	44958.8	35498	46034.6	38318.9	48784.5	55567.5	42268.5	0.290579	0.0856023	-0.203688	0.176675	0.0868903	0.529369
SJPG104496.001	tr|E9Q6R7|E9Q6R7_MOUSE	Protein Utrn OS=Mus musculus GN=Utrn PE=1 SV=1	Utrn	63	39	77824.4	79616.9	80301.4	76934.9	88089.1	85334.1	112614	92986.4	89657.5	0.233011	0.0856075	-0.305344	0.0411889	-0.072333	0.484274
SJPG103123.001	sp|Q9ER73|ELP4_MOUSE	Elongator complex protein 4 OS=Mus musculus GN=Elp4 PE=2 SV=2	Elp4	4	4	36563.3	23406.6	36416.2	22695.7	32566.8	22582.9	34344.1	33146.8	29293.7	0.332825	0.085631	-0.032543	0.87479	0.300282	0.244129
SJPG101243.001	sp|Q6ZWY3|RS27L_MOUSE	40S ribosomal protein S27-like OS=Mus musculus GN=Rps27l PE=2 SV=3	Rps27l	34	3	110242	106983	112041	102740	88834.3	95810.2	118493	124866	97577	0.241123	0.0857935	-0.0425744	0.74147	0.198548	0.0879718
SJPG103962.002	sp|P56546-2|CTBP2_MOUSE	Isoform 2 of C-terminal-binding protein 2 OS=Mus musculus GN=Ctbp2	Ctbp2	14	7	120373	107621	125634	116356	133543	119936	138975	162093	131166	0.221642	0.0858171	-0.286781	0.0593732	-0.0651389	0.576353
SJPG100559.001	sp|P61022|CHP1_MOUSE	Calcineurin B homologous protein 1 OS=Mus musculus GN=Chp1 PE=1 SV=2	Chp1	10	5	40470.4	36024.5	31104.8	44871.2	40174.6	44966.1	38696.4	39221.7	38283.6	-0.16011	0.0859348	-0.119199	0.370542	-0.279309	0.0701433
SJPG103126.001	sp|P11531|DMD_MOUSE	Dystrophin OS=Mus musculus GN=Dmd PE=1 SV=3	Dmd	472	195	1.29401e+06	1.5982e+06	1.50651e+06	1.38428e+06	1.43249e+06	1.30359e+06	1.52259e+06	1.54605e+06	1.49876e+06	0.149577	0.0860863	-0.0597928	0.616934	0.0897845	0.464721
SJPG108802.001	sp|O88990|ACTN3_MOUSE	Alpha-actinin-3 OS=Mus musculus GN=Actn3 PE=2 SV=1	Actn3	2197	98	3.77981e+07	4.64627e+07	4.3139e+07	4.95832e+07	4.53457e+07	4.78639e+07	4.39094e+07	3.82536e+07	4.39184e+07	-0.181602	0.0861087	0.0128101	0.920428	-0.168792	0.183662
SJPG105848.001	sp|Q8VI36|PAXI_MOUSE	Paxillin OS=Mus musculus GN=Pxn PE=1 SV=1	Pxn	20	8	45869.3	52698.6	56718.1	54740.2	55256.1	55874.1	62042.2	62992	58405.6	0.144535	0.0861145	-0.24514	0.0761199	-0.100604	0.397112
SJPG107834.001	sp|Q8CD10|MICU2_MOUSE	Calcium uptake protein 2, mitochondrial OS=Mus musculus GN=Micu2 PE=1 SV=2	Micu2	4	3	25588.1	24587.5	20126.6	30768.6	35449.4	27953.8	37110.8	48263.8	33604	0.327049	0.0863101	-0.749638	0.00435553	-0.422589	0.0238718
SJPG104464.001	sp|Q9JJ28|FLII_MOUSE	Protein flightless-1 homolog OS=Mus musculus GN=Flii PE=1 SV=1	Flii	34	20	117638	123359	126558	136576	129587	142308	146652	169124	148268	0.182015	0.0863965	-0.33389	0.017541	-0.151875	0.152705
SJPG101754.001	sp|P16332|MUTA_MOUSE	Methylmalonyl-CoA mutase, mitochondrial OS=Mus musculus GN=Mut PE=1 SV=2	Mmut	12	9	236950	310947	282366	199371	253790	201060	275079	239274	257696	0.245822	0.0865355	0.0982127	0.490931	0.344034	0.0635312
SJPG103255.001	sp|Q8K411|PREP_MOUSE	Presequence protease, mitochondrial OS=Mus musculus GN=Pitrm1 PE=1 SV=1	Pitrm1	52	27	219492	278936	250326	237289	266039	256388	277266	293246	277852	0.160361	0.0865403	-0.186595	0.167907	-0.0262337	0.836691
SJPG101911.001	sp|Q6PDI6|FA63B_MOUSE	Protein FAM63B OS=Mus musculus GN=Fam63b PE=2 SV=1	Mindy2	3	3	15610.2	17523.4	20101.3	19265.9	22235.6	20236.1	22837.1	23450.4	22878.8	0.166385	0.0867193	-0.385316	0.0177595	-0.21893	0.135673
SJPG113600.001	tr|E9PVG8|E9PVG8_MOUSE	Protein 9530053A07Rik OS=Mus musculus GN=9530053A07Rik PE=4 SV=1	9530053A07Rik	48	31	176712	60515.8	96492.4	71320.4	80444.7	122625	72154.6	65249	28239.3	-0.801247	0.0867833	0.985434	0.0930826	0.184187	0.667515
SJPG104726.001	sp|P17809|GTR1_MOUSE	Solute carrier family 2, facilitated glucose transporter member 1 OS=Mus musculus GN=Slc2a1 PE=1 SV=4	Slc2a1	1	1	36667.2	11780.6	26295.5	10210.1	19848.4	17126.6	33405.8	22685.6	17689	0.64982	0.0868558	-0.0796712	0.86448	0.570149	0.254795
SJPG109614.001	sp|P18419|SVS4_MOUSE	Seminal vesicle secretory protein 4 OS=Mus musculus GN=Svs4 PE=1 SV=2	Svs4	31	8	72441.7	607983	40185.2	36979.4	25429.2	23713.3	28896.1	14588.5	12917.5	-0.677958	0.0869542	2.78147	0.0289148	2.10351	0.0676706
SJPG100822.001	sp|Q9R0A0|PEX14_MOUSE	Peroxisomal membrane protein PEX14 OS=Mus musculus GN=Pex14 PE=1 SV=1	Pex14	10	5	31674.5	27861.3	38244.4	27875.2	41120.2	27432.1	44160	43656.7	35446.6	0.373299	0.087395	-0.339252	0.0747509	0.0340463	0.871654
SJPG104833.001	sp|Q8R3S6|EXOC1_MOUSE	Exocyst complex component 1 OS=Mus musculus GN=Exoc1 PE=1 SV=4	Exoc1	10	9	51172.9	33462.1	41819.6	38170.1	40359.5	36038.4	46887.1	54143.7	38630.6	0.273613	0.0873965	-0.151213	0.475936	0.1224	0.491694
SJPG101101.001	sp|Q60715|P4HA1_MOUSE	Prolyl 4-hydroxylase subunit alpha-1 OS=Mus musculus GN=P4ha1 PE=2 SV=2	P4ha1	14	9	22797.4	27201.8	27402.8	30244.7	32873	41501.9	39666.6	39866.7	54859.3	0.357361	0.0874919	-0.783983	0.00274826	-0.426622	0.0299772
SJPG102821.001	sp|P26231|CTNA1_MOUSE	Catenin alpha-1 OS=Mus musculus GN=Ctnna1 PE=1 SV=1	Ctnna1	23	14	36530.7	41659.7	42484.7	44086.6	49732.3	42026.4	57738.1	48610.9	51056.9	0.212363	0.0877292	-0.382734	0.0164535	-0.170371	0.188395
SJPG112695.001	sp|Q9D2L5|CPXM2_MOUSE	Inactive carboxypeptidase-like protein X2 OS=Mus musculus GN=Cpxm2 PE=2 SV=1	Cpxm2	8	8	55216	43500.7	48620.5	51677.6	76900.7	59787.7	68153.9	79462.8	106419	0.426126	0.0877585	-0.76769	0.00605976	-0.341564	0.0970537
SJPG120772.001	sp|Q64356|SVS6_MOUSE	Seminal vesicle secretory protein 6 OS=Mus musculus GN=Svs6 PE=2 SV=1	Svs6	10	6	27219.6	222653	14525.5	15175.2	8014.64	9917.01	10235.6	5301.41	5524.24	-0.669503	0.0881242	2.73269	0.0296113	2.06318	0.0744484
SJPG105401.001	sp|O08796|EF2K_MOUSE	Eukaryotic elongation factor 2 kinase OS=Mus musculus GN=Eef2k PE=1 SV=1	Eef2k	11	9	17088.2	20247.5	19636.8	26675.8	22906.7	22963	20112.4	22309.7	21094.9	-0.189322	0.0883236	-0.159449	0.199386	-0.34877	0.0239973
SJPG104565.001	sp|Q61464|ZN638_MOUSE	Zinc finger protein 638 OS=Mus musculus GN=Znf638 PE=1 SV=2	Zfp638	3	3	18538.8	16709.5	16475.2	17202.8	15372.3	14203.2	20046.3	16691.1	17815.9	0.22213	0.088348	-0.0746889	0.538825	0.147441	0.241157
SJPG105353.001	sp|A6H611|MIPEP_MOUSE	Mitochondrial intermediate peptidase OS=Mus musculus GN=Mipep PE=2 SV=1	Mipep	12	8	39385	42518.6	37523.6	37169.6	40768.6	37670.8	43374	42260.2	42470.1	0.149184	0.0884099	-0.103013	0.328423	0.046171	0.659765
SJPG101745.006	tr|F6V8M6|F6V8M6_MOUSE	Ataxin-2 (Fragment) OS=Mus musculus GN=Atxn2 PE=1 SV=1	Atxn2	6	4	19204.8	25157.5	22149.3	21146.4	23295.8	22178.1	28840.1	26783.5	22534.3	0.223976	0.0884461	-0.233942	0.167916	-0.00996559	0.939863
SJPG103793.001	sp|P98192|GNPAT_MOUSE	Dihydroxyacetone phosphate acyltransferase OS=Mus musculus GN=Gnpat PE=2 SV=1	Gnpat	12	9	48465.3	49623.4	45937.8	54006.5	50281.9	53618	59423.9	58372.2	56789.4	0.145352	0.088604	-0.278097	0.0222258	-0.132745	0.198324
SJPG101818.001	sp|P70290|EM55_MOUSE	55 kDa erythrocyte membrane protein OS=Mus musculus GN=Mpp1 PE=1 SV=1	Mpp1	9	5	19879.1	19516	20131.4	17941.9	22246.5	19419	26053.6	29053.9	20008.9	0.322161	0.088658	-0.318498	0.081875	0.00366276	0.974807
SJPG108736.001	sp|P63166|SUMO1_MOUSE	Small ubiquitin-related modifier 1 OS=Mus musculus GN=Sumo1 PE=1 SV=1	Sumo1	7	4	88069.5	96955.4	97480.6	85265.8	73033.1	79877	86159.1	101703	87410.2	0.207601	0.0888844	0.0399935	0.734782	0.247594	0.0556061
SJPG102823.001	sp|Q8BYW1|RHG25_MOUSE	Rho GTPase-activating protein 25 OS=Mus musculus GN=Arhgap25 PE=1 SV=2	Arhgap25	2	2	31329.3	40970.2	32412.6	44939	36563.3	44559.1	37997.6	28975.7	36850	-0.28389	0.0889468	0.0120747	0.943228	-0.271816	0.115952
SJPG104868.001	sp|Q80V26|IMPA3_MOUSE	Inositol monophosphatase 3 OS=Mus musculus GN=Impad1 PE=1 SV=1	Bpnt2	22	10	203358	161659	163575	170015	149377	167280	142264	136458	151605	-0.176513	0.0890866	0.28986	0.0603514	0.113347	0.410873
SJPG110101.002	sp|Q8BY89-2|CTL2_MOUSE	Isoform 2 of Choline transporter-like protein 2 OS=Mus musculus GN=Slc44a2	Slc44a2	16	8	154374	81085.9	122264	107241	140475	98796.4	142893	170413	125359	0.345444	0.0892079	-0.332027	0.235858	0.0134163	0.960533
SJPG103207.001	sp|Q8BRN9|C2D1B_MOUSE	Coiled-coil and C2 domain-containing protein 1B OS=Mus musculus GN=Cc2d1b PE=2 SV=1	Cc2d1b	13	11	35943.1	37297.2	38283.7	36261.3	40857.2	35440.7	42621.4	43150.5	40742.6	0.171021	0.0894174	-0.181995	0.0930211	-0.0109732	0.9167
SJPG101259.001	sp|Q3UHJ0|AAK1_MOUSE	AP2-associated protein kinase 1 OS=Mus musculus GN=Aak1 PE=1 SV=2	Aak1	11	7	27598.4	28080.4	29229.9	24408.4	29708.6	29416	34075.3	32991.5	29838.9	0.217718	0.0895241	-0.188809	0.106955	0.0289092	0.807067
SJPG102944.001	sp|Q9JIK9|RT34_MOUSE	28S ribosomal protein S34, mitochondrial OS=Mus musculus GN=Mrps34 PE=2 SV=1	Mrps34	9	4	45152.3	39177.2	39129	32049.2	39746.5	35781.6	40720	48970.8	38766.1	0.254041	0.0895259	-0.0531343	0.698911	0.200907	0.150874
SJPG102581.004	sp|Q9Z224|MOC2A_MOUSE	Molybdopterin synthase sulfur carrier subunit OS=Mus musculus GN=Mocs2 PE=2 SV=1	Mocs2	2	2	275483	315400	313326	254139	298110	255804	329908	285017	314909	0.203847	0.0895507	-0.040412	0.730819	0.163435	0.202763
SJPG104481.001	sp|P35831|PTN12_MOUSE	Tyrosine-protein phosphatase non-receptor type 12 OS=Mus musculus GN=Ptpn12 PE=1 SV=3	Ptpn12	4	4	30233.2	32738.7	31126.6	30033.5	38469.6	38715.5	39959.1	44355.1	41811.1	0.242769	0.0899732	-0.422078	0.00436415	-0.179309	0.215304
SJPG100438.001	sp|Q62420|SH3G2_MOUSE	Endophilin-A1 OS=Mus musculus GN=Sh3gl2 PE=1 SV=2	Sh3gl2	4	4	14900.2	18465.7	17410.8	19189.8	19050.7	23953.2	28646.4	22163.9	24503.5	0.276385	0.0900451	-0.566462	0.00650059	-0.290077	0.0824562
SJPG103359.001	tr|O08797|O08797_MOUSE	Protein Serpinb9 OS=Mus musculus GN=Serpinb9 PE=2 SV=1	Serpinb9	4	4	24855.3	33228.4	26777.7	31032.8	32543.7	31969.6	34016.2	34499.4	39239.9	0.170747	0.0900455	-0.352703	0.04575	-0.181957	0.213079
SJPG100908.001	sp|Q8VEM8|MPCP_MOUSE	Phosphate carrier protein, mitochondrial OS=Mus musculus GN=Slc25a3 PE=1 SV=1	Slc25a3	159	22	6.50221e+06	2.84614e+06	4.75848e+06	2.61603e+06	3.34016e+06	2.35623e+06	3.35436e+06	4.92297e+06	3.05532e+06	0.431035	0.0901098	0.267849	0.451225	0.698884	0.0627899
SJPG100368.001	sp|O54879|HMGB3_MOUSE	High mobility group protein B3 OS=Mus musculus GN=Hmgb3 PE=2 SV=3	Hmgb3	1	1	28102.3	19372.2	24368.3	18519.4	28963.5	24601.8	29217	38051.3	27329.3	0.401055	0.0902156	-0.398507	0.0790174	0.00254823	0.990749
SJPG104881.001	sp|Q9R061|NUBP2_MOUSE	Cytosolic Fe-S cluster assembly factor NUBP2 OS=Mus musculus GN=Nubp2 PE=1 SV=1	Nubp2	5	3	14902.2	16105.6	15088.5	20681.2	20861.8	21714.4	19688.6	18538.5	19131.7	-0.141329	0.0904234	-0.315771	0.0138724	-0.457099	0.00197063
SJPG109773.001	sp|Q99MS7|EH1L1_MOUSE	EH domain-binding protein 1-like protein 1 OS=Mus musculus GN=Ehbp1l1 PE=1 SV=1	Ehbp1l1	90	49	213461	214870	224844	248261	225748	255604	260763	295560	269564	0.178778	0.090455	-0.33682	0.0133298	-0.158042	0.150845
SJPG104407.001	sp|Q8R3L2|TCF25_MOUSE	Transcription factor 25 OS=Mus musculus GN=Tcf25 PE=1 SV=2	Tcf25	4	3	22294.3	13488.7	26259.8	13486.7	21383.8	12625.2	22463.1	35628.7	17054.8	0.635473	0.0905748	-0.263167	0.475752	0.372306	0.270251
SJPG101622.001	sp|Q8BZW8|NHLC2_MOUSE	NHL repeat-containing protein 2 OS=Mus musculus GN=Nhlrc2 PE=2 SV=1	Nhlrc2	18	12	91583.2	111212	108232	120357	127914	111627	144915	132639	129357	0.177627	0.0905897	-0.391156	0.0150212	-0.213529	0.118317
SJPG100972.001	sp|P46467|VPS4B_MOUSE	Vacuolar protein sorting-associated protein 4B OS=Mus musculus GN=Vps4b PE=1 SV=2	Vps4b	11	7	53591.3	84686	65332.5	92884.3	90860.3	99047	81252.6	72120.2	91528.9	-0.213384	0.0905971	-0.285041	0.185152	-0.498425	0.0277474
SJPG100246.001	sp|Q61656|DDX5_MOUSE	Probable ATP-dependent RNA helicase DDX5 OS=Mus musculus GN=Ddx5 PE=1 SV=2	Ddx5	33	14	381993	462952	463119	501953	498713	469506	544759	558512	523503	0.146166	0.0909245	-0.319871	0.031246	-0.173705	0.177526
SJPG103885.001	sp|Q6PGC1|DHX29_MOUSE	ATP-dependent RNA helicase Dhx29 OS=Mus musculus GN=Dhx29 PE=2 SV=1	Dhx29	12	6	104829	100675	102968	96317.5	89418.2	92043.1	117030	112128	93549.9	0.210313	0.0909565	-0.0586297	0.636903	0.151683	0.137655
SJPG106003.001	sp|Q9EPU4|CPSF1_MOUSE	Cleavage and polyadenylation specificity factor subunit 1 OS=Mus musculus GN=Cpsf1 PE=1 SV=1	Cpsf1	1	1	13865.5	13585.9	13019.5	12761.3	14909.2	13929.4	16833.2	17309.7	14263.9	0.21638	0.0909895	-0.253656	0.0642967	-0.0372759	0.725167
SJPG101846.002	tr|F6ZQA3|F6ZQA3_MOUSE	Protein Numa1 (Fragment) OS=Mus musculus GN=Numa1 PE=1 SV=1	Numa1	11	10	32568	29160.5	34230.9	29936.4	33682.6	32871	37448.7	38940.3	33467.8	0.186078	0.0911294	-0.195395	0.138205	-0.00931664	0.934295
SJPG108451.001	sp|Q8C0N2|GPAT3_MOUSE	Glycerol-3-phosphate acyltransferase 3 OS=Mus musculus GN=Agpat9 PE=1 SV=1	Gpat3	4	3	52869.8	21736.3	33506.4	22130.5	19225.7	17396.7	24388.1	32805.6	20351.1	0.379111	0.0912006	0.413921	0.273205	0.793033	0.0429997
SJPG105047.001	sp|Q6P1H6|ANKL2_MOUSE	Ankyrin repeat and LEM domain-containing protein 2 OS=Mus musculus GN=Ankle2 PE=2 SV=2	Ankle2	7	7	43042.9	35881.5	38566.1	42085.2	42323.7	39283.3	36664.1	38784.9	35944.7	-0.151017	0.0912051	0.0735691	0.525467	-0.077448	0.497442
SJPG105238.001	sp|Q9DBC3|CMTR1_MOUSE	Cap-specific mRNA (nucleoside-2'-O-)-methyltransferase 1 OS=Mus musculus GN=Cmtr1 PE=1 SV=1	Cmtr1	3	3	14371.4	14934.3	12565.2	14159.6	13161	12073.2	14564.5	14541.7	15147.4	0.170622	0.0912084	-0.0834868	0.463846	0.0871351	0.480505
SJPG100164.001	sp|Q9D2M8|UB2V2_MOUSE	Ubiquitin-conjugating enzyme E2 variant 2 OS=Mus musculus GN=Ube2v2 PE=2 SV=4	Ube2v2	38	11	1.149e+06	1.35194e+06	1.12457e+06	1.43813e+06	1.28803e+06	1.39577e+06	1.26661e+06	1.15338e+06	1.25468e+06	-0.165421	0.0912915	-0.0231273	0.846972	-0.188548	0.146355
SJPG104833.003	tr|Q5PPR2|Q5PPR2_MOUSE	Exocyst complex component 1 OS=Mus musculus GN=Exoc1 PE=1 SV=1	Exoc1	12	10	52321.9	33760.5	41274	37087.5	40194.6	36435.2	46206.4	55383.8	38322.4	0.284159	0.0914451	-0.142587	0.517925	0.141573	0.437567
SJPG103316.001	sp|Q8C129|LCAP_MOUSE	Leucyl-cystinyl aminopeptidase OS=Mus musculus GN=Lnpep PE=1 SV=1	Lnpep	18	9	80826.3	72696.8	71441.4	58426.3	59281.7	58042.7	62735	71626.5	63010.6	0.16468	0.091447	0.189372	0.132798	0.354052	0.00907028
SJPG107980.001	sp|Q8CGB6|TENC1_MOUSE	Tensin-like C1 domain-containing phosphatase OS=Mus musculus GN=Tenc1 PE=1 SV=1	Tns2	14	9	56160.4	52530.4	54146	48787.8	45808	42121.8	54181.3	50824.1	49204.5	0.175137	0.0914892	0.0791536	0.438987	0.25429	0.0418902
SJPG101827.001	sp|Q9D1N9|RM21_MOUSE	39S ribosomal protein L21, mitochondrial OS=Mus musculus GN=Mrpl21 PE=2 SV=1	Mrpl21	9	3	35157.8	35271.3	30049.5	28593.4	33775.9	31891.6	32733.2	39610.1	37040.5	0.213623	0.0918253	-0.122015	0.361368	0.0916088	0.46567
SJPG107276.001	sp|Q9DCA2|RT11_MOUSE	28S ribosomal protein S11, mitochondrial OS=Mus musculus GN=Mrps11 PE=2 SV=2	Mrps11	2	1	96339.7	66247.7	80024	57637.2	67767	69496.9	65944.6	90915.1	81932	0.285224	0.0918872	0.0187434	0.922897	0.303967	0.110093
SJPG106578.001	tr|E9PYF4|E9PYF4_MOUSE	Protein Lmo7 OS=Mus musculus GN=Lmo7 PE=1 SV=1	Lmo7	71	40	67129.1	92729.2	85741.5	81463	87828.9	84594.2	92758.9	92408.8	94507.6	0.140183	0.0922625	-0.200664	0.204055	-0.0604806	0.683919
SJPG105660.001	sp|Q9EPA7|NMNA1_MOUSE	Nicotinamide mononucleotide adenylyltransferase 1 OS=Mus musculus GN=Nmnat1 PE=1 SV=2	Nmnat1	1	1	18174.2	18434.2	19372.9	14207.3	13471.3	15126.1	17227.3	15039.7	16087.3	0.175275	0.0922904	0.212975	0.076429	0.38825	0.00582253
SJPG103206.001	sp|Q9Z1T1|AP3B1_MOUSE	AP-3 complex subunit beta-1 OS=Mus musculus GN=Ap3b1 PE=1 SV=2	Ap3b1	12	11	40193.5	32172.9	36892.3	36769.3	39030.1	42563.9	42549.3	52414.8	43417.1	0.221551	0.0924332	-0.340415	0.0458948	-0.118864	0.367351
SJPG100314.001	sp|Q62261|SPTB2_MOUSE	Spectrin beta chain, non-erythrocytic 1 OS=Mus musculus GN=Sptbn1 PE=1 SV=2	Sptbn1	216	111	563046	715871	648766	683329	732607	749500	943098	753524	813939	0.208144	0.0925233	-0.381777	0.0326137	-0.173633	0.19685
SJPG101797.001	sp|Q9D4H1|EXOC2_MOUSE	Exocyst complex component 2 OS=Mus musculus GN=Exoc2 PE=1 SV=1	Exoc2	9	8	35158.8	33566.1	36753.9	37595.4	36863.8	37518.2	41520.6	42667.4	39380.6	0.141363	0.0925505	-0.228551	0.0529713	-0.0871878	0.369287
SJPG100298.001	sp|P35279|RAB6A_MOUSE	Ras-related protein Rab-6A OS=Mus musculus GN=Rab6a PE=1 SV=4	Rab6a	18	8	538984	448679	530050	450220	489421	441961	548965	537598	477758	0.177965	0.0925682	-0.0458224	0.716758	0.132142	0.286982
SJPG104649.001	sp|Q6Y7W8|PERQ2_MOUSE	PERQ amino acid-rich with GYF domain-containing protein 2 OS=Mus musculus GN=Gigyf2 PE=1 SV=2	Gigyf2	8	7	21341.6	25534.7	25079.1	27341.1	28614.4	33160.1	30350.1	38964.2	37272	0.254895	0.0927331	-0.563111	0.00619182	-0.308216	0.0474123
SJPG108119.001	sp|P09528|FRIH_MOUSE	Ferritin heavy chain OS=Mus musculus GN=Fth1 PE=1 SV=2	Fth1	25	7	101326	121851	112386	172667	181017	175061	159652	160360	161725	-0.134064	0.0928171	-0.525735	0.00224382	-0.659799	0.000609329
SJPG100620.001	sp|Q9CPR5|RM15_MOUSE	39S ribosomal protein L15, mitochondrial OS=Mus musculus GN=Mrpl15 PE=2 SV=1	Mrpl15	9	7	50614.2	57577.4	51128.2	52025.6	56577.5	54640.7	59004.3	62305	59335.6	0.146547	0.0928419	-0.183299	0.117979	-0.0367529	0.727739
SJPG105320.001	sp|Q3TL44|NLRX1_MOUSE	NLR family member X1 OS=Mus musculus GN=Nlrx1 PE=2 SV=1	Nlrx1	24	16	235651	245300	243003	226598	222998	228294	245780	251373	245694	0.132	0.0928423	-0.0372946	0.689071	0.0947052	0.312484
SJPG108214.001	sp|Q3UCV8|OTUL_MOUSE	Ubiquitin thioesterase otulin OS=Mus musculus GN=Otulin PE=1 SV=1	Otulin	5	5	23955.7	25004.6	26421.3	28834.2	23645.3	21619.9	33972.9	29855.3	26350.8	0.286177	0.092944	-0.251986	0.0886984	0.0341907	0.80509
SJPG104186.001	sp|Q3UU96|MRCKA_MOUSE	Serine/threonine-protein kinase MRCK alpha OS=Mus musculus GN=Cdc42bpa PE=2 SV=2	Cdc42bpa	8	7	14055.8	14371.9	14781.4	15855	15023.5	14034.1	17879.3	16549.2	16054.6	0.16898	0.0930698	-0.22328	0.0572007	-0.0543003	0.588732
SJPG103931.001	sp|Q99PU8|DHX30_MOUSE	Putative ATP-dependent RNA helicase DHX30 OS=Mus musculus GN=Dhx30 PE=2 SV=1	Dhx30	5	5	23279.5	14495.4	15812.8	13616.5	14006.8	12634.9	13862.5	17567.8	15443.7	0.214083	0.0931482	0.168202	0.43898	0.382285	0.087625
SJPG110660.001	sp|Q9WVB4|SLIT3_MOUSE	Slit homolog 3 protein OS=Mus musculus GN=Slit3 PE=2 SV=2	Slit3	3	3	285697	188576	225826	119062	145459	141634	149928	182676	149096	0.245101	0.0931689	0.525017	0.0250262	0.770118	0.00408128
SJPG101214.001	sp|Q9CXW2|RT22_MOUSE	28S ribosomal protein S22, mitochondrial OS=Mus musculus GN=Mrps22 PE=2 SV=1	Mrps22	14	9	111645	182780	155191	142170	164208	157035	177669	165484	177737	0.170468	0.0932319	-0.240853	0.248079	-0.0703848	0.725874
SJPG100238.001	sp|O55128|SAP18_MOUSE	Histone deacetylase complex subunit SAP18 OS=Mus musculus GN=Sap18 PE=1 SV=1	Sap18	11	7	91643.9	71320.4	72369.5	72878.8	73946.5	75657.8	80816.3	106178	79776.4	0.249185	0.0932884	-0.177762	0.324025	0.071423	0.590984
SJPG101592.001	sp|Q922Q1|MARC2_MOUSE	Mitochondrial amidoxime reducing component 2 OS=Mus musculus GN=Marc2 PE=1 SV=1	Mtarc2	28	14	584031	253291	386758	222706	201182	220174	226825	343549	247648	0.322699	0.0933043	0.522628	0.154443	0.845327	0.0249544
SJPG102945.001	sp|Q6ZWU9|RS27_MOUSE	40S ribosomal protein S27 OS=Mus musculus GN=Rps27 PE=1 SV=3	Rps27	31	2	92320.6	84674.7	90630.5	83987	74767.4	81569.1	96119.3	106568	81370.6	0.234147	0.0933227	-0.0781535	0.56562	0.155994	0.161126
SJPG100793.001	sp|P37040|NCPR_MOUSE	NADPH--cytochrome P450 reductase OS=Mus musculus GN=Por PE=1 SV=2	Por	28	15	107349	92823.5	93555	88101.2	90692	90133.9	97385	110057	95031.3	0.166694	0.0934484	-0.0425818	0.723662	0.124112	0.262568
SJPG120783.001	sp|Q9EPM5|SYNCI_MOUSE	Syncoilin OS=Mus musculus GN=Sync PE=1 SV=1	Sync	27	11	22468	36258	29152.8	33794.4	31153.5	32449.7	35183	36924.9	35474.4	0.143957	0.0938017	-0.318814	0.12688	-0.174858	0.369466
SJPG101287.005	sp|Q61033|LAP2A_MOUSE	Lamina-associated polypeptide 2, isoforms alpha/zeta OS=Mus musculus GN=Tmpo PE=1 SV=4	Tmpo	18	10	55355.6	57752.2	58328.1	48278.1	48716.3	44754	50815.4	53661	52445.2	0.147388	0.0939025	0.127614	0.208666	0.275002	0.0226347
SJPG118135.001	sp|P39039|MBL1_MOUSE	Mannose-binding protein A OS=Mus musculus GN=Mbl1 PE=2 SV=1	Mbl1	3	3	26580.9	18735.3	26205	22369.3	31860.3	23213.8	35464.4	34273.4	27464.4	0.337588	0.0939698	-0.451679	0.0454975	-0.114091	0.590454
SJPG106356.001	sp|Q78HU3|MB12A_MOUSE	Multivesicular body subunit 12A OS=Mus musculus GN=Mvb12a PE=1 SV=1	Mvb12a	2	2	8145.08	4495.78	7216.52	6747.87	11276.3	9953.09	11751.1	12974.6	11097.7	0.386577	0.0941276	-0.89291	0.00742568	-0.506333	0.122567
SJPG101686.001	sp|Q6PDG5|SMRC2_MOUSE	SWI/SNF complex subunit SMARCC2 OS=Mus musculus GN=Smarcc2 PE=1 SV=2	Smarcc2	9	9	35185.8	42121.3	39261.7	39870.7	41798.8	42591.2	44544.6	48700.4	44820.1	0.151328	0.0941838	-0.246888	0.0653189	-0.0955603	0.400744
SJPG101255.001	sp|Q80V42|CBPM_MOUSE	Carboxypeptidase M OS=Mus musculus GN=Cpm PE=2 SV=2	Cpm	5	4	47318.9	45818.8	43344.7	43503.4	47026.3	50720.5	50343.1	52751.8	57440.1	0.185304	0.0941953	-0.232954	0.0605931	-0.0476501	0.659069
SJPG115467.001	sp|Q9R0H2|MUCEN_MOUSE	Endomucin OS=Mus musculus GN=Emcn PE=1 SV=1	Emcn	3	1	5340.26	18121.2	10825.3	8891.58	9253.33	10949.7	16135.2	9072.49	19221.8	0.547694	0.0942238	-0.475151	0.36659	0.0725426	0.867923
SJPG107068.001	sp|Q66JZ4|TCAIM_MOUSE	T-cell activation inhibitor, mitochondrial OS=Mus musculus GN=TCAIM PE=2 SV=1	TCAIM	6	6	13128.4	8436.59	7744.63	9640.55	8513.5	9106.09	9827.68	10175.6	10340.2	0.15613	0.0945739	-0.08987	0.67884	0.0662596	0.761297
SJPG100969.001	sp|P14873|MAP1B_MOUSE	Microtubule-associated protein 1B OS=Mus musculus GN=Map1b PE=1 SV=2	Map1b	22	19	50058.6	28074.3	34865	29063.3	39428.3	47410.2	96106.5	49753.4	43822.5	0.649159	0.0946956	-0.698817	0.0900133	-0.0496585	0.857638
SJPG100314.002	sp|Q62261-2|SPTB2_MOUSE	Isoform 2 of Spectrin beta chain, non-erythrocytic 1 OS=Mus musculus GN=Sptbn1	Sptbn1	205	104	562607	713166	648499	683721	733261	750024	947538	753856	812569	0.208764	0.0948161	-0.385831	0.0316839	-0.177066	0.187408
SJPG112289.001	sp|Q8CH40|NUDT6_MOUSE	Nucleoside diphosphate-linked moiety X motif 6 OS=Mus musculus GN=Nudt6 PE=2 SV=1	Nudt6	6	4	72211.4	48296.9	68357.8	47631.4	57855.9	40399.5	73786.5	64055.2	50428.1	0.366063	0.0948589	0.000120258	0.999563	0.366183	0.120565
SJPG101498.001	sp|Q9QZQ1|AFAD_MOUSE	Afadin OS=Mus musculus GN=Mllt4 PE=1 SV=3	Afdn	18	10	15401	14863	17566.8	18797.7	21913	18777.8	25022.6	22855.6	20890.8	0.209091	0.0950097	-0.523681	0.00427062	-0.31459	0.0353112
SJPG109773.005	sp|Q99MS7-5|EH1L1_MOUSE	Isoform 5 of EH domain-binding protein 1-like protein 1 OS=Mus musculus GN=Ehbp1l1	Ehbp1l1	37	20	159465	145951	155709	173557	158763	168655	180338	212898	179570	0.189686	0.0952299	-0.309279	0.0315235	-0.119593	0.251848
SJPG101494.001	sp|Q08024|PEBB_MOUSE	Core-binding factor subunit beta OS=Mus musculus GN=Cbfb PE=1 SV=1	Cbfb	8	8	68411.8	76779	75735.8	119163	106686	106541	103538	93431.6	98864.2	-0.167352	0.0952575	-0.421837	0.0055569	-0.589189	0.0010176
SJPG101683.001	sp|Q6PDQ2|CHD4_MOUSE	Chromodomain-helicase-DNA-binding protein 4 OS=Mus musculus GN=Chd4 PE=1 SV=1	Chd4	15	13	109262	90125.8	96567.1	101674	102946	106723	111889	126022	110905	0.161784	0.0955851	-0.239221	0.087238	-0.0774366	0.497728
SJPG103093.001	tr|E9PVA8|E9PVA8_MOUSE	Protein Gcn1l1 OS=Mus musculus GN=Gcn1l1 PE=4 SV=1	Gcn1	44	35	363191	317885	305193	323128	300818	316930	338038	386105	336493	0.170532	0.0957229	-0.105933	0.402133	0.0645989	0.565876
SJPG105423.001	sp|Q8BHG9|CGBP1_MOUSE	CGG triplet repeat-binding protein 1 OS=Mus musculus GN=Cggbp1 PE=2 SV=1	Cggbp1	1	1	7743.01	10097.5	8395.86	9746.36	10791	11002	10767.5	12975.4	12580.1	0.201028	0.0958407	-0.473629	0.0142721	-0.272602	0.079125
SJPG100765.001	sp|Q9CQ45|NENF_MOUSE	Neudesin OS=Mus musculus GN=Nenf PE=1 SV=1	Nenf	16	6	88809.7	135066	110187	167838	126769	188706	118592	106402	148307	-0.3671	0.0959809	-0.167236	0.429636	-0.534336	0.041911
SJPG111979.001	sp|Q7TSY8|SGOL2_MOUSE	Shugoshin-like 2 OS=Mus musculus GN=Sgol2 PE=1 SV=1	Sgo2a	2	2	49845.3	35836.3	37104.4	31914.9	36447.6	42841.7	35061.5	26590	29033.6	-0.293523	0.0965124	0.430657	0.0469826	0.137134	0.463103
SJPG104892.001	sp|Q9CQ26|STABP_MOUSE	STAM-binding protein OS=Mus musculus GN=Stambp PE=2 SV=1	Stambp	3	3	10295.8	11652	11681.2	13361.7	13593.9	13103	14324.1	14500.1	15229.8	0.136816	0.0966985	-0.391528	0.00763833	-0.254712	0.0384749
SJPG100887.001	sp|Q8R1T1|CHMP7_MOUSE	Charged multivesicular body protein 7 OS=Mus musculus GN=Chmp7 PE=1 SV=1	Chmp7	5	4	26773.8	20870.8	25359.4	22908.6	29571.8	24929.9	28993.8	34344.6	28500.5	0.249609	0.0968614	-0.333997	0.0527613	-0.0843881	0.588635
SJPG109773.006	tr|E9QP49|E9QP49_MOUSE	EH domain-binding protein 1-like protein 1 OS=Mus musculus GN=Ehbp1l1 PE=1 SV=1	Ehbp1l1	104	56	213476	215456	223383	246650	223426	259015	257656	298809	273651	0.187234	0.0969893	-0.345339	0.0132811	-0.158104	0.160376
SJPG100140.001	sp|P84075|HPCA_MOUSE	Neuron-specific calcium-binding protein hippocalcin OS=Mus musculus GN=Hpca PE=1 SV=2	Hpca	3	2	14001.9	14441.6	14899.8	17676.8	17521	17106.2	25549.6	19439.4	18383	0.26173	0.0970601	-0.533169	0.00994171	-0.271438	0.0198732
SJPG103001.001	sp|Q3UVK0|ERMP1_MOUSE	Endoplasmic reticulum metallopeptidase 1 OS=Mus musculus GN=Ermp1 PE=2 SV=2	Ermp1	2	1	35391.7	8190.56	31574.7	8772.21	13331.1	7847.74	14854.3	23929.5	10306.6	0.665692	0.0971323	0.440326	0.497326	1.10602	0.0987872
SJPG118348.001	sp|Q5XKE0|MYPC2_MOUSE	Myosin-binding protein C, fast-type OS=Mus musculus GN=Mybpc2 PE=1 SV=1	Mybpc2	1904	108	2.62418e+07	2.93302e+07	2.77338e+07	3.1407e+07	2.91256e+07	2.94854e+07	2.79725e+07	2.60019e+07	2.73619e+07	-0.146193	0.0973223	0.0337034	0.74222	-0.11249	0.28413
SJPG104654.001	sp|Q8K2Y7|RM47_MOUSE	39S ribosomal protein L47, mitochondrial OS=Mus musculus GN=Mrpl47 PE=2 SV=2	Mrpl47	4	2	33285.5	16492.4	21829.5	16307.6	18643.1	16502.1	19459.3	28247.5	18453.2	0.338538	0.0976615	0.0801739	0.792766	0.418712	0.145252
SJPG100221.001	sp|Q791T5|MTCH1_MOUSE	Mitochondrial carrier homolog 1 OS=Mus musculus GN=Mtch1 PE=2 SV=1	Mtch1	7	3	55047.4	31073.2	43279	32621.1	40888.3	32902.2	41237.5	61133.9	38524.6	0.382011	0.0981423	-0.130566	0.639892	0.251445	0.301454
SJPG108782.001	sp|Q6PFQ7|RASL2_MOUSE	Ras GTPase-activating protein 4 OS=Mus musculus GN=Rasa4 PE=2 SV=1	Rasa4	14	11	16212.9	13214.5	12980.4	12603.3	13180.1	13270.8	14474.4	18422	13677.8	0.242116	0.0985963	-0.130391	0.441281	0.111725	0.381983
SJPG102117.013	tr|E9PUR2|E9PUR2_MOUSE	Unconventional myosin-XVIIIa (Fragment) OS=Mus musculus GN=Myo18a PE=4 SV=1	Myo18a	24	12	74547.2	74903.2	73471.6	77103.2	64576.1	73551.4	78014.7	83014.9	81924.5	0.178289	0.0986905	-0.123681	0.217575	0.0546082	0.618698
SJPG101309.001	sp|O70251|EF1B_MOUSE	Elongation factor 1-beta OS=Mus musculus GN=Eef1b PE=1 SV=5	Eef1b2	32	11	555567	846304	668666	932836	876390	939269	1.0205e+06	1.07703e+06	962375	0.154018	0.098936	-0.583455	0.0122717	-0.429437	0.0379765
SJPG104047.001	sp|Q8BH79|ANO10_MOUSE	Anoctamin-10 OS=Mus musculus GN=Ano10 PE=2 SV=1	Ano10	27	16	235816	86155.2	145017	78858.1	71515.6	71171.2	81856	116457	79826.2	0.307622	0.0992474	0.650999	0.127049	0.958622	0.0297647
SJPG105770.001	sp|Q6PGH2|HN1L_MOUSE	Hematological and neurological expressed 1-like protein OS=Mus musculus GN=Hn1l PE=1 SV=1	Jpt2	5	4	7942.27	11324	8959.02	10734.7	9484.38	10421.3	12562.4	11682.1	10631.9	0.185459	0.0992802	-0.317797	0.0879431	-0.132339	0.415647
SJPG104605.004	tr|G3X920|G3X920_MOUSE	Armadillo repeat containing 8, isoform CRA_b OS=Mus musculus GN=Armc8 PE=4 SV=1	Armc8	8	5	44219.3	38095.7	37776.5	39224.3	40365.2	39701.8	41998.5	46927.5	43347.8	0.147555	0.0993012	-0.141646	0.249701	0.00590877	0.956194
SJPG109166.001	sp|P50543|S10AB_MOUSE	Protein S100-A11 OS=Mus musculus GN=S100a11 PE=1 SV=1	S100a11	7	3	58441.7	58035.8	72539.6	53551	78368.8	64596.1	100072	112094	63989.2	0.468268	0.0993331	-0.514911	0.064108	-0.0466431	0.795852
SJPG103530.001	sp|Q9D1B9|RM28_MOUSE	39S ribosomal protein L28, mitochondrial OS=Mus musculus GN=Mrpl28 PE=2 SV=3	Mrpl28	7	4	58066.3	41979.1	44472.2	36496.7	40809.2	42783.5	42350.7	58363.6	45326.2	0.271362	0.0995331	-0.0158418	0.933365	0.25552	0.140497
SJPG103414.001	sp|Q61097|KSR1_MOUSE	Kinase suppressor of Ras 1 OS=Mus musculus GN=Ksr1 PE=1 SV=1	Ksr1	11	8	44399.6	37225.2	36891.3	48276.7	43969.2	45113.6	40224.9	42552.9	41344.2	-0.145451	0.0995477	-0.0716414	0.548088	-0.217092	0.102007
SJPG101106.001	sp|Q8R3V5|SHLB2_MOUSE	Endophilin-B2 OS=Mus musculus GN=Sh3glb2 PE=2 SV=2	Sh3glb2	9	6	40291.6	51685.5	44241.6	58658.6	60747.3	67540.6	68245.1	69650.3	70429.3	0.158705	0.100047	-0.620462	0.00182221	-0.461757	0.0101153
SJPG102827.001	sp|Q91VX2|UBAP2_MOUSE	Ubiquitin-associated protein 2 OS=Mus musculus GN=Ubap2 PE=1 SV=1	Ubap2	18	13	36310.4	37401.8	44598.4	34419.9	46389.9	40829.1	49571.1	60345	42470.6	0.320848	0.100111	-0.356238	0.068919	-0.0353902	0.820018
SJPG106992.001	sp|P46412|GPX3_MOUSE	Glutathione peroxidase 3 OS=Mus musculus GN=Gpx3 PE=2 SV=2	Gpx3	10	4	74487.6	71883.5	65739.8	75446.7	80597.2	87572.7	76401.8	71512.6	67500.7	-0.176653	0.100602	-0.0224258	0.838392	-0.199079	0.108755
SJPG118364.001	sp|P97457|MLRS_MOUSE	Myosin regulatory light chain 2, skeletal muscle isoform OS=Mus musculus GN=Mylpf PE=1 SV=3	Mylpf	2330	37	8.92087e+07	1.17273e+08	1.0097e+08	1.23894e+08	1.09933e+08	1.18688e+08	1.08558e+08	8.7614e+07	1.08496e+08	-0.215854	0.100776	0.0112388	0.942576	-0.204616	0.163834
SJPG103146.012	tr|V9GXW5|V9GXW5_MOUSE	Muscular LMNA-interacting protein (Fragment) OS=Mus musculus GN=Mlip PE=4 SV=1	Mlip	3	2	8583.44	12042.7	12915.1	10960.1	16951.2	12520.6	15423.1	19569.4	16001.7	0.351321	0.100778	-0.618355	0.0155478	-0.267034	0.272869
SJPG102771.001	sp|Q8C1Y8|CCZ1_MOUSE	Vacuolar fusion protein CCZ1 homolog OS=Mus musculus GN=Ccz1 PE=1 SV=1	Ccz1	3	3	169309	189944	176025	186939	192240	205184	159819	145956	194518	-0.233507	0.100778	0.106375	0.462862	-0.127132	0.241063
SJPG110228.001	sp|Q99LE1|RIPL2_MOUSE	RILP-like protein 2 OS=Mus musculus GN=Rilpl2 PE=1 SV=1	Rilpl2	18	3	128316	75008.1	99895.1	65278.2	70721.2	60142.6	75353.4	79655.5	68557.9	0.189212	0.10101	0.408108	0.0897158	0.597321	0.0241433
SJPG100572.002	tr|Q99LB4|Q99LB4_MOUSE	Capping protein (Actin filament), gelsolin-like OS=Mus musculus GN=Capg PE=1 SV=1	Capg	19	10	90532.2	104704	99840.8	107543	126935	140929	162515	147906	133846	0.247287	0.101056	-0.58844	0.0021931	-0.341153	0.0401061
SJPG100824.001	sp|P61027|RAB10_MOUSE	Ras-related protein Rab-10 OS=Mus musculus GN=Rab10 PE=1 SV=1	Rab10	44	11	1.38974e+06	1.12842e+06	1.16141e+06	920951	763545	840610	877919	1.07614e+06	981213	0.216393	0.101208	0.324776	0.0483055	0.541169	0.00488177
SJPG100360.001	sp|Q9CYL5|GAPR1_MOUSE	Golgi-associated plant pathogenesis-related protein 1 OS=Mus musculus GN=Glipr2 PE=2 SV=3	Glipr2	4	3	15605.8	13495.4	15838.8	15489.7	16000.3	18000.9	18968.4	19325.3	17492.9	0.174462	0.101409	-0.314282	0.0279486	-0.139819	0.268429
SJPG100191.001	sp|P00405|COX2_MOUSE	Cytochrome c oxidase subunit 2 OS=Mus musculus GN=Mtco2 PE=1 SV=1	mt-Co2	63	8	3.81494e+06	2.32106e+06	3.20039e+06	2.20933e+06	2.67292e+06	1.93653e+06	2.60085e+06	3.19124e+06	2.52214e+06	0.290749	0.10143	0.145648	0.504827	0.436397	0.0854569
SJPG103409.001	sp|O88811|STAM2_MOUSE	Signal transducing adapter molecule 2 OS=Mus musculus GN=Stam2 PE=1 SV=1	Stam2	6	4	29824.7	34738.2	36787.1	36119.7	36545.6	35189.6	41092.1	40086.3	37709.9	0.139761	0.10181	-0.234893	0.0882864	-0.095132	0.425003
SJPG105767.001	sp|O54940|BNIP2_MOUSE	BCL2/adenovirus E1B 19 kDa protein-interacting protein 2 OS=Mus musculus GN=Bnip2 PE=1 SV=2	Bnip2	3	2	18271.6	12388.8	16598.9	15508.2	13095.6	14701.5	16385.4	16380.4	15801	0.168776	0.101891	-0.0582211	0.728298	0.110555	0.533333
SJPG113087.001	sp|Q5DTJ9|MYPN_MOUSE	Myopalladin OS=Mus musculus GN=Mypn PE=2 SV=2	Mypn	118	46	354129	410754	430405	394676	421532	413450	499687	491153	413762	0.187325	0.101958	-0.232585	0.121245	-0.0452592	0.695386
SJPG107757.001	sp|Q61508|ECM1_MOUSE	Extracellular matrix protein 1 OS=Mus musculus GN=Ecm1 PE=1 SV=2	Ecm1	7	6	24583	18421.2	22029.3	20395.4	22300.6	27183.9	26741.7	26969	27384.5	0.225223	0.101976	-0.328434	0.0430243	-0.103211	0.542693
SJPG103621.001	sp|Q8JZM7|CDC73_MOUSE	Parafibromin OS=Mus musculus GN=Cdc73 PE=2 SV=1	Cdc73	7	6	17334.6	8694.01	11288.9	8777.45	10156.2	9225.89	10867.7	15447.1	9876.66	0.33716	0.10198	0.0123919	0.967358	0.349552	0.207709
SJPG102465.001	sp|Q9Z1Q5|CLIC1_MOUSE	Chloride intracellular channel protein 1 OS=Mus musculus GN=Clic1 PE=1 SV=3	Clic1	8	4	33919	39332.1	35309.4	38532.1	38551.5	50607.2	49719.7	52900.7	47561.3	0.2449	0.102175	-0.469679	0.00402744	-0.224779	0.164154
SJPG101771.001	sp|Q9CPQ1|COX6C_MOUSE	Cytochrome c oxidase subunit 6C OS=Mus musculus GN=Cox6c PE=1 SV=3	Cox6c	92	6	4.62218e+06	3.49287e+06	3.69464e+06	3.09629e+06	3.70906e+06	2.98691e+06	3.63423e+06	3.96392e+06	3.63392e+06	0.203287	0.102337	0.0627711	0.658398	0.266058	0.123869
SJPG101926.001	sp|Q6PHZ2|KCC2D_MOUSE	Calcium/calmodulin-dependent protein kinase type II subunit delta OS=Mus musculus GN=Camk2d PE=1 SV=1	Camk2d	72	23	214470	240884	212363	432572	379516	416939	367995	379565	352241	-0.158781	0.102705	-0.72165	0.000307984	-0.880431	0.000119532
SJPG113608.001	sp|A2AJ76|HMCN2_MOUSE	Hemicentin-2 OS=Mus musculus GN=Hmcn2 PE=2 SV=1	Hmcn2	2	2	10926.7	6245.39	11667.8	9565.91	10898.8	9215.57	9985.8	12301.7	12864.8	0.239317	0.102733	-0.329662	0.247581	-0.090345	0.72783
SJPG101492.003	tr|D3Z1A1|D3Z1A1_MOUSE	Dihydropteridine reductase (Fragment) OS=Mus musculus GN=Qdpr PE=1 SV=1	Qdpr	30	9	794359	693432	772311	696341	678071	665432	748760	729704	753967	0.130265	0.102898	0.0154707	0.882033	0.145736	0.185723
SJPG105607.001	sp|Q9ESJ0|XPO4_MOUSE	Exportin-4 OS=Mus musculus GN=Xpo4 PE=2 SV=2	Xpo4	4	4	10315.8	9737.64	10443.6	8707.42	11147.6	10717.6	12219	13639.2	10702.5	0.259269	0.10304	-0.255241	0.0772325	0.00402858	0.975136
SJPG115372.001	sp|Q8BK84|DUPD1_MOUSE	Dual specificity phosphatase DUPD1 OS=Mus musculus GN=Dupd1 PE=2 SV=1	Dupd1	66	11	149096	145485	162265	428287	351656	424030	278893	412353	258090	-0.368481	0.103091	-1.02534	0.00143316	-1.39382	1.40861e-05
SJPG107091.001	sp|Q8R3H9|TTC4_MOUSE	Tetratricopeptide repeat protein 4 OS=Mus musculus GN=Ttc4 PE=2 SV=1	Ttc4	4	3	12180.2	15472.1	15600.1	17142.7	15447.3	15859.9	14073.2	15676.6	12667.7	-0.195869	0.103226	0.0243484	0.872459	-0.17152	0.234064
SJPG106989.001	sp|Q9Z239|PLM_MOUSE	Phospholemman OS=Mus musculus GN=Fxyd1 PE=1 SV=1	Fxyd1	6	1	36332.9	26291	26332.9	32954.2	35858.6	29000.3	34880.6	45243.2	36739.3	0.252866	0.103281	-0.401579	0.060446	-0.148714	0.39997
SJPG102458.001	sp|A2AGT5|CKAP5_MOUSE	Cytoskeleton-associated protein 5 OS=Mus musculus GN=Ckap5 PE=2 SV=1	Ckap5	27	21	56334	45769.7	55379.5	46308.3	47328.5	40968.5	51147.4	51814.5	47960.5	0.167122	0.103506	0.0559633	0.654312	0.223085	0.121187
SJPG100207.001	sp|Q9DCT2|NDUS3_MOUSE	NADH dehydrogenase [ubiquinone] iron-sulfur protein 3, mitochondrial OS=Mus musculus GN=Ndufs3 PE=1 SV=2	Ndufs3	55	17	1.79062e+06	2.37807e+06	2.13456e+06	1.81994e+06	2.17622e+06	1.64986e+06	2.2383e+06	2.11102e+06	2.1831e+06	0.219551	0.103711	-0.0608436	0.656104	0.158708	0.348734
SJPG102453.001	sp|Q6PB66|LPPRC_MOUSE	Leucine-rich PPR motif-containing protein, mitochondrial OS=Mus musculus GN=Lrpprc PE=1 SV=2	Lrpprc	134	58	1.0303e+06	1.08608e+06	1.03809e+06	809037	879433	826847	902515	943050	922717	0.138925	0.103776	0.188244	0.0805663	0.327169	0.0104993
SJPG100866.001	tr|Q9CZN7|Q9CZN7_MOUSE	Serine hydroxymethyltransferase OS=Mus musculus GN=Shmt2 PE=1 SV=1	Shmt2	23	12	131939	105566	125210	102238	126356	105517	130376	181961	117584	0.344368	0.104044	-0.225872	0.27818	0.118496	0.418285
SJPG103825.001	sp|Q9ET30|TM9S3_MOUSE	Transmembrane 9 superfamily member 3 OS=Mus musculus GN=Tm9sf3 PE=1 SV=1	Tm9sf3	7	5	44001.7	29157.7	38573.2	38806.8	40396.1	35511.1	43726.7	52199.9	39513.2	0.232034	0.104055	-0.28862	0.174062	-0.0565869	0.747105
SJPG101401.001	sp|P11103|PARP1_MOUSE	Poly [ADP-ribose] polymerase 1 OS=Mus musculus GN=Parp1 PE=1 SV=3	Parp1	25	13	56947	36619.8	44229.2	35264	37235.5	34955.9	39332.1	47685.4	37591.5	0.206416	0.104109	0.129194	0.52002	0.33561	0.0932275
SJPG102652.001	sp|B2RQC6|PYR1_MOUSE	CAD protein OS=Mus musculus GN=Cad PE=2 SV=1	Cad	9	9	83029.6	57224.2	64070.4	54762.3	60128.9	59404.5	65466.1	82041.4	60432.8	0.24354	0.104221	-0.0308406	0.873276	0.212699	0.216938
SJPG102604.001	sp|Q9R233|TPSN_MOUSE	Tapasin OS=Mus musculus GN=Tapbp PE=2 SV=2	Tapbp	6	5	27870.8	17221.2	24618.3	19673.2	21881.4	28934.3	29367.6	53783.3	25699.1	0.56813	0.104316	-0.593477	0.110326	-0.0253465	0.9145
SJPG106947.001	sp|Q61333|TNAP2_MOUSE	Tumor necrosis factor alpha-induced protein 2 OS=Mus musculus GN=Tnfaip2 PE=2 SV=2	Tnfaip2	3	3	6980.89	10429.2	6242.24	12958.4	12400.8	16067.2	9735.37	12189.8	12352.7	-0.272215	0.104337	-0.563183	0.0390133	-0.835399	0.00748706
SJPG118306.001	sp|P03899|NU3M_MOUSE	NADH-ubiquinone oxidoreductase chain 3 OS=Mus musculus GN=Mtnd3 PE=3 SV=3	mt-Nd3	6	1	47376.9	20083.3	42698.4	25969.6	25921.4	19809.9	31766	44920	24084.9	0.455261	0.104703	0.080465	0.839716	0.535726	0.15879
SJPG122123.001	sp|Q5EBG8|CA050_MOUSE	Uncharacterized protein C1orf50 homolog OS=Mus musculus PE=2 SV=1	AU022252	1	1	22792	17306.1	27263.7	17562.5	27423.7	18637.5	27531.4	30842.4	23076.3	0.375425	0.105071	-0.28854	0.195645	0.0868844	0.723744
SJPG103871.001	sp|Q9D281|NXP20_MOUSE	Protein Noxp20 OS=Mus musculus GN=Fam114a1 PE=2 SV=1	Fam114a1	3	3	14299.6	9422.47	13021.2	10783	16261.3	10325	19966.2	21964.7	12186.2	0.52055	0.105162	-0.535659	0.0904466	-0.0151086	0.950696
SJPG118371.001	sp|A2ABU4|MYOM3_MOUSE	Myomesin-3 OS=Mus musculus GN=Myom3 PE=1 SV=1	Myom3	207	53	752003	1.29882e+06	1.09433e+06	1.15767e+06	1.25951e+06	1.00961e+06	1.49505e+06	1.12966e+06	1.7206e+06	0.327037	0.10521	-0.480981	0.0982633	-0.153944	0.500404
SJPG104759.001	sp|Q8C7H1|MMAA_MOUSE	Methylmalonic aciduria type A homolog, mitochondrial OS=Mus musculus GN=Mmaa PE=2 SV=1	Mmaa	8	7	35179.5	43076.9	33800.4	34078.9	37728.6	35779	39099.3	39573.1	39775.1	0.139959	0.105237	-0.0882781	0.497554	0.0516804	0.693116
SJPG101401.003	tr|Q921K2|Q921K2_MOUSE	Poly (ADP-ribose) polymerase family, member 1 OS=Mus musculus GN=Parp1 PE=1 SV=1	Parp1	31	17	55618.6	36833.7	43267.2	35784.5	37443	35344.7	39483.4	46583.1	38014.6	0.187361	0.105537	0.114087	0.543202	0.301448	0.109403
SJPG101456.001	sp|Q8JZQ2|AFG32_MOUSE	AFG3-like protein 2 OS=Mus musculus GN=Afg3l2 PE=1 SV=1	Afg3l2	76	31	651187	653859	624361	615201	709242	634971	697995	757962	736227	0.163822	0.105549	-0.183687	0.093793	-0.0198654	0.84803
SJPG115311.001	sp|P54265|DMPK_MOUSE	Myotonin-protein kinase OS=Mus musculus GN=Dmpk PE=1 SV=1	Dmpk	5	4	7601.75	8932.97	7960.35	10958.3	11953	11878.4	13413.9	19976.9	12172.1	0.355968	0.105784	-0.864374	0.0045332	-0.508406	0.00251855
SJPG120768.001	tr|Q8BS30|Q8BS30_MOUSE	Protein Svs2 OS=Mus musculus GN=Svs2 PE=2 SV=1	Svs2	102	28	134861	860445	54346.7	42054.1	27930.5	30841.9	31334	24550.2	15443.3	-0.536179	0.106238	3.01739	0.0187523	2.48121	0.0364869
SJPG100447.001	sp|Q9ESN9|JIP3_MOUSE	C-Jun-amino-terminal kinase-interacting protein 3 OS=Mus musculus GN=Mapk8ip3 PE=1 SV=1	Mapk8ip3	10	5	18911.7	20312.5	26143.7	20246.9	24434	21237.2	27714.5	25075.8	23208.3	0.206132	0.10625	-0.227824	0.186892	-0.0216913	0.892723
SJPG101477.001	tr|Q9D708|Q9D708_MOUSE	Protein S100a16 OS=Mus musculus GN=S100a16 PE=2 SV=1	S100a16	2	1	15787.6	13439.4	16583.6	19070	18974.9	20166.1	23320.4	22988.5	19644.7	0.176438	0.10647	-0.52721	0.00589257	-0.350771	0.0198711
SJPG104832.001	sp|Q6VN19|RBP10_MOUSE	Ran-binding protein 10 OS=Mus musculus GN=Ranbp10 PE=1 SV=2	Ranbp10	4	4	11167.7	12838	12690.5	18387	16588	17639.3	15629.4	16468.1	15433.2	-0.145883	0.106494	-0.375492	0.0100793	-0.521375	0.00208074
SJPG110101.001	sp|Q8BY89|CTL2_MOUSE	Choline transporter-like protein 2 OS=Mus musculus GN=Slc44a2 PE=1 SV=2	Slc44a2	15	8	143922	80919.3	112283	123314	133490	107596	144949	155087	126076	0.226071	0.106495	-0.371973	0.140696	-0.145902	0.530909
SJPG100636.001	sp|Q3UMR5|MCU_MOUSE	Calcium uniporter protein, mitochondrial OS=Mus musculus GN=Mcu PE=1 SV=2	Mcu	27	14	182044	176427	157493	217261	272748	214673	257300	321040	263331	0.25798	0.106541	-0.701476	0.00132729	-0.443496	0.0141557
SJPG104632.001	sp|Q3UIA2|RHG17_MOUSE	Rho GTPase-activating protein 17 OS=Mus musculus GN=Arhgap17 PE=2 SV=1	Arhgap17	10	4	19901.3	15810.6	22558.7	16588.5	21800.6	16856.2	24458.8	25748.1	18615	0.314486	0.106773	-0.241282	0.242573	0.0732039	0.69344
SJPG106204.001	sp|Q8K0E1|KCD15_MOUSE	BTB/POZ domain-containing protein KCTD15 OS=Mus musculus GN=Kctd15 PE=1 SV=1	Kctd15	3	2	37971.6	48455.4	43865.1	64106.9	53509.9	55692.3	53956.6	44422.7	51295.3	-0.211946	0.107042	-0.202424	0.186018	-0.41437	0.0188932
SJPG103809.001	sp|Q9D5T0|ATAD1_MOUSE	ATPase family AAA domain-containing protein 1 OS=Mus musculus GN=Atad1 PE=1 SV=1	Atad1	24	11	232702	186806	190991	158669	175342	153733	182265	195385	171337	0.170858	0.107063	0.148113	0.282523	0.318971	0.0408735
SJPG103869.001	sp|Q9D964|GATM_MOUSE	Glycine amidinotransferase, mitochondrial OS=Mus musculus GN=Gatm PE=1 SV=1	Gatm	7	5	5344.79	5882.1	5355.29	33510.5	35346.8	51099.7	23291.6	40862.8	17548.8	-0.619181	0.107141	-2.21077	0.000240342	-2.82996	2.13565e-06
SJPG101466.001	sp|Q80WS3|FBLL1_MOUSE	rRNA/tRNA 2'-O-methyltransferase fibrillarin-like protein 1 OS=Mus musculus GN=Fbll1 PE=2 SV=1	Fbll1	2	1	15384.4	12010.8	14878.3	12566.8	12993.1	12852.2	12609.4	19381.1	15870.7	0.295374	0.10717	-0.165498	0.41294	0.129877	0.32963
SJPG104352.001	sp|Q9Z1R4|CF047_MOUSE	Uncharacterized protein C6orf47 homolog OS=Mus musculus GN=D17h6s53e PE=2 SV=1	D17H6S53E	3	3	7937.86	8520.66	7831.17	8215.66	7719.42	6983.78	9172.65	8867.04	7978.95	0.183704	0.107274	-0.0976824	0.382799	0.0860221	0.441822
SJPG108187.001	sp|O09161|CASQ2_MOUSE	Calsequestrin-2 OS=Mus musculus GN=Casq2 PE=1 SV=3	Casq2	45	16	1.07526e+06	1.51911e+06	1.15014e+06	2.069e+06	2.70617e+06	1.91729e+06	2.81359e+06	2.46227e+06	2.72093e+06	0.27075	0.107279	-1.10893	0.000300815	-0.838177	0.00382931
SJPG101917.001	tr|B9EJ54|B9EJ54_MOUSE	MCG21756, isoform CRA_b OS=Mus musculus GN=Nup205 PE=2 SV=1	Nup205	14	12	65151	64663.8	66948.4	68182.8	63766.6	63575.9	70316.8	81807.7	69207	0.175445	0.10729	-0.165743	0.170716	0.00970185	0.917112
SJPG101668.001	sp|Q8VCW8|ACSF2_MOUSE	Acyl-CoA synthetase family member 2, mitochondrial OS=Mus musculus GN=Acsf2 PE=1 SV=1	Acsf2	6	5	26813.3	31076.1	22800.2	24608.8	32145.3	34542.9	39775.6	31784.4	40904.6	0.306763	0.10729	-0.481553	0.0235678	-0.17479	0.360123
SJPG103987.001	sp|Q924Z4|CERS2_MOUSE	Ceramide synthase 2 OS=Mus musculus GN=Cers2 PE=1 SV=1	Cers2	4	3	29909.1	14415.6	18309.4	18529.6	19628	16134.7	21589.9	28178.8	18584.8	0.315392	0.107452	-0.172762	0.57911	0.14263	0.612093
SJPG114954.001	sp|P21844|CMA1_MOUSE	Chymase OS=Mus musculus GN=Cma1 PE=1 SV=2	Cma1	2	2	11248.1	15566.1	8657.3	17597.4	10154.6	19808.4	8357.73	14855.6	7236.45	-0.659353	0.10759	0.251511	0.472444	-0.407842	0.241335
SJPG104106.001	sp|P62075|TIM13_MOUSE	Mitochondrial import inner membrane translocase subunit Tim13 OS=Mus musculus GN=Timm13 PE=1 SV=1	Timm13	12	7	92951	128171	112297	111932	118717	116119	124784	124060	132143	0.13561	0.107607	-0.204214	0.191799	-0.0686047	0.634437
SJPG101535.001	sp|O35286|DHX15_MOUSE	Putative pre-mRNA-splicing factor ATP-dependent RNA helicase DHX15 OS=Mus musculus GN=Dhx15 PE=1 SV=2	Dhx15	29	15	103722	83139.9	91700.6	91090.7	95432.4	86944.3	106643	108869	93099.7	0.172049	0.107816	-0.150302	0.27946	0.0217476	0.857193
SJPG104704.001	sp|Q5EG47|AAPK1_MOUSE	5'-AMP-activated protein kinase catalytic subunit alpha-1 OS=Mus musculus GN=Prkaa1 PE=1 SV=2	Prkaa1	24	9	177090	101550	117024	97673.2	106687	102527	114530	121738	106489	0.158259	0.107857	0.167758	0.462351	0.326017	0.169124
SJPG108266.001	sp|Q3TMP8|TM38A_MOUSE	Trimeric intracellular cation channel type A OS=Mus musculus GN=Tmem38a PE=1 SV=2	Tmem38a	42	10	6.31744e+06	1.77e+06	3.87045e+06	2.13473e+06	1.53117e+06	1.54564e+06	2.323e+06	3.10766e+06	1.75599e+06	0.442405	0.107859	0.590496	0.254939	1.0329	0.0582306
SJPG104217.001	sp|Q9Z129|RECQ1_MOUSE	ATP-dependent DNA helicase Q1 OS=Mus musculus GN=Recql PE=1 SV=2	Recql	1	1	28629.6	34146.4	24878	35433.5	30236	27986	29649.9	24032.6	25847.7	-0.234346	0.107876	0.133687	0.41579	-0.100659	0.541701
SJPG100877.001	sp|Q8BMK4|CKAP4_MOUSE	Cytoskeleton-associated protein 4 OS=Mus musculus GN=Ckap4 PE=1 SV=2	Ckap4	43	20	109252	151585	124363	187596	164652	268041	229317	255714	330269	0.408672	0.107961	-1.07772	0.000956572	-0.669048	0.0194345
SJPG109299.001	sp|Q8BW56|GTDC1_MOUSE	Glycosyltransferase-like domain-containing protein 1 OS=Mus musculus GN=Gtdc1 PE=2 SV=2	Gtdc1	4	3	19357.6	15051.9	16013.2	16323.5	16650.4	17617.4	15816.6	14558.6	15458.8	-0.142592	0.108026	0.130123	0.340445	-0.0124694	0.922884
SJPG102449.001	sp|Q61081|CDC37_MOUSE	Hsp90 co-chaperone Cdc37 OS=Mus musculus GN=Cdc37 PE=2 SV=1	Cdc37	25	14	145447	218521	180457	224288	213777	207873	259225	237201	225346	0.158433	0.10803	-0.42418	0.0420196	-0.265747	0.146228
SJPG105965.001	sp|Q61738|ITA7_MOUSE	Integrin alpha-7 OS=Mus musculus GN=Itga7 PE=1 SV=3	Itga7	22	14	79238.5	100338	90054.9	100108	91603.2	100568	109693	103437	110047	0.145713	0.108054	-0.267437	0.0640173	-0.121724	0.348237
SJPG101772.001	sp|Q00493|CBPE_MOUSE	Carboxypeptidase E OS=Mus musculus GN=Cpe PE=1 SV=2	Cpe	13	7	40556.8	46540.1	42454.4	63158.6	69732	70301.2	66313.3	48648.1	58236.2	-0.240251	0.108226	-0.409756	0.0265489	-0.650007	0.000615451
SJPG103715.001	sp|Q91YY4|ATPF2_MOUSE	ATP synthase mitochondrial F1 complex assembly factor 2 OS=Mus musculus GN=Atpaf2 PE=1 SV=1	Atpaf2	4	2	25797.3	35809	28894.7	30023.9	32798.3	32020.9	36863.4	34887.5	33388.9	0.148507	0.108339	-0.22864	0.161403	-0.0801327	0.591548
SJPG105913.001	sp|Q8BJD1|ITIH5_MOUSE	Inter-alpha-trypsin inhibitor heavy chain H5 OS=Mus musculus GN=Itih5 PE=2 SV=1	Itih5	17	13	134013	52094.5	82141.1	43178.4	52942.2	47029.3	54395.7	64092.7	50194.3	0.234297	0.108555	0.570787	0.135841	0.805084	0.0477272
SJPG102157.001	sp|P60487|PLPP_MOUSE	Pyridoxal phosphate phosphatase OS=Mus musculus GN=Pdxp PE=1 SV=1	Pdxp	2	2	22095	16144	20480.2	18261.8	20680	18618.5	17442.4	17564.8	16758.7	-0.151203	0.108766	0.169588	0.26914	0.018385	0.902412
SJPG105259.001	sp|Q05CL8|LARP7_MOUSE	La-related protein 7 OS=Mus musculus GN=Larp7 PE=1 SV=2	Larp7	3	3	33267.6	17783.9	28147.9	17395.1	27482.8	18639.8	28996.3	38963.5	21747	0.48774	0.108925	-0.187031	0.555941	0.300709	0.323815
SJPG103921.001	sp|Q91YM4|TBRG4_MOUSE	Protein TBRG4 OS=Mus musculus GN=Tbrg4 PE=2 SV=1	Tbrg4	15	8	75280.5	84062.1	79051.6	63923.2	75046	70579.6	77813.5	82232.7	75049.7	0.168072	0.109009	0.0196488	0.849737	0.18772	0.125787
SJPG108522.001	sp|Q9CPW9|MAP12_MOUSE	Methionine aminopeptidase 1D, mitochondrial OS=Mus musculus GN=Metap1d PE=2 SV=1	Metap1d	6	5	41937.7	46193.6	43936	46188.5	47485.7	47288.3	53185.5	50641.1	50379.2	0.129221	0.109104	-0.224276	0.0542685	-0.0950554	0.335098
SJPG107251.001	sp|Q9JKP5|MBNL1_MOUSE	Muscleblind-like protein 1 OS=Mus musculus GN=Mbnl1 PE=1 SV=1	Mbnl1	17	5	66983.9	73419.5	90903.9	69609.6	94137.2	75651.6	94312.3	102819	86386.6	0.252289	0.109157	-0.30199	0.0833833	-0.0497007	0.777356
SJPG111127.001	sp|P56501|UCP3_MOUSE	Mitochondrial uncoupling protein 3 OS=Mus musculus GN=Ucp3 PE=2 SV=1	Ucp3	17	13	118432	60660.1	92124	57783.8	57035	64593.3	65998.6	91491.2	63950.9	0.286379	0.109368	0.259094	0.377484	0.545472	0.062677
SJPG100326.001	sp|Q8BH66|ATLA1_MOUSE	Atlastin-1 OS=Mus musculus GN=Atl1 PE=1 SV=1	Atl1	9	1	166457	72340.7	119006	59237.4	68111.4	51474.1	69769.2	89937.4	63022.7	0.309711	0.10944	0.619154	0.0938394	0.928865	0.0203898
SJPG101480.001	sp|Q9CX34|SUGT1_MOUSE	Suppressor of G2 allele of SKP1 homolog OS=Mus musculus GN=Sugt1 PE=2 SV=3	Sugt1	35	12	104444	156940	121760	203015	177490	199501	169642	148924	185855	-0.204825	0.109487	-0.411426	0.0571943	-0.616251	0.00907423
SJPG105856.001	sp|Q8BP48|MAP11_MOUSE	Methionine aminopeptidase 1 OS=Mus musculus GN=Metap1 PE=2 SV=1	Metap1	32	15	231910	237598	291589	233594	279101	230213	289427	317764	258343	0.220893	0.10957	-0.188139	0.221214	0.0327536	0.819858
SJPG100787.001	sp|P84091|AP2M1_MOUSE	AP-2 complex subunit mu OS=Mus musculus GN=Ap2m1 PE=1 SV=1	Ap2m1	34	14	870711	351162	524095	391187	416786	416968	428894	587721	450238	0.246446	0.109666	0.165906	0.634524	0.412352	0.232084
SJPG104784.001	sp|Q3ULF4|SPG7_MOUSE	Paraplegin OS=Mus musculus GN=Spg7 PE=1 SV=1	Spg7	13	9	52256	38370.3	43236.9	40346.2	46195.5	39792.8	45934.7	55483.2	45225.9	0.21203	0.109679	-0.136978	0.407693	0.0750522	0.619259
SJPG103932.001	sp|Q9WUA2|SYFB_MOUSE	Phenylalanine--tRNA ligase beta subunit OS=Mus musculus GN=Farsb PE=2 SV=2	Farsb	37	18	296142	290754	316957	250152	286299	247459	281714	323910	285083	0.184562	0.109707	0.0230571	0.834146	0.207619	0.0916844
SJPG102620.001	sp|Q91ZW3|SMCA5_MOUSE	SWI/SNF-related matrix-associated actin-dependent regulator of chromatin subfamily A member 5 OS=Mus musculus GN=Smarca5 PE=1 SV=1	Smarca5	13	10	31420.5	21321.5	25055.7	22521.3	25384.4	21706.6	26677.9	32710.4	23969	0.251065	0.109725	-0.105804	0.591504	0.14526	0.405032
SJPG100045.001	tr|F6SVV1|F6SVV1_MOUSE	Protein Gm9493 OS=Mus musculus GN=Gm9493 PE=4 SV=1	Gm9493	32	12	1.10077e+06	490752	702029	524905	504219	533844	577777	951929	569203	0.382596	0.109799	0.0922191	0.79554	0.474815	0.13822
SJPG106995.001	sp|B1AZI6|THOC2_MOUSE	THO complex subunit 2 OS=Mus musculus GN=Thoc2 PE=1 SV=1	Thoc2	2	2	13278.3	17206.2	14704.2	15118.6	11400	11522.4	18585.7	13647.6	14756.5	0.304792	0.10994	-0.0519898	0.758947	0.252802	0.162782
SJPG101084.001	sp|P03888|NU1M_MOUSE	NADH-ubiquinone oxidoreductase chain 1 OS=Mus musculus GN=Mtnd1 PE=1 SV=3	mt-Nd1	5	4	210979	107886	171837	98184.3	114190	91603.2	106330	157697	117400	0.312887	0.110071	0.330176	0.27797	0.643063	0.0414834
SJPG102295.006	tr|Q3TYK3|Q3TYK3_MOUSE	Nuclear factor 1 OS=Mus musculus GN=Nfix PE=1 SV=1	Nfix	4	3	110842	44700.5	91819.9	54750.6	85325.6	51806	83862.2	128164	68278	0.533462	0.110142	-0.229941	0.57664	0.303521	0.445195
SJPG101532.001	sp|Q9Z0J0|NPC2_MOUSE	Epididymal secretory protein E1 OS=Mus musculus GN=Npc2 PE=1 SV=1	Npc2	7	5	46652	77526.8	49915.5	81359.5	75647.3	109750	68522.6	67044.9	79607.2	-0.295049	0.110205	-0.339495	0.156397	-0.634544	0.0354545
SJPG101349.001	sp|Q8BG94|COMD7_MOUSE	COMM domain-containing protein 7 OS=Mus musculus GN=Commd7 PE=2 SV=1	Commd7	2	2	19608.2	27276.2	27117.2	24712.4	29397.3	27268.1	31051	29429.8	30602.6	0.165814	0.11037	-0.315754	0.0826896	-0.14994	0.385871
SJPG110887.001	sp|Q03249|GALT_MOUSE	Galactose-1-phosphate uridylyltransferase OS=Mus musculus GN=Galt PE=2 SV=3	Galt	1	1	37060.8	23716.6	33484.3	22023.7	28884.3	18581.2	30030.1	30636.1	25307.3	0.326006	0.110639	0.112693	0.574831	0.438699	0.10077
SJPG104408.001	sp|Q8BFR4|GNS_MOUSE	N-acetylglucosamine-6-sulfatase OS=Mus musculus GN=Gns PE=2 SV=1	Gns	8	6	40319	46846.1	48058.5	52096.3	53153.7	53966.6	52122	46061.9	44747.7	-0.158712	0.110824	-0.081033	0.523923	-0.239745	0.0617632
SJPG109271.001	sp|B2RX12|MRP3_MOUSE	Canalicular multispecific organic anion transporter 2 OS=Mus musculus GN=Abcc3 PE=1 SV=1	Abcc3	5	3	74947	38705.8	50720	37406.3	41578.8	36187.8	45346.2	51580.4	38854.2	0.230414	0.110876	0.2317	0.395062	0.462114	0.0988407
SJPG113088.001	sp|Q5SX39|MYH4_MOUSE	Myosin-4 OS=Mus musculus GN=Myh4 PE=1 SV=1	Myh4	18664	304	1.19853e+08	1.40472e+08	1.3169e+08	1.57102e+08	1.43618e+08	1.46759e+08	1.39111e+08	1.21012e+08	1.39036e+08	-0.166847	0.110909	-0.0260531	0.828049	-0.1929	0.111404
SJPG107993.003	sp|Q9CZ57|NSUN4_MOUSE	5-methylcytosine rRNA methyltransferase NSUN4 OS=Mus musculus GN=Nsun4 PE=1 SV=1	Nsun4	3	3	10927.9	10017.6	10429.4	8075.77	9832.81	8457.92	12425.2	10534.9	8945.01	0.267291	0.111	-0.0121276	0.934718	0.255163	0.060869
SJPG100387.001	sp|P57759|ERP29_MOUSE	Endoplasmic reticulum resident protein 29 OS=Mus musculus GN=Erp29 PE=1 SV=2	Erp29	9	8	82099.5	111027	106996	102826	114274	112428	118709	129909	118188	0.154771	0.111002	-0.300705	0.0790578	-0.145934	0.343536
SJPG102848.001	sp|P40630|TFAM_MOUSE	Transcription factor A, mitochondrial OS=Mus musculus GN=Tfam PE=1 SV=2	Tfam	38	14	169042	166113	176556	143668	160076	138585	169900	161855	160662	0.15705	0.111019	0.0554196	0.568369	0.21247	0.0757804
SJPG103160.001	sp|Q3TT38|CF106_MOUSE	Uncharacterized protein C6orf106 homolog OS=Mus musculus GN=D17Wsu92e PE=2 SV=2	Ilrun	1	1	36686.3	57351.2	45658.3	44385	49739.4	49702.6	53126.1	52126.8	53802.1	0.147109	0.111071	-0.211056	0.262897	-0.0639475	0.72695
SJPG113304.001	tr|E9Q8B5|E9Q8B5_MOUSE	Protein Gm4788 OS=Mus musculus GN=Gm4788 PE=4 SV=1	Cfhr4	8	5	37540.5	43361.3	42763.8	58805.9	57838.8	50803.9	69402	57177.2	65841.3	0.198823	0.111204	-0.636055	0.00163378	-0.437231	0.00724963
SJPG102473.001	sp|P19253|RL13A_MOUSE	60S ribosomal protein L13a OS=Mus musculus GN=Rpl13a PE=1 SV=4	Rpl13a	29	14	912671	276384	511478	329296	358592	337577	399822	710402	366082	0.461072	0.111283	0.103762	0.831775	0.564834	0.208069
SJPG102282.001	sp|P83882|RL36A_MOUSE	60S ribosomal protein L36a OS=Mus musculus GN=Rpl36a PE=1 SV=2	Rpl36a	32	5	743753	135813	451551	167262	204481	157129	247007	566559	182307	0.749039	0.111364	0.279397	0.703141	1.02844	0.128181
SJPG107322.001	sp|Q01279|EGFR_MOUSE	Epidermal growth factor receptor OS=Mus musculus GN=Egfr PE=1 SV=1	Egfr	23	14	65099.7	67549.8	67419.6	80469	72091	84721.1	97144.4	87618.3	84274.9	0.181832	0.11147	-0.424899	0.00494878	-0.243067	0.0514644
SJPG108875.001	sp|Q640N1|AEBP1_MOUSE	Adipocyte enhancer-binding protein 1 OS=Mus musculus GN=Aebp1 PE=1 SV=1	Aebp1	12	11	92727.4	32113.9	54972.8	31574.4	29098	39442.5	38279.4	47270.8	36244.5	0.285284	0.111709	0.439878	0.280006	0.725162	0.09753
SJPG106939.001	sp|Q9JLC8|SACS_MOUSE	Sacsin OS=Mus musculus GN=Sacs PE=1 SV=2	Sacs	30	25	31594.8	25904.3	28429.7	36307.6	44530.7	36068.2	44780.7	57368.3	41074.6	0.285193	0.111735	-0.727032	0.00320793	-0.441839	0.0145545
SJPG102121.001	sp|Q8R1B4|EIF3C_MOUSE	Eukaryotic translation initiation factor 3 subunit C OS=Mus musculus GN=Eif3c PE=1 SV=1	Eif3c	58	28	197825	200949	210657	202797	198885	199041	215416	242088	211124	0.151904	0.111829	-0.131597	0.243973	0.0203062	0.824511
SJPG101522.001	sp|P16254|SRP14_MOUSE	Signal recognition particle 14 kDa protein OS=Mus musculus GN=Srp14 PE=1 SV=1	Srp14	5	3	123611	69036	85813.9	69384.2	61732.3	55757.3	70369.3	92310	66138.6	0.282377	0.111865	0.256455	0.330056	0.538832	0.0499772
SJPG105635.001	sp|Q9QYF1|RDH11_MOUSE	Retinol dehydrogenase 11 OS=Mus musculus GN=Rdh11 PE=2 SV=2	Rdh11	9	5	65135.6	18939.3	33748.4	20370.3	20372	20707.7	25883.7	37182.2	20242.6	0.39361	0.111914	0.365197	0.45928	0.758807	0.114709
SJPG102553.001	sp|Q8R0P4|AAMDC_MOUSE	Mth938 domain-containing protein OS=Mus musculus GN=Aamdc PE=1 SV=1	Aamdc	29	10	402562	488575	452834	397441	393337	409033	432773	434964	439646	0.124041	0.112197	0.0353091	0.755958	0.15935	0.185052
SJPG104246.001	sp|O55028|BCKD_MOUSE	[3-methyl-2-oxobutanoate dehydrogenase [lipoamide]] kinase, mitochondrial OS=Mus musculus GN=Bckdk PE=1 SV=1	Bckdk	16	9	161885	167300	160809	113493	116931	119755	129064	130368	123742	0.129887	0.112471	0.354917	0.00692699	0.484804	0.00120209
SJPG102042.001	sp|Q9R1R2|TRIM3_MOUSE	Tripartite motif-containing protein 3 OS=Mus musculus GN=Trim3 PE=1 SV=1	Trim3	5	3	13042.8	14196.6	13859.4	14683.9	14497.2	16354.9	17519.8	16148.6	16947.7	0.153916	0.112507	-0.300605	0.0188077	-0.14669	0.188564
SJPG106038.001	sp|Q6RI63|F120B_MOUSE	Constitutive coactivator of peroxisome proliferator-activated receptor gamma OS=Mus musculus GN=Fam120b PE=1 SV=1	Fam120b	3	3	17658.4	13240.5	16341	13934.6	14334.2	12555.4	15333.5	15465	14548.3	0.153373	0.112606	0.0490864	0.724989	0.202459	0.188691
SJPG105561.001	sp|Q61292|LAMB2_MOUSE	Laminin subunit beta-2 OS=Mus musculus GN=Lamb2 PE=2 SV=2	Lamb2	123	65	644687	486815	437733	434529	423246	463650	481534	468323	510164	0.144041	0.112664	0.0853071	0.614304	0.229348	0.198054
SJPG109032.001	sp|Q8CBA2|SLFN5_MOUSE	Schlafen family member 5 OS=Mus musculus GN=Slfn5 PE=2 SV=2	Slfn5	4	4	8836.35	9480.3	8487.73	11481	10283.4	10737.6	12431.9	12394.8	11314.2	0.153222	0.112748	-0.431312	0.00468403	-0.27809	0.0293297
SJPG101663.001	sp|P48722|HS74L_MOUSE	Heat shock 70 kDa protein 4L OS=Mus musculus GN=Hspa4l PE=1 SV=2	Hspa4l	11	9	12812.2	21873.8	16303.5	13256.4	11919.2	14900.8	20536.9	13349.8	16696.3	0.319732	0.112818	-0.000884585	0.99721	0.318848	0.175107
SJPG101564.003	sp|Q9Z2S7-3|T22D3_MOUSE	Isoform 3 of TSC22 domain family protein 3 OS=Mus musculus GN=Tsc22d3	Tsc22d3	6	3	66142	75259	85654.1	70168.8	76617.8	65390.9	79993.3	82706.5	75063.8	0.166133	0.112827	-0.0733478	0.581983	0.0927854	0.50403
SJPG101198.001	sp|Q91WC3|ACSL6_MOUSE	Long-chain-fatty-acid--CoA ligase 6 OS=Mus musculus GN=Acsl6 PE=2 SV=1	Acsl6	33	20	266091	98793.3	160249	86971.9	92549.8	76771.7	99057.2	157068	90666.5	0.39693	0.112893	0.526119	0.224107	0.923049	0.0337575
SJPG103517.001	sp|Q6PDL0|DC1L2_MOUSE	Cytoplasmic dynein 1 light intermediate chain 2 OS=Mus musculus GN=Dync1li2 PE=1 SV=2	Dync1li2	11	8	45582	44285.9	47215.4	53283.1	53156.6	50818.2	62844.2	55702.5	56139.8	0.149757	0.112995	-0.347991	0.0122092	-0.198234	0.0653049
SJPG103299.002	sp|Q9D868-2|PPIH_MOUSE	Isoform 2 of Peptidyl-prolyl cis-trans isomerase H OS=Mus musculus GN=Ppih	Gm7879	9	5	88823.7	101773	84419.4	95889.4	105259	101570	99097.4	87100.1	81908.7	-0.178699	0.113003	0.0367551	0.779656	-0.141944	0.243641
SJPG100978.001	sp|Q62384|ZPR1_MOUSE	Zinc finger protein ZPR1 OS=Mus musculus GN=Zpr1 PE=1 SV=1	Zpr1	6	4	11043.5	17487.4	11672	19146.9	15738.5	19006.9	15311	14449.1	16889.6	-0.205417	0.113006	-0.243045	0.255447	-0.448462	0.0630387
SJPG106118.001	sp|P62889|RL30_MOUSE	60S ribosomal protein L30 OS=Mus musculus GN=Rpl30 PE=2 SV=2	Rpl30	25	8	160158	100668	107991	101796	99516.6	112406	115360	138484	109757	0.207586	0.113038	-0.00339088	0.987231	0.204195	0.321892
SJPG100329.001	sp|Q8CI94|PYGB_MOUSE	Glycogen phosphorylase, brain form OS=Mus musculus GN=Pygb PE=1 SV=3	Pygb	356	30	3.62776e+07	2.07606e+07	2.59432e+07	1.7248e+07	1.7688e+07	1.5369e+07	1.8704e+07	1.9097e+07	1.81122e+07	0.15481	0.113197	0.531544	0.0395378	0.686354	0.0153852
SJPG113212.001	tr|E9QA62|E9QA62_MOUSE	Protein Lmod3 OS=Mus musculus GN=Lmod3 PE=4 SV=1	Lmod3	43	21	183658	258619	216161	262826	236621	282966	308466	274702	301537	0.179333	0.11324	-0.438453	0.0238928	-0.25912	0.138262
SJPG110678.001	sp|Q8R4U6|TOP1M_MOUSE	DNA topoisomerase I, mitochondrial OS=Mus musculus GN=Top1mt PE=2 SV=1	Top1mt	2	2	24449.8	10881.5	17396	12387.4	15551.7	12139.5	15670.9	21871.8	14068.7	0.347995	0.113317	-0.0197282	0.952821	0.328267	0.305913
SJPG103183.001	sp|P28740|KIF2A_MOUSE	Kinesin-like protein KIF2A OS=Mus musculus GN=Kif2a PE=1 SV=2	Kif2a	7	7	49868.6	31929.6	39696.5	37234.7	36785.4	34974.9	42907	42061.7	37033.7	0.160153	0.113376	-0.0268413	0.885578	0.133312	0.463455
SJPG112970.001	sp|Q7TQ48|SRCA_MOUSE	Sarcalumenin OS=Mus musculus GN=Srl PE=1 SV=1	Srl	292	46	1.152e+07	1.25903e+07	1.27702e+07	1.63938e+07	1.54513e+07	1.50006e+07	1.48352e+07	1.37971e+07	1.38277e+07	-0.141648	0.113737	-0.203909	0.0819317	-0.345557	0.0107696
SJPG105125.002	sp|Q920M5-2|CORO6_MOUSE	Isoform B of Coronin-6 OS=Mus musculus GN=Coro6	Coro6	49	18	326800	369081	398767	431740	426969	388565	474869	452348	449975	0.144119	0.113818	-0.335639	0.0220532	-0.191519	0.141255
SJPG103154.001	sp|Q3V038|TTC9A_MOUSE	Tetratricopeptide repeat protein 9A OS=Mus musculus GN=Ttc9 PE=2 SV=1	Ttc9	3	3	5844.82	5367.53	6545.65	7608.35	8295.58	6735.33	10895.6	19505.1	7315.88	0.623602	0.114327	-0.973508	0.027978	-0.349906	0.0314135
SJPG106522.001	sp|E9Q8I9|FRY_MOUSE	Protein furry homolog OS=Mus musculus GN=Fry PE=1 SV=1	Fry	4	3	29491.1	22778.9	24614.1	24755.5	24457.2	20813.9	28194.6	29800.1	23751	0.221057	0.114381	-0.0904199	0.558155	0.130637	0.376342
SJPG104028.001	sp|Q9D4H8|CUL2_MOUSE	Cullin-2 OS=Mus musculus GN=Cul2 PE=1 SV=2	Cul2	35	24	369463	390405	388042	400294	398987	364438	423332	422954	432482	0.137285	0.11456	-0.156105	0.131235	-0.0188198	0.847525
SJPG104885.001	sp|P61965|WDR5_MOUSE	WD repeat-containing protein 5 OS=Mus musculus GN=Wdr5 PE=1 SV=1	Wdr5	6	3	12064.7	9818.52	12044.6	10020.9	14028.2	9263.68	13406	15747.8	12270.7	0.330747	0.114608	-0.28683	0.0908688	0.0439171	0.820122
SJPG103387.001	sp|Q9R0P3|ESTD_MOUSE	S-formylglutathione hydrolase OS=Mus musculus GN=Esd PE=1 SV=1	Esd	33	7	988952	1.0553e+06	1.05364e+06	1.05555e+06	1.04239e+06	975203	1.129e+06	1.15563e+06	1.08993e+06	0.135427	0.114891	-0.123647	0.229058	0.0117809	0.902751
SJPG102742.003	tr|Q3TUE1|Q3TUE1_MOUSE	Far upstream element-binding protein 1 OS=Mus musculus GN=Fubp1 PE=2 SV=1	Fubp1	25	17	132281	171049	159214	172859	179544	178048	197388	192984	188358	0.125596	0.115107	-0.331339	0.035704	-0.205744	0.140972
SJPG102739.001	sp|P17879|HS71B_MOUSE	Heat shock 70 kDa protein 1B OS=Mus musculus GN=Hspa1b PE=1 SV=3	Hspa1b	81	26	3.15513e+06	4.39672e+06	5.14656e+06	3.8265e+06	4.01771e+06	3.40329e+06	5.19375e+06	3.79515e+06	4.43798e+06	0.247168	0.115142	-0.0976998	0.662488	0.149468	0.467245
SJPG100390.001	sp|Q99LC8|EI2BA_MOUSE	Translation initiation factor eIF-2B subunit alpha OS=Mus musculus GN=Eif2b1 PE=2 SV=1	Eif2b1	6	4	60356.3	56063.7	57022.8	53530.5	50935.6	49116	69548.6	59105.5	51713	0.222202	0.115156	-0.0465765	0.739068	0.175626	0.105111
SJPG103299.001	sp|Q9D868|PPIH_MOUSE	Peptidyl-prolyl cis-trans isomerase H OS=Mus musculus GN=Ppih PE=2 SV=1	Gm7879	4	3	59549.1	69141	61565.1	73736.5	77178.8	72661.7	71214.9	68450.1	56741	-0.193385	0.115204	-0.0419621	0.756259	-0.235348	0.0569018
SJPG107953.001	sp|O70309|ITB5_MOUSE	Integrin beta-5 OS=Mus musculus GN=Itgb5 PE=1 SV=2	Itgb5	3	2	22547.5	18455.5	23683.6	21311.8	22772.3	19873.5	22427.8	24734.6	24146.8	0.157957	0.115371	-0.147582	0.290685	0.010375	0.938624
SJPG100440.001	sp|P24549|AL1A1_MOUSE	Retinal dehydrogenase 1 OS=Mus musculus GN=Aldh1a1 PE=1 SV=5	Aldh1a1	21	10	133706	172776	147733	58993.2	68624.1	74194.1	85756.7	74484.9	73190.4	0.212761	0.115385	0.955963	0.000305749	1.16872	0.000126855
SJPG102676.001	sp|Q62203|SF3A2_MOUSE	Splicing factor 3A subunit 2 OS=Mus musculus GN=Sf3a2 PE=1 SV=2	Sf3a2	4	3	12126.8	14482.2	11812.8	12234.4	12636.9	14030.3	14899.1	15473.2	13450.6	0.171843	0.115422	-0.193278	0.166449	-0.0214353	0.865391
SJPG109761.001	sp|P11152|LIPL_MOUSE	Lipoprotein lipase OS=Mus musculus GN=Lpl PE=1 SV=3	Lpl	13	8	34838	45804.5	41502.3	36222.1	41098.1	29518.8	39759.5	43880.2	41662	0.242008	0.115748	-0.0447525	0.743187	0.197256	0.277531
SJPG104589.001	sp|Q9ERI6|RDH14_MOUSE	Retinol dehydrogenase 14 OS=Mus musculus GN=Rdh14 PE=2 SV=1	Rdh14	12	8	95024.3	48198.3	62080.3	44764.6	45525.7	44848.5	46942.4	70375.3	50328.7	0.287748	0.115806	0.258023	0.393245	0.545772	0.0617311
SJPG105629.001	sp|Q9D8B4|NDUAB_MOUSE	NADH dehydrogenase [ubiquinone] 1 alpha subcomplex subunit 11 OS=Mus musculus GN=Ndufa11 PE=2 SV=2	Ndufa11	18	5	1.08086e+06	1.03792e+06	1.09517e+06	913653	1.08816e+06	850059	1.08925e+06	1.211e+06	1.01609e+06	0.221771	0.115929	-0.0418396	0.708032	0.179931	0.183199
SJPG103291.001	sp|Q9D8S4|ORN_MOUSE	Oligoribonuclease, mitochondrial OS=Mus musculus GN=Rexo2 PE=1 SV=2	Rexo2	6	4	28110.6	28418.3	32185.5	27000.8	28014.6	31999.4	31284.2	34662.4	32023.4	0.173567	0.116049	-0.144527	0.221708	0.0290402	0.807827
SJPG106197.001	tr|E9Q4K7|E9Q4K7_MOUSE	Protein Kif13b OS=Mus musculus GN=Kif13b PE=1 SV=1	Kif13b	3	3	8178.69	10160.5	11428.2	9518.99	11880.2	10538.2	12734.1	11636.2	11893.7	0.188151	0.116175	-0.297334	0.0844124	-0.109184	0.514372
SJPG101848.001	sp|Q6P4T2|U520_MOUSE	U5 small nuclear ribonucleoprotein 200 kDa helicase OS=Mus musculus GN=Snrnp200 PE=1 SV=1	Snrnp200	26	25	107159	119223	114140	124373	123720	123520	132691	140547	132508	0.126237	0.116289	-0.253663	0.037735	-0.127426	0.212343
SJPG103452.001	tr|B1AUN2|B1AUN2_MOUSE	MCG14442 OS=Mus musculus GN=Eif2b3 PE=4 SV=1	Eif2b3	12	9	87002.6	106523	104204	103221	105482	106288	108541	130157	115308	0.164428	0.116322	-0.251428	0.0974518	-0.0869998	0.466943
SJPG102237.001	sp|Q80V94|AP4E1_MOUSE	AP-4 complex subunit epsilon-1 OS=Mus musculus GN=Ap4e1 PE=2 SV=3	Ap4e1	4	4	16197.8	11516.6	15262.4	10569.9	14623.2	9281.27	17063.5	17413.6	11487.7	0.416869	0.11641	-0.0872438	0.697872	0.329625	0.16964
SJPG106452.001	sp|A2ASQ1|AGRIN_MOUSE	Agrin OS=Mus musculus GN=Agrn PE=1 SV=1	Agrn	5	5	14812.7	12618.6	13625.6	17303.4	21730.8	15857.7	21765.7	21187.1	20890.5	0.230702	0.116721	-0.639798	0.000647912	-0.409096	0.0294288
SJPG109251.001	sp|P49962|SRP09_MOUSE	Signal recognition particle 9 kDa protein OS=Mus musculus GN=Srp9 PE=1 SV=2	Srp9	3	2	13098.9	15161.3	14745.8	12948.7	13083.1	13368.7	13112.6	15329.1	17480.4	0.211203	0.116854	-0.0876091	0.550482	0.123594	0.258591
SJPG103358.001	sp|Q6A0A9|F120A_MOUSE	Constitutive coactivator of PPAR-gamma-like protein 1 OS=Mus musculus GN=FAM120A PE=1 SV=2	Fam120a	25	15	54306.6	37327.3	43640.4	37978.5	38270.5	43725.9	41848.2	52284.4	44564.7	0.205847	0.11693	-0.0468081	0.791675	0.159039	0.353742
SJPG108692.001	sp|Q5NBX1|COBL_MOUSE	Protein cordon-bleu OS=Mus musculus GN=Cobl PE=1 SV=1	Cobl	29	15	204530	174654	223714	176338	198840	185321	217207	243947	188906	0.207777	0.117067	-0.108279	0.488104	0.0994981	0.454195
SJPG102295.001	sp|P70257|NFIX_MOUSE	Nuclear factor 1 X-type OS=Mus musculus GN=Nfix PE=1 SV=2	Nfix	5	4	44120.3	22484.3	35742.1	25669.1	33836.6	24098.3	37070.3	50116.8	27741.4	0.433349	0.117073	-0.179871	0.584674	0.253478	0.381903
SJPG106013.001	sp|Q8CHI8|EP400_MOUSE	E1A-binding protein p400 OS=Mus musculus GN=Ep400 PE=1 SV=3	Ep400	2	2	11434.6	25840.2	23090.6	19145.1	19816.2	12126.4	31241	16788.1	25792.9	0.518679	0.117134	-0.329173	0.406009	0.189506	0.609268
SJPG102403.001	sp|Q8R361|RFIP5_MOUSE	Rab11 family-interacting protein 5 OS=Mus musculus GN=Rab11fip5 PE=1 SV=2	Rab11fip5	5	3	8607.98	8261.95	8810.38	9081.75	10240.9	12069.6	12612	13396.4	10989.1	0.241984	0.117156	-0.522379	0.00300452	-0.280396	0.0690111
SJPG100181.001	sp|P48962|ADT1_MOUSE	ADP/ATP translocase 1 OS=Mus musculus GN=Slc25a4 PE=1 SV=4	Slc25a4	428	42	8.05775e+07	4.92637e+07	6.07565e+07	4.78846e+07	4.75374e+07	4.51342e+07	4.89823e+07	5.91201e+07	5.08614e+07	0.17321	0.11722	0.237154	0.270147	0.410364	0.0651919
SJPG100230.001	sp|P58771|TPM1_MOUSE	Tropomyosin alpha-1 chain OS=Mus musculus GN=Tpm1 PE=1 SV=1	Tpm1	1591	35	8.84574e+07	1.21067e+08	1.02598e+08	1.2825e+08	1.12937e+08	1.25615e+08	1.13405e+08	8.96124e+07	1.13628e+08	-0.218638	0.117317	-0.0239002	0.887891	-0.242538	0.133354
SJPG103201.001	tr|G5E895|G5E895_MOUSE	MCG142264, isoform CRA_b OS=Mus musculus GN=Akr1b10 PE=4 SV=1	Akr1b10	55	13	1.90196e+06	1.60553e+06	1.73844e+06	1.23301e+06	1.55685e+06	1.37683e+06	1.66273e+06	1.68269e+06	1.45504e+06	0.207742	0.117562	0.12765	0.313929	0.335392	0.0366294
SJPG102638.001	sp|Q9CZW5|TOM70_MOUSE	Mitochondrial import receptor subunit TOM70 OS=Mus musculus GN=Tomm70a PE=1 SV=2	Tomm70a	39	22	934674	790490	764235	818100	948317	825672	974242	1.25959e+06	899788	0.261846	0.117593	-0.322509	0.0907068	-0.0606629	0.639307
SJPG100089.001	sp|Q9CQL1|MGN2_MOUSE	Protein mago nashi homolog 2 OS=Mus musculus GN=Magohb PE=2 SV=1	Magohb	6	3	24920.7	146330	32953.4	118806	119622	176632	146903	77537.2	52473.3	-0.690118	0.118032	-0.771448	0.323756	-1.46157	0.0627588
SJPG102742.001	sp|Q91WJ8|FUBP1_MOUSE	Far upstream element-binding protein 1 OS=Mus musculus GN=Fubp1 PE=1 SV=1	Fubp1	24	16	129438	172247	157966	173103	180393	178208	198604	191946	189308	0.124999	0.118079	-0.344991	0.0372906	-0.219991	0.1366
SJPG112256.001	sp|Q640P2|ANGL1_MOUSE	Angiopoietin-related protein 1 OS=Mus musculus GN=Angptl1 PE=2 SV=1	Angptl1	1	1	13348.2	15729.1	14959.6	15926.4	11052.1	13379.5	14496.3	16175.5	18022.9	0.281186	0.118152	-0.142726	0.298713	0.13846	0.410683
SJPG105125.001	sp|Q920M5|CORO6_MOUSE	Coronin-6 OS=Mus musculus GN=Coro6 PE=2 SV=1	Coro6	47	17	328223	372853	396840	433145	424240	387818	476425	448533	449567	0.14363	0.118897	-0.328051	0.0234651	-0.184422	0.150642
SJPG102704.001	sp|Q3TC33|CC127_MOUSE	Coiled-coil domain-containing protein 127 OS=Mus musculus GN=Ccdc127 PE=2 SV=2	Ccdc127	4	3	109999	73455.5	79123	70160.1	73853.3	66313.3	80347.4	92495.5	71118.5	0.207083	0.118909	0.0915097	0.642742	0.298592	0.124214
SJPG105410.001	sp|Q3TKY6|CWC27_MOUSE	Peptidyl-prolyl cis-trans isomerase CWC27 homolog OS=Mus musculus GN=Cwc27 PE=2 SV=1	Cwc27	1	1	18899	19162.9	19968.4	25744.6	23306.7	25431.2	23353.7	22690.9	21179.2	-0.147733	0.118982	-0.211355	0.0662673	-0.359087	0.00775905
SJPG103543.001	sp|Q9CQS4|S2546_MOUSE	Solute carrier family 25 member 46 OS=Mus musculus GN=Slc25a46 PE=1 SV=1	Slc25a46	14	8	114728	45227.4	78665.5	56642.5	62392	51864.1	63942.1	111490	62232.1	0.425096	0.119111	-0.0400655	0.920916	0.38503	0.278939
SJPG100289.001	sp|Q8BJU0|SGTA_MOUSE	Small glutamine-rich tetratricopeptide repeat-containing protein alpha OS=Mus musculus GN=Sgta PE=1 SV=2	Sgta	15	8	57322.5	60571.5	61989.4	64513.6	78740.7	66263.3	78516.8	85548.8	74851.4	0.192952	0.119134	-0.408006	0.00624977	-0.215053	0.104991
SJPG100970.001	sp|Q9QZ85|IIGP1_MOUSE	Interferon-inducible GTPase 1 OS=Mus musculus GN=Iigp1 PE=1 SV=2	Iigp1	5	4	16490	13332.9	14818.2	14314.4	13473.9	19147.6	16592.4	35589.9	19392.6	0.544231	0.119158	-0.604516	0.0786738	-0.0602851	0.727489
SJPG104379.001	sp|A2A5R2|BIG2_MOUSE	Brefeldin A-inhibited guanine nucleotide-exchange protein 2 OS=Mus musculus GN=Arfgef2 PE=1 SV=1	Arfgef2	12	11	30695.1	28805.6	31905.2	29766.9	30175	26444.5	31405.2	32839.7	31447.4	0.149784	0.119182	-0.0670792	0.5069	0.0827048	0.451573
SJPG100714.001	sp|Q93092|TALDO_MOUSE	Transaldolase OS=Mus musculus GN=Taldo1 PE=1 SV=2	Taldo1	63	20	735668	696040	739525	651669	754883	742818	794993	894709	754377	0.184749	0.119328	-0.167607	0.165993	0.0171413	0.872416
SJPG101988.001	tr|Q7JCY6|Q7JCY6_MOUSE	NADH-ubiquinone oxidoreductase chain 4 OS=Mus musculus GN=mt-Nd4 PE=3 SV=1	mt-Nd4	27	5	62182.8	38955.2	51289.6	37824.6	39065.8	35133.8	40861.6	51396.3	39128.5	0.220846	0.119412	0.19879	0.362694	0.419636	0.0560109
SJPG101914.001	sp|P03958|ADA_MOUSE	Adenosine deaminase OS=Mus musculus GN=Ada PE=1 SV=3	Ada	2	2	15000.1	20721.2	19418.2	21498.9	24069.2	25376	21891.2	21709.2	18660.3	-0.188763	0.119693	-0.185045	0.274183	-0.373808	0.046256
SJPG104982.001	sp|Q91WM1|STRBP_MOUSE	Spermatid perinuclear RNA-binding protein OS=Mus musculus GN=Strbp PE=1 SV=1	Strbp	3	3	28797.5	20746.6	21126.3	23022.3	21299.4	21056.5	24031.9	27262.4	22613.2	0.17364	0.120104	-0.0770569	0.65139	0.0965829	0.545971
SJPG105274.001	sp|Q921S7|RM37_MOUSE	39S ribosomal protein L37, mitochondrial OS=Mus musculus GN=Mrpl37 PE=2 SV=1	Mrpl37	12	9	188018	98791.4	133070	92937.9	121860	99935.1	129796	183256	106294	0.386513	0.120123	-0.0108817	0.971537	0.375632	0.175154
SJPG100402.001	sp|Q9WTP7|KAD3_MOUSE	GTP:AMP phosphotransferase AK3, mitochondrial OS=Mus musculus GN=Ak3 PE=1 SV=3	Ak3	36	14	191998	328016	258811	201565	231738	246222	256753	242753	268224	0.179873	0.120269	-0.0121868	0.953374	0.167686	0.447745
SJPG107731.001	sp|P01872|IGHM_MOUSE	Ig mu chain C region OS=Mus musculus GN=Ighm PE=1 SV=2	Ighm	18	8	38428.3	32643.2	17966.2	18667.7	19338.9	28810.4	30950.9	25485	26389.2	0.333645	0.120275	0.0382232	0.89806	0.371868	0.285513
SJPG105125.004	sp|Q920M5-4|CORO6_MOUSE	Isoform D of Coronin-6 OS=Mus musculus GN=Coro6	Coro6	49	18	326488	368932	397859	432124	429036	387138	474593	452841	449624	0.143007	0.120479	-0.337258	0.0214273	-0.194251	0.138298
SJPG103443.001	sp|Q6PB93|GALT2_MOUSE	Polypeptide N-acetylgalactosaminyltransferase 2 OS=Mus musculus GN=Galnt2 PE=2 SV=1	Galnt2	7	6	52564.3	31224.9	44583.6	38441.9	43027.8	41503.6	44637	54271.3	43057.3	0.201167	0.120593	-0.170464	0.452175	0.0307028	0.881797
SJPG110173.001	sp|P51637|CAV3_MOUSE	Caveolin-3 OS=Mus musculus GN=Cav3 PE=1 SV=1	Cav3	33	3	852007	535051	746243	647983	875345	568607	911429	919088	748303	0.319572	0.120624	-0.293923	0.18257	0.0256487	0.914973
SJPG103426.001	sp|Q8BH57|WDR48_MOUSE	WD repeat-containing protein 48 OS=Mus musculus GN=Wdr48 PE=1 SV=1	Wdr48	5	4	12829.8	18273.6	13829.4	13015.1	15628.8	13989	17416.1	14278.6	18126.1	0.221214	0.120639	-0.158447	0.393087	0.0627679	0.709444
SJPG100353.001	sp|Q99LR1|ABD12_MOUSE	Monoacylglycerol lipase ABHD12 OS=Mus musculus GN=Abhd12 PE=1 SV=2	Abhd12	9	6	77002.8	24708.2	46398.9	27373.3	32954.1	23648.9	31923.9	50205.4	30542.4	0.399433	0.120871	0.283566	0.529666	0.682999	0.135291
SJPG109551.001	sp|Q8JZU0|NUD13_MOUSE	Nucleoside diphosphate-linked moiety X motif 13 OS=Mus musculus GN=Nudt13 PE=2 SV=2	Nudt13	1	1	21763.3	43092.7	31981.4	34163.1	43240.3	39375.3	49594.1	38530.4	54987.1	0.284383	0.120937	-0.602896	0.0651769	-0.318513	0.252545
SJPG104388.001	sp|Q9QYE6|GOGA5_MOUSE	Golgin subfamily A member 5 OS=Mus musculus GN=Golga5 PE=1 SV=2	Golga5	11	9	55021.6	52025.1	51987.4	50873.3	45546.7	47074.4	54774.5	50187.4	53774.4	0.146185	0.121035	0.00320575	0.974148	0.149391	0.164633
SJPG100427.001	sp|P17665|COX7C_MOUSE	Cytochrome c oxidase subunit 7C, mitochondrial OS=Mus musculus GN=Cox7c PE=1 SV=1	Cox7c	5	2	3.07464e+06	3.48922e+06	2.4479e+06	2.4303e+06	1.83382e+06	2.07754e+06	2.61077e+06	2.15723e+06	2.86433e+06	0.266999	0.121109	0.234338	0.227856	0.501337	0.0253114
SJPG101995.001	sp|Q99LD8|DDAH2_MOUSE	N(G),N(G)-dimethylarginine dimethylaminohydrolase 2 OS=Mus musculus GN=Ddah2 PE=1 SV=1	Ddah2	13	6	59569.1	67978.8	62800.2	57476.4	63192.2	79563.3	91358.9	74806.3	74120.5	0.269919	0.121124	-0.331387	0.0361242	-0.0614678	0.687071
SJPG105762.001	sp|Q6WKZ8|UBR2_MOUSE	E3 ubiquitin-protein ligase UBR2 OS=Mus musculus GN=Ubr2 PE=1 SV=2	Ubr2	11	8	17138.2	15554.2	18973.7	16684.8	16752.4	15266.7	19441.2	19349.9	16374.2	0.17653	0.121155	-0.0947828	0.482221	0.0817476	0.493632
SJPG104206.001	sp|Q6ZWY8|TYB10_MOUSE	Thymosin beta-10 OS=Mus musculus GN=Tmsb10 PE=2 SV=3	Gm9844	2	2	1.71887e+06	2.75694e+06	2.49133e+06	2.19384e+06	1.75186e+06	2.73826e+06	3.63142e+06	2.2926e+06	2.8919e+06	0.397977	0.121239	-0.342699	0.20085	0.0552781	0.822064
SJPG100950.001	sp|Q9CPQ3|TOM22_MOUSE	Mitochondrial import receptor subunit TOM22 homolog OS=Mus musculus GN=Tomm22 PE=2 SV=3	Tomm22	5	3	40270.7	51881.2	43474.4	45509.9	50473.7	42079	50001.7	51707.6	52390.5	0.162283	0.121276	-0.192183	0.168128	-0.0299003	0.83122
SJPG107967.001	sp|Q6P3A8|ODBB_MOUSE	2-oxoisovalerate dehydrogenase subunit beta, mitochondrial OS=Mus musculus GN=Bckdhb PE=1 SV=2	Bckdhb	9	5	131747	183116	163112	100822	140158	108088	152951	120373	149911	0.28454	0.121428	0.170569	0.341376	0.455109	0.042313
SJPG100562.001	sp|Q9JME5|AP3B2_MOUSE	AP-3 complex subunit beta-2 OS=Mus musculus GN=Ap3b2 PE=1 SV=2	Ap3b2	1	1	22493.8	16966.4	21356.1	23290.7	19618.1	24863.6	23993.7	34463.2	25448	0.29643	0.121475	-0.456137	0.0458298	-0.159707	0.334969
SJPG101196.001	sp|Q923Z3|MTO1_MOUSE	Protein MTO1 homolog, mitochondrial OS=Mus musculus GN=Mto1 PE=2 SV=1	Mto1	3	3	10820.9	9020.93	9757.79	10068.4	9399.27	8855.62	10432.6	11036.8	9985.03	0.15205	0.12154	-0.0904887	0.445596	0.0615615	0.602106
SJPG104227.001	sp|P34152|FAK1_MOUSE	Focal adhesion kinase 1 OS=Mus musculus GN=Ptk2 PE=1 SV=3	Ptk2	6	5	25981.7	22816.8	24249.2	24415	24086.8	23463.1	30309.5	24695.2	26380	0.172347	0.121593	-0.152637	0.24596	0.0197097	0.843723
SJPG103960.001	sp|Q8BP67|RL24_MOUSE	60S ribosomal protein L24 OS=Mus musculus GN=Rpl24 PE=1 SV=2	Rpl24	21	10	1.84044e+06	423508	1.02268e+06	537914	526521	478221	621584	1.10102e+06	531398	0.474988	0.12162	0.377381	0.521919	0.852369	0.133395
SJPG104688.001	sp|Q6GYP7|RGPA1_MOUSE	Ral GTPase-activating protein subunit alpha-1 OS=Mus musculus GN=Ralgapa1 PE=1 SV=1	Ralgapa1	3	3	13197	10819.9	21403.8	10094.3	19930	9596.41	19940.6	21586.2	14350.7	0.559297	0.121864	-0.338388	0.279005	0.220909	0.565263
SJPG102601.010	tr|A2AQ43|A2AQ43_MOUSE	Formin-binding protein 1 OS=Mus musculus GN=Fnbp1 PE=1 SV=1	Fnbp1	5	4	17119.2	19508.2	19205.7	22482.4	23680.6	28430.3	29976.7	26543.9	28910.2	0.20129	0.121878	-0.614191	0.00102077	-0.412901	0.0156571
SJPG108998.001	sp|P62838|UB2D2_MOUSE	Ubiquitin-conjugating enzyme E2 D2 OS=Mus musculus GN=Ube2d2 PE=1 SV=1	Ube2d2a	3	2	74066.3	45803.6	62804.7	44449.1	57490.2	45092.3	61974.9	72504.6	49044.9	0.311837	0.121899	-0.0162364	0.944642	0.2956	0.196878
SJPG104641.001	sp|Q91YT7|YTHD2_MOUSE	YTH domain-containing family protein 2 OS=Mus musculus GN=Ythdf2 PE=2 SV=1	Ythdf2	8	5	38876.7	35735.1	38367.9	34828	38041.8	38990.7	39461.2	48179.3	40235.9	0.18879	0.121986	-0.17373	0.187415	0.0150604	0.882743
SJPG103641.001	sp|P09405|NUCL_MOUSE	Nucleolin OS=Mus musculus GN=Ncl PE=1 SV=2	Ncl	74	34	1.06959e+06	980807	1.08031e+06	974475	928917	878673	1.05475e+06	1.19269e+06	942639	0.192056	0.12201	-0.0217792	0.864074	0.170277	0.129746
SJPG101979.001	sp|Q9EQH2|ERAP1_MOUSE	Endoplasmic reticulum aminopeptidase 1 OS=Mus musculus GN=Erap1 PE=2 SV=2	Erap1	19	13	116791	120191	126700	120132	125160	113333	140752	133581	124081	0.15106	0.122179	-0.130491	0.240309	0.0205682	0.835356
SJPG101700.001	sp|Q8JZL3|THTPA_MOUSE	Thiamine-triphosphatase OS=Mus musculus GN=Thtpa PE=1 SV=3	Thtpa	11	6	32949.6	45738	37679.6	48679.6	47415.9	48115.7	44768.3	37882.9	45900.1	-0.170892	0.122191	-0.151695	0.365692	-0.322587	0.0555238
SJPG101472.001	tr|Q8VHM5|Q8VHM5_MOUSE	Heterogeneous nuclear ribonucleoprotein R OS=Mus musculus GN=Hnrnpr PE=1 SV=1	Hnrnpr	22	16	139762	111206	116482	122916	122438	110898	133353	138231	123936	0.150989	0.12228	-0.111872	0.399798	0.0391177	0.759694
SJPG100057.001	sp|P62082|RS7_MOUSE	40S ribosomal protein S7 OS=Mus musculus GN=Rps7 PE=2 SV=1	Rps7	37	14	1.09665e+06	480988	704151	521514	504007	548326	574093	972822	572033	0.382791	0.122445	0.0724518	0.84251	0.455242	0.159361
SJPG117045.001	sp|P61953|GBG11_MOUSE	Guanine nucleotide-binding protein G(I)/G(S)/G(O) subunit gamma-11 OS=Mus musculus GN=Gng11 PE=1 SV=1	Gng11	2	1	24125	30013.9	25604.7	30611.1	27502.5	29884.4	38061.1	29115.6	35229.6	0.211296	0.12248	-0.358109	0.0480586	-0.146813	0.259847
SJPG103201.002	tr|D3Z494|D3Z494_MOUSE	MCG142264, isoform CRA_a OS=Mus musculus GN=Akr1b10 PE=4 SV=1	Akr1b10	55	13	1.90205e+06	1.60759e+06	1.74028e+06	1.24555e+06	1.55576e+06	1.37201e+06	1.6672e+06	1.67968e+06	1.446e+06	0.202328	0.122722	0.131363	0.304772	0.333691	0.0350107
SJPG106721.001	sp|Q9D7N6|RM30_MOUSE	39S ribosomal protein L30, mitochondrial OS=Mus musculus GN=Mrpl30 PE=2 SV=1	Mrpl30	8	5	682812	445970	541380	400050	440148	415717	499970	604503	414258	0.258116	0.122786	0.132318	0.545968	0.390434	0.0555055
SJPG104321.001	sp|Q9CQ21|MCTS2_MOUSE	Malignant T-cell-amplified sequence 2 OS=Mus musculus GN=Mcts2 PE=2 SV=1	Mcts2	4	4	109317	111690	114075	121210	116815	120114	112277	105405	110721	-0.1254	0.122793	0.029359	0.758113	-0.0960407	0.309334
SJPG105550.001	tr|E9PYG6|E9PYG6_MOUSE	Protein Rasa1 OS=Mus musculus GN=Rasa1 PE=4 SV=1	Rasa1	8	6	23410.6	20688.6	25067.1	24334.1	24782.2	21563.7	30897.3	26664.6	24230.3	0.206111	0.122917	-0.239141	0.124905	-0.0330301	0.787395
SJPG113583.001	sp|Q4U4S6|XIRP2_MOUSE	Xin actin-binding repeat-containing protein 2 OS=Mus musculus GN=Xirp2 PE=1 SV=1	Xirp2	222	131	320369	432034	440847	370120	330864	362369	476701	356741	411203	0.218707	0.122944	-0.0655517	0.720708	0.153155	0.345296
SJPG118043.001	sp|Q3UQS2|LSME1_MOUSE	Leucine-rich single-pass membrane protein 1 OS=Mus musculus GN=Lsmem1 PE=2 SV=1	Lsmem1	5	4	45926.1	26308.2	33819.7	29914	35861.3	38534.3	27158.5	30747.8	31620.8	-0.215542	0.123005	0.209974	0.355729	-0.00556807	0.980569
SJPG101696.001	sp|Q9WUM3|COR1B_MOUSE	Coronin-1B OS=Mus musculus GN=Coro1b PE=1 SV=1	Coro1b	15	8	47541.7	57329.5	59969.3	60077.1	67221.1	82553.6	79261.1	82368.3	81395.1	0.224194	0.123186	-0.566982	0.00279243	-0.342788	0.0706396
SJPG100015.001	sp|P84244|H33_MOUSE	Histone H3.3 OS=Mus musculus GN=H3f3a PE=1 SV=2	H3f3a	125	8	1.56184e+07	5.77993e+06	1.06788e+07	5.72898e+06	6.4159e+06	5.40579e+06	7.20726e+06	1.09119e+07	5.85694e+06	0.404329	0.123315	0.355161	0.408469	0.75949	0.0676595
SJPG100033.001	sp|P35564|CALX_MOUSE	Calnexin OS=Mus musculus GN=Canx PE=1 SV=1	Canx	52	25	292686	328632	335492	359343	387644	363361	406720	401876	402839	0.126497	0.123416	-0.34296	0.0128512	-0.216463	0.0738528
SJPG102586.001	sp|P41105|RL28_MOUSE	60S ribosomal protein L28 OS=Mus musculus GN=Rpl28 PE=1 SV=2	Rpl28	65	13	1.17204e+06	288478	691037	355404	366074	364561	416543	957413	404176	0.588278	0.123495	0.178528	0.766138	0.766806	0.153728
SJPG105269.001	sp|Q9DBG9|TX1B3_MOUSE	Tax1-binding protein 3 OS=Mus musculus GN=Tax1bp3 PE=1 SV=1	Tax1bp3	1	1	231424	267775	275945	296328	332807	402329	438751	368557	403415	0.239099	0.123558	-0.643871	0.001543	-0.404773	0.0304035
SJPG110109.001	tr|Q6PHP4|Q6PHP4_MOUSE	MCG140111, isoform CRA_c (Fragment) OS=Mus musculus GN=Znf512b PE=2 SV=1	Zfp512b	1	1	41626.7	8311.41	21016	11729.4	11927.7	10822.7	13502.9	23248.5	11960.7	0.436733	0.12374	0.31782	0.608087	0.754553	0.209038
SJPG108007.001	sp|A3KG59|P20D2_MOUSE	Peptidase M20 domain-containing protein 2 OS=Mus musculus GN=Pm20d2 PE=2 SV=1	Pm20d2	7	5	35879.2	61651.8	49478.5	63059.5	67987.1	65856.7	57717.4	58256.8	63102.9	-0.137388	0.123907	-0.31835	0.164277	-0.455738	0.0601157
SJPG100299.001	sp|Q9R0Y5|KAD1_MOUSE	Adenylate kinase isoenzyme 1 OS=Mus musculus GN=Ak1 PE=1 SV=1	Ak1	374	21	2.53718e+07	3.25903e+07	3.00402e+07	3.2377e+07	3.1718e+07	3.47174e+07	2.8768e+07	2.58881e+07	3.25091e+07	-0.18611	0.12392	0.0123215	0.933962	-0.173789	0.20604
SJPG105140.002	tr|A0A087WSK5|A0A087WSK5_MOUSE	UBX domain-containing protein 4 (Fragment) OS=Mus musculus GN=Ubxn4 PE=4 SV=1	Ubxn4	1	1	19845.7	23844.7	25982.1	26755.3	26803.2	25375.6	28537.6	29764.2	27945.5	0.127796	0.123987	-0.316349	0.0460258	-0.188553	0.18172
SJPG110115.001	sp|Q9ER60|SCN4A_MOUSE	Sodium channel protein type 4 subunit alpha OS=Mus musculus GN=Scn4a PE=2 SV=1	Scn4a	27	17	186265	81298.1	114018	87159.8	89717.8	83203.5	93189.1	129376	92306.6	0.258129	0.124001	0.2112	0.52678	0.46933	0.151693
SJPG112438.003	tr|H3BLC7|H3BLC7_MOUSE	AMP deaminase 1 (Fragment) OS=Mus musculus GN=Ampd1 PE=4 SV=3	Ampd1	98	9	1.39611e+06	1.09397e+06	1.15323e+06	1.68718e+06	1.62104e+06	1.75142e+06	1.68548e+06	1.35321e+06	1.43715e+06	-0.182436	0.124672	-0.298697	0.0791037	-0.481133	0.00679178
SJPG108301.001	sp|P54869|HMCS2_MOUSE	Hydroxymethylglutaryl-CoA synthase, mitochondrial OS=Mus musculus GN=Hmgcs2 PE=1 SV=2	Hmgcs2	1	1	15994.7	7641.43	6293.85	9353.78	9944.83	12333.3	22687.9	15243.5	9924.11	0.526976	0.124741	-0.719202	0.145271	-0.192226	0.599821
SJPG105168.001	sp|Q9ERU9|RBP2_MOUSE	E3 SUMO-protein ligase RanBP2 OS=Mus musculus GN=Ranbp2 PE=1 SV=2	Ranbp2	39	30	38198.2	44541.9	40689	44497.9	41833.7	40271.6	46655.2	47397.3	44847.3	0.134565	0.124759	-0.172852	0.141568	-0.0382874	0.725584
SJPG102738.001	sp|Q9ET01|PYGL_MOUSE	Glycogen phosphorylase, liver form OS=Mus musculus GN=Pygl PE=1 SV=4	Pygl	283	16	1.91274e+07	1.09291e+07	1.3056e+07	8.80432e+06	8.90502e+06	7.72763e+06	9.44869e+06	9.39214e+06	9.30188e+06	0.148745	0.124779	0.575077	0.0308385	0.723822	0.0131453
SJPG107425.001	sp|Q8C0C0|ZHX2_MOUSE	Zinc fingers and homeoboxes protein 2 OS=Mus musculus GN=Zhx2 PE=1 SV=1	Zhx2	7	4	10940.5	14788.8	12705	14599.7	14051.6	16433.1	13088.1	13672.8	13691.8	-0.153465	0.124871	-0.084437	0.549411	-0.237902	0.13995
SJPG101153.001	sp|Q01730|RSU1_MOUSE	Ras suppressor protein 1 OS=Mus musculus GN=Rsu1 PE=2 SV=3	Rsu1	24	13	510503	628545	593678	566711	586434	580967	669542	610898	620124	0.131208	0.125143	-0.137682	0.282418	-0.00647377	0.955329
SJPG108311.001	sp|P97821|CATC_MOUSE	Dipeptidyl peptidase 1 OS=Mus musculus GN=Ctsc PE=2 SV=1	Ctsc	4	3	13637.5	20359.4	19196	21817.2	23833.1	35270.7	19971.7	22679.9	20339	-0.331095	0.125144	-0.263177	0.177523	-0.594271	0.0431934
SJPG107934.001	sp|P0C605|KGP1_MOUSE	cGMP-dependent protein kinase 1 OS=Mus musculus GN=Prkg1 PE=1 SV=1	Prkg1	11	10	34483.5	46450.6	35091.7	64509.8	55784.4	56332.2	74437.7	58496.1	73175.9	0.217466	0.125267	-0.834336	0.00204705	-0.616869	0.00527567
SJPG105998.001	sp|Q9WTU0|PHF2_MOUSE	Lysine-specific demethylase PHF2 OS=Mus musculus GN=Phf2 PE=1 SV=2	Phf2	1	1	31053.4	8835.03	16402.3	10136.5	11428.5	10573.5	12343	20253.5	11180.5	0.396734	0.125314	0.229032	0.644733	0.625766	0.18774
SJPG111302.001	sp|Q924X2|CPT1B_MOUSE	Carnitine O-palmitoyltransferase 1, muscle isoform OS=Mus musculus GN=Cpt1b PE=2 SV=1	Cpt1b	166	37	6.14725e+06	2.07467e+06	3.38769e+06	2.13063e+06	2.38301e+06	1.84037e+06	2.43687e+06	3.5015e+06	2.22125e+06	0.340105	0.125401	0.396252	0.360692	0.736356	0.096212
SJPG100126.001	sp|P16330|CN37_MOUSE	2',3'-cyclic-nucleotide 3'-phosphodiesterase OS=Mus musculus GN=Cnp PE=1 SV=3	Cnp	29	13	180972	55622.7	66118.8	44350.5	82024.1	81485.6	192451	92528.5	74707.6	0.722009	0.125446	-0.333046	0.5591	0.388962	0.453172
SJPG105012.001	sp|Q3U1Y4|DEN4B_MOUSE	DENN domain-containing protein 4B OS=Mus musculus GN=Dennd4b PE=2 SV=2	Dennd4b	6	5	33901.8	22123.4	25032.8	24515.6	24343.7	25687.3	27324.1	31245.9	25568	0.169959	0.12552	-0.0724744	0.704007	0.0974847	0.583327
SJPG111240.001	sp|Q91XD2|LIMS2_MOUSE	LIM and senescent cell antigen-like-containing domain protein 2 OS=Mus musculus GN=Lims2 PE=1 SV=1	Lims2	15	5	139790	167766	179147	157971	169978	164319	192397	166847	189106	0.153431	0.125598	-0.176985	0.226773	-0.0235541	0.853234
SJPG101846.001	tr|E9Q7G0|E9Q7G0_MOUSE	Protein Numa1 OS=Mus musculus GN=Numa1 PE=1 SV=1	Numa1	32	24	45359.2	47453.1	50402.6	51097.6	54477.5	53108.1	59920.9	61964.7	54086.8	0.147313	0.125712	-0.29613	0.028697	-0.148818	0.162145
SJPG112045.001	tr|E9PWZ3|E9PWZ3_MOUSE	Protein Rpl3l OS=Mus musculus GN=Rpl3l PE=3 SV=1	Rpl3l	114	29	610730	173941	315146	210843	197556	190434	219071	367992	215968	0.378058	0.125876	0.314421	0.526199	0.692479	0.150181
SJPG101952.001	sp|Q9DC71|RT15_MOUSE	28S ribosomal protein S15, mitochondrial OS=Mus musculus GN=Mrps15 PE=2 SV=2	Mrps15	14	10	121104	73198	83619	70068.6	69692.8	64829.3	75638	109153	71253.7	0.297976	0.12589	0.111154	0.666585	0.40913	0.0763028
SJPG100576.001	sp|P62137|PP1A_MOUSE	Serine/threonine-protein phosphatase PP1-alpha catalytic subunit OS=Mus musculus GN=Ppp1ca PE=1 SV=1	Ppp1ca	42	16	546920	668475	586916	596765	564116	587814	632327	615864	664003	0.128652	0.125919	-0.0897042	0.456646	0.0389474	0.734361
SJPG101858.001	sp|Q3U7R1|ESYT1_MOUSE	Extended synaptotagmin-1 OS=Mus musculus GN=Esyt1 PE=1 SV=2	Esyt1	51	26	351907	175834	253775	189080	200408	203397	222876	338840	205656	0.336949	0.125938	0.00529195	0.986581	0.342241	0.209187
SJPG101059.001	sp|Q9JHS3|LTOR2_MOUSE	Ragulator complex protein LAMTOR2 OS=Mus musculus GN=Lamtor2 PE=1 SV=1	Lamtor2	2	1	14303.1	15132	17752.7	17892.6	18556.6	16485.9	21338.3	22000.1	17560.2	0.196915	0.126121	-0.367101	0.0375828	-0.170186	0.200837
SJPG101431.001	sp|Q61990|PCBP2_MOUSE	Poly(rC)-binding protein 2 OS=Mus musculus GN=Pcbp2 PE=1 SV=1	Pcbp2	39	10	289549	292302	339345	325597	370532	289450	412326	408970	334614	0.230758	0.126149	-0.324753	0.0458655	-0.0939948	0.49959
SJPG107283.001	sp|O70572|NSMA_MOUSE	Sphingomyelin phosphodiesterase 2 OS=Mus musculus GN=Smpd2 PE=1 SV=1	Smpd2	8	5	89043.8	33977.8	52591.2	34481	35376	30494.6	36792.4	57546.2	35891	0.343541	0.126371	0.355394	0.376743	0.698935	0.0776497
SJPG105452.001	sp|Q3V132|ADT4_MOUSE	ADP/ATP translocase 4 OS=Mus musculus GN=Slc25a31 PE=2 SV=1	Slc25a31	103	5	1.02368e+07	5.52411e+06	7.59332e+06	5.55797e+06	6.1864e+06	5.11551e+06	6.15816e+06	7.80549e+06	5.96303e+06	0.234833	0.126384	0.194377	0.450884	0.42921	0.10687
SJPG103279.001	sp|O88736|DHB7_MOUSE	3-keto-steroid reductase OS=Mus musculus GN=Hsd17b7 PE=2 SV=1	Hsd17b7	1	1	81386.9	28785.4	43304.9	29593.5	28743.4	26361.7	33199.5	38610.8	28141.3	0.228633	0.126606	0.49727	0.226745	0.725904	0.085501
SJPG109765.001	sp|P03953|CFAD_MOUSE	Complement factor D OS=Mus musculus GN=Cfd PE=1 SV=1	Cfd	7	5	34251.9	46873	36998	42143.3	41604.1	67197.1	38865.2	33712	42210.8	-0.363691	0.126668	0.0343454	0.834679	-0.329345	0.192552
SJPG102052.001	sp|Q8CAA7|PGM2L_MOUSE	Glucose 1,6-bisphosphate synthase OS=Mus musculus GN=Pgm2l1 PE=1 SV=1	Pgm2l1	9	5	20494.8	17250.7	19466.3	15640.7	12670.2	12605.2	18179.9	14474.4	15324.1	0.230296	0.126684	0.257079	0.0949676	0.487375	0.00877403
SJPG112882.001	sp|P12672|RAPSN_MOUSE	43 kDa receptor-associated protein of the synapse OS=Mus musculus GN=Rapsn PE=2 SV=4	Rapsn	1	1	32397.1	25255.2	32820.3	25052.4	26367.4	20608.8	25141.7	39173.2	27590.5	0.332384	0.126854	-0.00569654	0.978423	0.326687	0.0765997
SJPG102656.001	sp|O88653|LTOR3_MOUSE	Ragulator complex protein LAMTOR3 OS=Mus musculus GN=Lamtor3 PE=1 SV=1	Lamtor3	3	3	117859	157152	147398	147840	160091	160698	159698	191756	175521	0.166329	0.126994	-0.325774	0.0643491	-0.159445	0.277661
SJPG104806.001	sp|Q8C878|UBA3_MOUSE	NEDD8-activating enzyme E1 catalytic subunit OS=Mus musculus GN=Uba3 PE=1 SV=2	Uba3	22	13	125669	143299	155749	140183	147344	134022	158219	159479	146493	0.139046	0.127063	-0.132746	0.29803	0.00630025	0.958033
SJPG104853.001	sp|Q8BXR9|OSBL6_MOUSE	Oxysterol-binding protein-related protein 6 OS=Mus musculus GN=Osbpl6 PE=2 SV=1	Osbpl6	7	7	132968	130935	94514	118018	78496.6	114631	82091.8	75153.7	90639.9	-0.30842	0.12742	0.519028	0.0190897	0.210608	0.36061
SJPG104708.001	sp|Q8VHX6|FLNC_MOUSE	Filamin-C OS=Mus musculus GN=Flnc PE=1 SV=3	Flnc	777	139	3.39555e+06	4.56893e+06	4.43669e+06	4.50252e+06	4.17049e+06	4.20935e+06	5.2509e+06	4.4829e+06	4.65962e+06	0.157553	0.127441	-0.224074	0.181259	-0.0665211	0.650171
SJPG103520.001	sp|Q6ZQ08|CNOT1_MOUSE	CCR4-NOT transcription complex subunit 1 OS=Mus musculus GN=Cnot1 PE=1 SV=2	Cnot1	11	10	16455.8	12607.2	15476	15871.6	15401.4	13824.3	16666.7	17586	15891.2	0.154299	0.12791	-0.178914	0.219587	-0.0246146	0.859859
SJPG107416.001	sp|Q920A7|AFG31_MOUSE	AFG3-like protein 1 OS=Mus musculus GN=Afg3l1 PE=2 SV=2	Afg3l1	14	8	97242.4	92721.5	91786.6	97067.2	116904	92633.7	117369	114647	114563	0.184133	0.127942	-0.299134	0.0148231	-0.115001	0.369408
SJPG100094.001	sp|P56212|ARP19_MOUSE	cAMP-regulated phosphoprotein 19 OS=Mus musculus GN=Arpp19 PE=1 SV=2	Arpp19	20	6	108114	133501	136455	132562	127142	130030	140931	138194	144522	0.120342	0.128125	-0.171715	0.208901	-0.0513725	0.68429
SJPG104627.001	sp|Q9R1C6|DGKE_MOUSE	Diacylglycerol kinase epsilon OS=Mus musculus GN=Dgke PE=2 SV=1	Dgke	2	2	29577	10520.2	17371.1	11834.2	13108.5	11651.4	16228.5	21211.5	11547.9	0.379011	0.128208	0.147773	0.727545	0.526784	0.183534
SJPG100797.001	sp|P62317|SMD2_MOUSE	Small nuclear ribonucleoprotein Sm D2 OS=Mus musculus GN=Snrpd2 PE=2 SV=1	Snrpd2	23	10	74036.4	58985.5	68373.4	63602.8	62480.5	58456.6	67843.8	84291.6	63368	0.213832	0.128237	-0.0931096	0.561694	0.120723	0.341909
SJPG100206.001	sp|O08547|SC22B_MOUSE	Vesicle-trafficking protein SEC22b OS=Mus musculus GN=Sec22b PE=1 SV=3	Sec22b	21	11	389950	162934	250697	190984	198059	180300	192946	286808	215639	0.269041	0.128394	0.138871	0.687754	0.407912	0.221531
SJPG102393.001	sp|Q00PI9|HNRL2_MOUSE	Heterogeneous nuclear ribonucleoprotein U-like protein 2 OS=Mus musculus GN=Hnrnpul2 PE=1 SV=2	Hnrnpul2	32	18	146455	148501	157086	153879	165780	170923	174124	194480	175536	0.149032	0.128472	-0.266342	0.034773	-0.11731	0.261421
SJPG113583.002	sp|Q4U4S6-2|XIRP2_MOUSE	Isoform 2 of Xin actin-binding repeat-containing protein 2 OS=Mus musculus GN=Xirp2	Xirp2	223	131	320106	434777	440016	370392	329648	363085	475412	354982	412398	0.216894	0.128536	-0.0615279	0.738607	0.155366	0.342709
SJPG101560.001	sp|Q3TQB2|FXRD1_MOUSE	FAD-dependent oxidoreductase domain-containing protein 1 OS=Mus musculus GN=Foxred1 PE=2 SV=1	Foxred1	4	4	74169.6	68678	51544.1	58381.6	53689.5	56337.4	68855.3	60734.3	58683.4	0.158262	0.128625	0.0324837	0.848869	0.190746	0.260873
SJPG103345.001	sp|Q9JL35|HMGN5_MOUSE	High mobility group nucleosome-binding domain-containing protein 5 OS=Mus musculus GN=Hmgn5 PE=1 SV=2	Hmgn5	7	7	78080.1	115526	104806	74046.9	88419.5	89679.3	88649.6	94011.6	107967	0.205297	0.128846	0.0237586	0.895597	0.229056	0.232597
SJPG103356.001	sp|Q8BKE6|CP20A_MOUSE	Cytochrome P450 20A1 OS=Mus musculus GN=Cyp20a1 PE=2 SV=1	Cyp20a1	5	3	74083	27586.8	54662.4	27053.6	40280.3	28253.2	36332.5	61794.6	35475.6	0.457087	0.128852	0.162701	0.699465	0.619788	0.144232
SJPG103382.001	sp|Q8VE47|UBA5_MOUSE	Ubiquitin-like modifier-activating enzyme 5 OS=Mus musculus GN=Uba5 PE=2 SV=2	Uba5	4	3	14702.9	12851.3	15395.4	14828.7	12779	16137.4	16161.8	16329.7	16855.3	0.180239	0.128894	-0.204256	0.10524	-0.0240167	0.85988
SJPG102476.001	sp|P33175|KIF5A_MOUSE	Kinesin heavy chain isoform 5A OS=Mus musculus GN=Kif5a PE=1 SV=3	Kif5a	17	10	159602	168558	162720	175013	168877	189319	199161	192405	193246	0.134754	0.129278	-0.2528	0.0292565	-0.118046	0.257568
SJPG103102.001	sp|Q9D666|SUN1_MOUSE	SUN domain-containing protein 1 OS=Mus musculus GN=Sun1 PE=1 SV=2	Sun1	20	13	58609.3	38323.3	43156.7	35983.8	38248.7	35829.9	38427.6	48414.2	39392.3	0.190522	0.129712	0.134483	0.501428	0.325005	0.100066
SJPG101366.001	sp|P60766|CDC42_MOUSE	Cell division control protein 42 homolog OS=Mus musculus GN=Cdc42 PE=1 SV=2	Cdc42	44	7	543255	380270	415553	396896	419654	407059	440215	552542	424991	0.202841	0.129806	-0.0893471	0.631881	0.113494	0.476188
SJPG100250.001	sp|P62204|CALM_MOUSE	Calmodulin OS=Mus musculus GN=Calm1 PE=1 SV=2	Calm1	190	17	6.63532e+06	9.57346e+06	7.16735e+06	9.14266e+06	7.58443e+06	8.42155e+06	8.40407e+06	5.89032e+06	6.88616e+06	-0.258869	0.129817	0.139172	0.499439	-0.119697	0.493713
SJPG101873.001	sp|Q8BI72|CARF_MOUSE	CDKN2A-interacting protein OS=Mus musculus GN=Cdkn2aip PE=2 SV=1	Cdkn2aip	2	2	43826.5	26953.8	24462.2	20999.5	24615.6	24482.7	28987.7	23636.5	27948.9	0.199186	0.129858	0.197865	0.430972	0.397051	0.132435
SJPG102032.006	tr|F6S4K9|F6S4K9_MOUSE	Protein 4.1 (Fragment) OS=Mus musculus GN=Epb4.1 PE=1 SV=1	Epb41	19	11	33515.3	34750.2	31503.2	25303.3	27149.7	27892.7	29160.1	29272.9	29289.2	0.127927	0.130677	0.184469	0.093118	0.312396	0.0164317
SJPG100289.002	sp|Q8BJU0-2|SGTA_MOUSE	Isoform 2 of Small glutamine-rich tetratricopeptide repeat-containing protein alpha OS=Mus musculus GN=Sgta	Sgta	16	9	57156.7	60041.2	61254.4	65283.9	78248.4	67744.2	78970.2	84620.3	74476.7	0.174738	0.130762	-0.414471	0.00531426	-0.239732	0.0660426
SJPG106940.001	sp|Q8R4S0|PP14C_MOUSE	Protein phosphatase 1 regulatory subunit 14C OS=Mus musculus GN=Ppp1r14c PE=1 SV=1	Ppp1r14c	11	4	99511.7	113417	111387	192147	183553	197090	156867	185166	173472	-0.154735	0.13089	-0.667635	0.000868028	-0.82237	0.000122466
SJPG102597.003	tr|E9QKE4|E9QKE4_MOUSE	Rab3 GTPase-activating protein non-catalytic subunit OS=Mus musculus GN=Rab3gap2 PE=1 SV=1	Rab3gap2	15	12	32909.2	34726.7	37988.4	39905.4	40651.5	34935.2	42136.3	44139.3	41812.2	0.152158	0.130966	-0.280318	0.0309909	-0.12816	0.29187
SJPG102597.001	sp|Q8BMG7|RBGPR_MOUSE	Rab3 GTPase-activating protein non-catalytic subunit OS=Mus musculus GN=Rab3gap2 PE=1 SV=2	Rab3gap2	14	11	30854.2	32558.3	35616.3	37413.6	38113.1	32753.7	39505.2	41383.1	39201.3	0.152158	0.130966	-0.280318	0.0309909	-0.12816	0.29187
SJPG104815.001	sp|P58021|TM9S2_MOUSE	Transmembrane 9 superfamily member 2 OS=Mus musculus GN=Tm9sf2 PE=2 SV=1	Tm9sf2	10	8	42609.2	30743.9	35114.8	35060.7	33960	38567.2	39040	48006.1	37511.8	0.204816	0.130978	-0.203989	0.258644	0.000826098	0.995603
SJPG102994.001	sp|Q64133|AOFA_MOUSE	Amine oxidase [flavin-containing] A OS=Mus musculus GN=Maoa PE=1 SV=3	Maoa	19	10	734382	345165	437805	219590	252219	282487	281854	484201	271763	0.415076	0.131012	0.527067	0.173453	0.942143	0.0138507
SJPG100042.001	sp|P84228|H32_MOUSE	Histone H3.2 OS=Mus musculus GN=Hist1h3b PE=1 SV=2	H3c13	126	8	1.55912e+07	5.77474e+06	1.06e+07	5.74291e+06	6.43956e+06	5.42627e+06	7.20543e+06	1.09883e+07	5.82998e+06	0.40059	0.13118	0.349314	0.417511	0.749904	0.0700365
SJPG114803.001	sp|Q61400|CEAMA_MOUSE	Carcinoembryonic antigen-related cell adhesion molecule 10 OS=Mus musculus GN=Ceacam10 PE=1 SV=1	Ceacam10	6	3	31479	212158	14507.6	12677.5	8835.4	8047.43	11234.3	4812.34	3178.29	-0.797064	0.131325	3.04641	0.0218444	2.24934	0.0488085
SJPG105681.001	sp|P54103|DNJC2_MOUSE	DnaJ homolog subfamily C member 2 OS=Mus musculus GN=Dnajc2 PE=1 SV=2	Dnajc2	7	5	10180.7	11621.7	11367.2	11647.3	10913.9	10023	12211.9	11214.5	13420.6	0.176202	0.131507	-0.150186	0.239091	0.0260166	0.818575
SJPG100932.001	sp|P63280|UBC9_MOUSE	SUMO-conjugating enzyme UBC9 OS=Mus musculus GN=Ube2i PE=1 SV=1	Ube2i	11	4	150129	157307	180237	151115	187160	166799	177685	219997	186991	0.210581	0.131844	-0.260031	0.0905599	-0.0494499	0.709293
SJPG102048.001	sp|Q80X85|RT07_MOUSE	28S ribosomal protein S7, mitochondrial OS=Mus musculus GN=Mrps7 PE=2 SV=1	Mrps7	15	7	77734.1	65879.8	67186.5	60353.7	62785.3	61116.9	63350.8	74546	66956.2	0.149758	0.131995	0.0406143	0.744278	0.190372	0.11537
SJPG100389.001	sp|Q9WV80|SNX1_MOUSE	Sorting nexin-1 OS=Mus musculus GN=Snx1 PE=1 SV=1	Snx1	7	6	63054.2	71047	63710.2	66664.3	73008.2	81890.1	85388.7	82813.4	79957.6	0.168161	0.132004	-0.328752	0.0154258	-0.160591	0.216388
SJPG101216.001	sp|P70182|PI51A_MOUSE	Phosphatidylinositol 4-phosphate 5-kinase type-1 alpha OS=Mus musculus GN=Pip5k1a PE=1 SV=2	Pip5k1a	8	5	80528.7	27196.5	45770.4	31914.2	32786.6	33268.4	36980.5	44747.8	32806.6	0.213704	0.132025	0.294924	0.469171	0.508628	0.212897
SJPG101778.001	sp|Q9JII6|AK1A1_MOUSE	Alcohol dehydrogenase [NADP(+)] OS=Mus musculus GN=Akr1a1 PE=1 SV=3	Akr1a1	31	15	584817	606689	616632	621378	604831	621873	692059	737766	624934	0.149713	0.132142	-0.181469	0.132015	-0.0317562	0.728027
SJPG104371.001	sp|P55772|ENTP1_MOUSE	Ectonucleoside triphosphate diphosphohydrolase 1 OS=Mus musculus GN=Entpd1 PE=2 SV=1	Entpd1	8	5	63370.5	47286.4	78369.6	49508.9	69894.1	49631	84319.9	72294	57068.3	0.339446	0.132228	-0.188969	0.439675	0.150476	0.533001
SJPG105952.001	sp|Q8BGB8|COQ4_MOUSE	Ubiquinone biosynthesis protein COQ4 homolog, mitochondrial OS=Mus musculus GN=Coq4 PE=2 SV=1	Coq4	6	3	21678.1	22384	17632.7	22198.7	23581.9	22045.2	23907.7	26202.9	24312.3	0.133424	0.132283	-0.277309	0.0683589	-0.143885	0.283021
SJPG110389.001	sp|Q64691|CAN3_MOUSE	Calpain-3 OS=Mus musculus GN=Capn3 PE=2 SV=2	Capn3	90	32	464707	521065	527095	665906	661434	648400	629078	605068	580343	-0.123519	0.132319	-0.263797	0.039832	-0.387316	0.00626749
SJPG100375.001	sp|P61514|RL37A_MOUSE	60S ribosomal protein L37a OS=Mus musculus GN=Rpl37a PE=2 SV=2	Rpl37a	32	8	1.21136e+06	477409	886604	514935	550619	559703	634201	1.11938e+06	559299	0.441025	0.132404	0.122961	0.771897	0.563986	0.129974
SJPG101000.001	sp|P62754|RS6_MOUSE	40S ribosomal protein S6 OS=Mus musculus GN=Rps6 PE=1 SV=1	Rps6	44	13	2.24905e+06	516592	1.3363e+06	622684	667723	552156	820735	1.67806e+06	604855	0.6198	0.132512	0.299406	0.639037	0.919206	0.113987
SJPG105422.001	sp|Q62159|RHOC_MOUSE	Rho-related GTP-binding protein RhoC OS=Mus musculus GN=Rhoc PE=1 SV=2	Rhoc	21	9	176089	132902	149672	144089	146656	160361	156977	193182	163149	0.181992	0.132517	-0.166074	0.300022	0.0159178	0.907351
SJPG107926.001	sp|Q8BGA9|OXA1L_MOUSE	Mitochondrial inner membrane protein OXA1L OS=Mus musculus GN=Oxa1l PE=2 SV=1	Oxa1l	15	9	47159.7	34417.9	37089.1	32590.5	34093.7	31493.3	34171.8	47714.4	35507.5	0.242118	0.132533	0.0187835	0.922021	0.260901	0.108882
SJPG109355.005	sp|Q9JKS4-5|LDB3_MOUSE	Isoform 5 of LIM domain-binding protein 3 OS=Mus musculus GN=Ldb3	Ldb3	203	21	5.62986e+06	7.79964e+06	7.07491e+06	8.15359e+06	7.72941e+06	7.82204e+06	7.24285e+06	6.31454e+06	7.66577e+06	-0.163891	0.132766	-0.0581492	0.720709	-0.22204	0.161557
SJPG106489.001	sp|Q9DAZ9|ANCHR_MOUSE	Abscission/NoCut checkpoint regulator OS=Mus musculus GN=Zfyve19 PE=1 SV=2	Zfyve19	12	8	38491.1	42784.2	43413.3	38743.1	42207.5	44946.4	51554	43507.3	46848.7	0.171903	0.132859	-0.185204	0.148528	-0.0133012	0.905048
SJPG100911.001	tr|E9Q7L0|E9Q7L0_MOUSE	Protein Ogdhl OS=Mus musculus GN=Ogdhl PE=4 SV=1	Ogdhl	25	11	860956	1.0077e+06	846289	870354	867227	759531	905528	892086	979035	0.154728	0.132996	-0.0357377	0.762058	0.11899	0.348421
SJPG101157.001	sp|Q9DB73|NB5R1_MOUSE	NADH-cytochrome b5 reductase 1 OS=Mus musculus GN=Cyb5r1 PE=2 SV=1	Cyb5r1	26	9	1.13561e+06	458811	696226	398927	447279	387614	468457	784150	430272	0.397457	0.133028	0.39952	0.329789	0.796977	0.0420361
SJPG100672.001	sp|Q8VDN2|AT1A1_MOUSE	Sodium/potassium-transporting ATPase subunit alpha-1 OS=Mus musculus GN=Atp1a1 PE=1 SV=1	Atp1a1	246	47	4.09583e+06	1.49457e+06	2.50691e+06	1.68923e+06	1.88039e+06	1.56196e+06	1.94942e+06	3.1588e+06	1.78776e+06	0.383272	0.13307	0.159738	0.702268	0.54301	0.166695
SJPG102017.001	sp|D3Z7P3|GLSK_MOUSE	Glutaminase kidney isoform, mitochondrial OS=Mus musculus GN=Gls PE=1 SV=1	Gls	11	10	170039	231896	199781	161574	171905	187614	202578	185483	189947	0.151261	0.133091	0.0474699	0.742089	0.19873	0.207503
SJPG107647.001	sp|Q61391|NEP_MOUSE	Neprilysin OS=Mus musculus GN=Mme PE=1 SV=3	Mme	5	5	15382.3	13883.6	11841.6	10710.1	11879.4	10091.5	12962.7	12890	11119	0.177693	0.133103	0.148284	0.315621	0.325977	0.04726
SJPG100240.002	sp|P58774-2|TPM2_MOUSE	Isoform 2 of Tropomyosin beta chain OS=Mus musculus GN=Tpm2	Tpm2	1047	29	8.81532e+07	1.17998e+08	1.1164e+08	1.19805e+08	1.16935e+08	1.16981e+08	1.13694e+08	9.74488e+07	1.09145e+08	-0.146183	0.133242	-0.0194708	0.897023	-0.165654	0.256619
SJPG103080.001	sp|Q60749|KHDR1_MOUSE	KH domain-containing, RNA-binding, signal transduction-associated protein 1 OS=Mus musculus GN=Khdrbs1 PE=1 SV=2	Khdrbs1	7	4	48864.1	63263.7	61734.4	64670.3	56823.7	56966	82835.6	77584.3	56943.1	0.268614	0.133276	-0.313104	0.137575	-0.0444903	0.753356
SJPG100543.001	sp|P29341|PABP1_MOUSE	Polyadenylate-binding protein 1 OS=Mus musculus GN=Pabpc1 PE=1 SV=2	Pabpc1	26	18	259674	293445	284750	328598	328999	333862	361296	392660	340400	0.140011	0.1333	-0.384737	0.0107938	-0.244726	0.0394729
SJPG100437.001	sp|P84099|RL19_MOUSE	60S ribosomal protein L19 OS=Mus musculus GN=Rpl19 PE=1 SV=1	Rpl19	24	12	482977	200167	321221	235626	229806	243371	233448	407307	283053	0.343407	0.133374	0.0688101	0.853042	0.412218	0.219666
SJPG102020.001	sp|Q8C754|VPS52_MOUSE	Vacuolar protein sorting-associated protein 52 homolog OS=Mus musculus GN=Vps52 PE=2 SV=1	Vps52	3	3	9692.11	8644.04	8067.8	9310.14	8854.74	8239.46	10324.2	10384.9	8929.09	0.16503	0.133382	-0.167401	0.21247	-0.00237096	0.98377
SJPG100643.001	sp|Q91V41|RAB14_MOUSE	Ras-related protein Rab-14 OS=Mus musculus GN=Rab14 PE=1 SV=3	Rab14	22	9	200151	157750	168739	154569	164913	163680	168635	189867	174007	0.139065	0.133403	-0.0215051	0.869766	0.11756	0.360991
SJPG105563.001	sp|Q60596|XRCC1_MOUSE	DNA repair protein XRCC1 OS=Mus musculus GN=Xrcc1 PE=1 SV=2	Xrcc1	4	4	8768.48	8758.38	10588.8	9709.94	11456.8	10542.1	10951.6	14185.6	11737.3	0.212255	0.13343	-0.38833	0.0335799	-0.176076	0.202114
SJPG104977.001	sp|Q9Z277|BAZ1B_MOUSE	Tyrosine-protein kinase BAZ1B OS=Mus musculus GN=Baz1b PE=1 SV=2	Baz1b	8	6	147525	60403.9	101658	57094.6	57134.6	55950.9	66270.2	104134	57388.8	0.372541	0.133472	0.397892	0.322307	0.770433	0.0436966
SJPG102259.001	sp|P56393|COX7B_MOUSE	Cytochrome c oxidase subunit 7B, mitochondrial OS=Mus musculus GN=Cox7b PE=2 SV=1	Cox7b	21	2	262557	331823	301907	254999	223441	186721	324315	227182	265657	0.293179	0.133683	0.142113	0.423283	0.435292	0.0283364
SJPG103646.001	sp|Q9CZW4|ACSL3_MOUSE	Long-chain-fatty-acid--CoA ligase 3 OS=Mus musculus GN=Acsl3 PE=1 SV=2	Acsl3	30	13	420174	105286	240056	94173.5	69916.3	71772.9	94718.1	145419	80638	0.41095	0.133685	1.08574	0.0744543	1.49669	0.0187461
SJPG103497.001	sp|Q9DAU1|CNPY3_MOUSE	Protein canopy homolog 3 OS=Mus musculus GN=Cnpy3 PE=1 SV=1	Cnpy3	7	5	46749.8	55896.7	53745.1	67880.8	64626.5	73292.4	58288.5	65609.4	61524.6	-0.150172	0.133702	-0.24814	0.0701425	-0.398312	0.0112041
SJPG112035.001	sp|Q8R1Z9|RN121_MOUSE	RING finger protein 121 OS=Mus musculus GN=Rnf121 PE=2 SV=1	Rnf121	2	1	21588.6	11663.9	14166.4	12450.5	11874.6	11951.2	13156.9	15839.6	12456.7	0.185012	0.133728	0.15284	0.54702	0.337852	0.180159
SJPG104365.001	sp|Q8VDI9|ALG9_MOUSE	Alpha-1,2-mannosyltransferase ALG9 OS=Mus musculus GN=Alg9 PE=2 SV=1	Alg9	3	3	72837.2	12705.3	31968.1	16699.2	14722	14497.1	17488.3	33244.9	16292.1	0.470059	0.133928	0.547681	0.422193	1.01774	0.128742
SJPG106696.001	sp|Q5SSH8|NEUFC_MOUSE	Neuferricin OS=Mus musculus GN=Cyb5d2 PE=1 SV=1	Cyb5d2	4	3	25603.3	12925.4	19601.5	13510.6	11379.5	12455.4	15316.6	16102.8	12298.8	0.221211	0.134106	0.365526	0.208906	0.586737	0.053731
SJPG108300.001	sp|P07310|KCRM_MOUSE	Creatine kinase M-type OS=Mus musculus GN=Ckm PE=1 SV=1	Ckm	3163	49	1.15546e+08	1.34884e+08	1.16561e+08	1.53265e+08	1.30802e+08	1.34896e+08	1.33822e+08	1.00673e+08	1.2563e+08	-0.225366	0.134315	0.0340383	0.820405	-0.191328	0.148216
SJPG102177.001	sp|Q8BTX9|HSDL1_MOUSE	Inactive hydroxysteroid dehydrogenase-like protein 1 OS=Mus musculus GN=Hsdl1 PE=2 SV=1	Hsdl1	15	8	105061	33508.8	62400.2	35197.5	33611.1	32923.5	39247.4	62124.5	34545.9	0.370914	0.134329	0.46099	0.330989	0.831904	0.0721904
SJPG103855.001	sp|Q61733|RT31_MOUSE	28S ribosomal protein S31, mitochondrial OS=Mus musculus GN=Mrps31 PE=2 SV=1	Mrps31	17	11	57950.7	84903.4	71125.6	76259.6	81733.8	76747.9	83667.5	82861.6	91611.4	0.136306	0.134383	-0.286627	0.116553	-0.150321	0.364151
SJPG106343.001	sp|Q3UMU9|HDGR2_MOUSE	Hepatoma-derived growth factor-related protein 2 OS=Mus musculus GN=Hdgfrp2 PE=1 SV=1	Hdgfl2	14	10	19891.8	24068.8	20291.6	23935.2	21015.7	22954.7	24699.8	24665.2	25158.3	0.136205	0.134593	-0.219266	0.0947913	-0.0830601	0.505658
SJPG100594.001	sp|Q3UIU2|NDUB6_MOUSE	NADH dehydrogenase [ubiquinone] 1 beta subcomplex subunit 6 OS=Mus musculus GN=Ndufb6 PE=1 SV=3	Ndufb6	81	11	843288	694169	729932	621396	673630	573303	673466	739860	669600	0.158463	0.13488	0.118972	0.342838	0.277436	0.0577797
SJPG101741.001	sp|Q6ZPU9|KBP_MOUSE	KIF1-binding protein OS=Mus musculus GN=Kbp PE=2 SV=2	Kifbp	4	3	18314.9	74238.5	18235.4	43250	40305.9	66274.5	37212.7	41441.7	37499.7	-0.332795	0.134892	-0.407277	0.480024	-0.740072	0.237476
SJPG102769.001	sp|O89029|MATN4_MOUSE	Matrilin-4 OS=Mus musculus GN=Matn4 PE=2 SV=1	Matn4	3	3	6718.39	9179.5	7289.08	12388.5	18172.3	12164.3	21422.3	13225.9	34305.5	0.609176	0.135297	-1.47814	0.00444319	-0.868969	0.00438985
SJPG103050.001	sp|Q8C7R4|UBA6_MOUSE	Ubiquitin-like modifier-activating enzyme 6 OS=Mus musculus GN=Uba6 PE=1 SV=1	Uba6	18	11	88972.4	86355	82199.6	86812.2	79151.9	88812.4	91339	91179.4	98069.4	0.140153	0.135348	-0.123657	0.240141	0.0164955	0.870933
SJPG101770.001	tr|Q9D937|Q9D937_MOUSE	MCG127334 OS=Mus musculus GN=1810009A15Rik PE=2 SV=1	1810009A15Rik	1	1	142734	83324.3	118686	95145.8	91987.3	77070.1	98559.7	146176	92664.1	0.328297	0.135382	0.0268136	0.920655	0.355111	0.142787
SJPG106131.001	sp|Q8C181|MBNL2_MOUSE	Muscleblind-like protein 2 OS=Mus musculus GN=Mbnl2 PE=2 SV=2	Mbnl2	12	4	57907.4	78927	82158.7	72606.5	87783.1	84264.1	86506.3	98417.7	90898.6	0.175674	0.135682	-0.347767	0.0696481	-0.172093	0.336376
SJPG107266.001	sp|Q78IS1|TMED3_MOUSE	Transmembrane emp24 domain-containing protein 3 OS=Mus musculus GN=Tmed3 PE=2 SV=1	Tmed3	3	3	11183	10076.4	8540.47	12501.5	10662.6	10495.9	12314.3	12604.6	12506.3	0.157485	0.135697	-0.33742	0.0342264	-0.179935	0.239775
SJPG104000.001	sp|Q62193|RFA2_MOUSE	Replication protein A 32 kDa subunit OS=Mus musculus GN=Rpa2 PE=1 SV=1	Rpa2	4	3	18837.8	23668.5	23830.8	29564.7	28616.7	27482	26980.9	26910.1	23322.8	-0.152465	0.13574	-0.224133	0.147636	-0.376598	0.0216175
SJPG104113.001	sp|Q9DCV4|RMD1_MOUSE	Regulator of microtubule dynamics protein 1 OS=Mus musculus GN=Rmdn1 PE=1 SV=2	Rmdn1	22	7	817407	954330	822680	713883	861924	715903	854896	835821	874079	0.167898	0.135903	0.0130561	0.905729	0.180954	0.19449
SJPG102550.003	tr|Q8BPI2|Q8BPI2_MOUSE	Transmembrane emp24 domain-containing protein 2 (Fragment) OS=Mus musculus GN=Tmed2 PE=2 SV=1	Tmed2	13	9	69668.3	71312.9	69840.1	75971.3	72300.8	72398.4	77280.4	84098.1	79579.5	0.126383	0.135932	-0.19195	0.0803325	-0.0655675	0.479438
SJPG101573.001	sp|Q7TMK9|HNRPQ_MOUSE	Heterogeneous nuclear ribonucleoprotein Q OS=Mus musculus GN=Syncrip PE=1 SV=2	Syncrip	25	14	193561	177593	197106	195950	207297	186528	216638	222575	207372	0.133407	0.135969	-0.187152	0.101454	-0.0537452	0.604925
SJPG104722.001	tr|Q8C6B0|Q8C6B0_MOUSE	MCG20149, isoform CRA_a OS=Mus musculus GN=Mettl7a1 PE=2 SV=1	Mettl7a1	8	3	319090	105025	188551	95595.7	103782	89282	100728	155805	106206	0.304021	0.136067	0.640859	0.165196	0.94488	0.0445218
SJPG100407.001	sp|Q60930|VDAC2_MOUSE	Voltage-dependent anion-selective channel protein 2 OS=Mus musculus GN=Vdac2 PE=1 SV=2	Vdac2	89	12	2.55514e+06	2.85209e+06	2.66482e+06	2.33573e+06	2.44888e+06	1.95972e+06	2.69178e+06	2.56757e+06	2.39054e+06	0.186553	0.136104	0.0777183	0.476508	0.264271	0.0679641
SJPG103004.001	sp|Q3TZZ7|ESYT2_MOUSE	Extended synaptotagmin-2 OS=Mus musculus GN=Esyt2 PE=1 SV=1	Esyt2	30	15	565806	226938	380473	249561	247191	255748	271674	391553	262776	0.275056	0.136154	0.268495	0.467036	0.543551	0.13062
SJPG103392.001	tr|E9Q137|E9Q137_MOUSE	Protein Tex264 OS=Mus musculus GN=Tex264 PE=1 SV=1	Tex264	11	7	56966.5	16950.4	32356.9	19022.5	18585.1	15695.3	19873.5	31049.4	18721	0.352629	0.136406	0.478478	0.325129	0.831106	0.0885627
SJPG105418.001	sp|Q571I9|A16A1_MOUSE	Aldehyde dehydrogenase family 16 member A1 OS=Mus musculus GN=Aldh16a1 PE=2 SV=2	Aldh16a1	1	1	15078.4	9950.64	10077.3	11233.4	14226.9	9889.06	15807.9	15516.2	11929.9	0.296224	0.136431	-0.317515	0.173079	-0.0212907	0.92413
SJPG100602.001	sp|Q9Z1X4|ILF3_MOUSE	Interleukin enhancer-binding factor 3 OS=Mus musculus GN=Ilf3 PE=1 SV=2	Ilf3	14	10	85211.3	79392	75129.7	77881.8	75967.6	74805.1	80251	88343.1	81519.2	0.128323	0.136516	-0.0617852	0.568383	0.0665377	0.510384
SJPG117310.001	sp|Q9QZ57|HSPB3_MOUSE	Heat shock protein beta-3 OS=Mus musculus GN=Hspb3 PE=2 SV=1	Hspb3	23	10	135583	155442	167691	151340	158930	138443	167012	163763	162241	0.138078	0.136631	-0.109451	0.3689	0.0286276	0.818668
SJPG105803.001	sp|P34884|MIF_MOUSE	Macrophage migration inhibitory factor OS=Mus musculus GN=Mif PE=1 SV=2	Mif	1	1	1.60325e+06	2.01472e+06	1.76236e+06	1.93458e+06	1.87008e+06	2.2059e+06	1.95514e+06	1.67529e+06	1.67626e+06	-0.179854	0.136724	0.0173892	0.897602	-0.162465	0.246426
SJPG100829.001	sp|P19324|SERPH_MOUSE	Serpin H1 OS=Mus musculus GN=Serpinh1 PE=1 SV=3	Serpinh1	53	18	218235	287601	256038	306674	280533	481242	419679	414563	516078	0.372277	0.136796	-0.827386	0.00124873	-0.455109	0.0895556
SJPG103614.001	sp|Q9JLI8|SART3_MOUSE	Squamous cell carcinoma antigen recognized by T-cells 3 OS=Mus musculus GN=Sart3 PE=2 SV=1	Sart3	8	8	21001.4	27119.2	24098.4	26150.4	25654.8	25636.7	27403.8	29729.4	27361.7	0.124716	0.136857	-0.233228	0.109963	-0.108512	0.398034
SJPG104406.001	sp|Q8BU33|ILVBL_MOUSE	Acetolactate synthase-like protein OS=Mus musculus GN=Ilvbl PE=2 SV=1	Ilvbl	4	4	49013.7	17877.9	29039.8	24323.5	19231.3	19216.2	22640.9	35837.9	22961.7	0.350506	0.137066	0.149914	0.709802	0.50042	0.204534
SJPG103245.001	sp|Q99M01|SYFM_MOUSE	Phenylalanine--tRNA ligase, mitochondrial OS=Mus musculus GN=Fars2 PE=2 SV=1	Fars2	5	4	31702.6	43581.3	35457.4	31223.8	38114.7	33624	40402.6	35618.5	40362.7	0.179205	0.137143	-0.0819001	0.594002	0.0973047	0.542676
SJPG121155.001	sp|P13412|TNNI2_MOUSE	Troponin I, fast skeletal muscle OS=Mus musculus GN=Tnni2 PE=1 SV=2	Tnni2	546	19	3.09243e+07	4.2282e+07	3.78648e+07	4.27607e+07	3.96872e+07	4.35742e+07	3.90174e+07	3.3687e+07	4.00564e+07	-0.163363	0.137151	-0.0295673	0.849668	-0.19293	0.210076
SJPG100614.001	sp|Q9JJZ2|TBA8_MOUSE	Tubulin alpha-8 chain OS=Mus musculus GN=Tuba8 PE=1 SV=1	Tuba8	85	25	4.36991e+06	4.77331e+06	4.75972e+06	5.23572e+06	5.09563e+06	5.12462e+06	5.8393e+06	5.53023e+06	5.43864e+06	0.120429	0.137283	-0.274305	0.0279091	-0.153876	0.140865
SJPG100775.001	sp|Q9D8Y1|T126A_MOUSE	Transmembrane protein 126A OS=Mus musculus GN=Tmem126a PE=2 SV=1	Tmem126a	7	3	42914.9	21662.5	26912.4	22179.7	24734.6	25205.3	25403.7	34764.9	25833.1	0.240797	0.137756	0.0443545	0.875913	0.285152	0.293794
SJPG101060.001	sp|Q99JI6|RAP1B_MOUSE	Ras-related protein Rap-1b OS=Mus musculus GN=Rap1b PE=2 SV=2	Rap1b	18	9	344099	310364	324900	313750	332999	323530	375545	355382	334366	0.133584	0.13784	-0.121	0.275659	0.0125836	0.897137
SJPG101191.001	sp|Q922W5|P5CR1_MOUSE	Pyrroline-5-carboxylate reductase 1, mitochondrial OS=Mus musculus GN=Pycr1 PE=2 SV=1	Pycr1	5	5	29504.7	30558.6	28671.3	34067.1	35882.6	44992.7	41867.2	43106.4	47560.4	0.214043	0.13787	-0.577117	0.000974246	-0.363074	0.0301789
SJPG102694.001	sp|Q8BXQ2|PIGT_MOUSE	GPI transamidase component PIG-T OS=Mus musculus GN=Pigt PE=1 SV=2	Pigt	17	7	58752	23551	34199.4	26365.1	29189.5	26289.8	29320.7	49153.7	29542.7	0.357816	0.137904	0.050791	0.895485	0.408607	0.241743
SJPG107103.001	sp|P17047|LAMP2_MOUSE	Lysosome-associated membrane glycoprotein 2 OS=Mus musculus GN=Lamp2 PE=2 SV=2	Lamp2	4	3	52799.2	69246.7	57286.4	71264.2	70219.7	81350.6	76715.7	84232.2	89320.9	0.167895	0.138044	-0.487479	0.0107	-0.319583	0.0542094
SJPG105284.001	sp|P99028|QCR6_MOUSE	Cytochrome b-c1 complex subunit 6, mitochondrial OS=Mus musculus GN=Uqcrh PE=1 SV=2	Uqcrh	27	5	972095	1.4322e+06	1.30797e+06	1.1917e+06	1.37647e+06	1.07665e+06	1.54756e+06	1.25882e+06	1.41093e+06	0.212723	0.138081	-0.197995	0.295913	0.0147281	0.936528
SJPG109706.002	sp|Q8K4G1-2|LTBP4_MOUSE	Isoform 2 of Latent-transforming growth factor beta-binding protein 4 OS=Mus musculus GN=Ltbp4	Ltbp4	9	8	17669.2	14150	20583.5	15651.5	15695.5	14945.9	20571.3	14723.6	19818.4	0.236402	0.138084	-0.0740264	0.715759	0.162375	0.322396
SJPG109158.001	sp|Q8BYR2|LATS1_MOUSE	Serine/threonine-protein kinase LATS1 OS=Mus musculus GN=Lats1 PE=1 SV=3	Lats1	1	1	17972.5	24406.4	23200.3	26159.1	23727.7	25989.5	23915.6	20452	23627.3	-0.160386	0.138417	-0.061154	0.698077	-0.22154	0.16665
SJPG102297.001	sp|Q3U186|SYRM_MOUSE	Probable arginine--tRNA ligase, mitochondrial OS=Mus musculus GN=Rars2 PE=1 SV=1	Rars2	8	6	51125.2	39836	40510.3	41592.7	50967.7	43364.9	49210.7	53871.7	49725.7	0.173351	0.138423	-0.225365	0.133787	-0.0520145	0.728966
SJPG101366.002	sp|P60766-1|CDC42_MOUSE	Isoform 1 of Cell division control protein 42 homolog OS=Mus musculus GN=Cdc42	Cdc42	31	7	548809	378506	412250	401024	419653	404961	441723	556902	422092	0.202484	0.138519	-0.0926611	0.631261	0.109823	0.502294
SJPG104924.001	tr|Q8VCG1|Q8VCG1_MOUSE	Deoxyuridine triphosphatase, isoform CRA_b OS=Mus musculus GN=Dut PE=2 SV=1	Dut	4	4	24259.2	22091.7	22087.1	21417.3	30240.4	23111.1	27658	32729.1	28064.4	0.254389	0.138812	-0.36726	0.0159602	-0.11287	0.480579
SJPG102975.001	sp|Q07813|BAX_MOUSE	Apoptosis regulator BAX OS=Mus musculus GN=Bax PE=1 SV=1	Bax	6	5	15106	14912.6	16981.8	20593	17488.6	22243	22732.4	26078.8	21094.1	0.214185	0.139079	-0.569612	0.00297429	-0.355426	0.0286076
SJPG106990.001	sp|Q8K2Q0|COMD9_MOUSE	COMM domain-containing protein 9 OS=Mus musculus GN=Commd9 PE=2 SV=3	Commd9	1	1	61102.6	58624.5	64655.7	59406.6	67517.9	71709.6	70838.8	80073.4	72404.7	0.171295	0.13909	-0.275477	0.0345764	-0.104181	0.380952
SJPG108422.001	tr|E9Q6J5|E9Q6J5_MOUSE	Protein Bod1l OS=Mus musculus GN=Bod1l PE=1 SV=1	Bod1l	2	2	19508.8	17328	18607.2	17949.3	15763.6	20316.2	19637.3	21815.5	19973.9	0.191302	0.139124	-0.147991	0.197952	0.0433107	0.740933
SJPG105683.001	sp|Q06180|PTN2_MOUSE	Tyrosine-protein phosphatase non-receptor type 2 OS=Mus musculus GN=Ptpn2 PE=1 SV=2	Ptpn2	5	3	38112.4	17793.6	27510.4	20405.1	18942.3	19180.8	21278.5	37770.1	20964.1	0.394787	0.139304	0.0490103	0.89208	0.443797	0.144277
SJPG101386.001	sp|Q9EPU0|RENT1_MOUSE	Regulator of nonsense transcripts 1 OS=Mus musculus GN=Upf1 PE=1 SV=2	Upf1	31	20	94265.5	77100.4	79443.4	81415.3	84361.6	81323.2	87865.2	98536.6	86198.1	0.139351	0.13961	-0.123404	0.351473	0.0159476	0.890949
SJPG100939.001	sp|Q9DCL8|IPP2_MOUSE	Protein phosphatase inhibitor 2 OS=Mus musculus GN=Ppp1r2 PE=1 SV=3	Ppp1r2	13	5	68887.1	93823.5	85147.7	86303.1	92169.5	92934	101352	95405.7	99073.6	0.124656	0.139657	-0.266575	0.0981804	-0.14192	0.337511
SJPG105263.001	sp|Q9JHU9|INO1_MOUSE	Inositol-3-phosphate synthase 1 OS=Mus musculus GN=Isyna1 PE=2 SV=1	Isyna1	1	1	15885.6	10043	14346.5	9947.25	15251	13044.7	16286.2	24384.9	12767.4	0.452452	0.13972	-0.382495	0.221114	0.0699568	0.770058
SJPG104466.001	sp|P21447|MDR1A_MOUSE	Multidrug resistance protein 1A OS=Mus musculus GN=Abcb1a PE=1 SV=3	Abcb1a	17	14	214690	132721	175117	144905	151099	128591	164842	173777	143594	0.182305	0.139745	0.0928858	0.646669	0.275191	0.191494
SJPG107742.001	sp|Q3UHH1|ZSWM8_MOUSE	Zinc finger SWIM domain-containing protein 8 OS=Mus musculus GN=Zswim8 PE=1 SV=1	Zswim8	1	1	56073	27992.4	38386.7	33091.4	28752.1	22768	40289	40803.6	27282.2	0.349972	0.139884	0.141967	0.639218	0.491939	0.119759
SJPG107509.001	sp|Q5SSK3|TEFM_MOUSE	Transcription elongation factor, mitochondrial OS=Mus musculus GN=Tefm PE=2 SV=1	Tefm	11	8	25926.1	16368.9	20404.5	14748.6	15212.4	15573	16356.3	19687	15691.5	0.177399	0.13995	0.259058	0.224534	0.436457	0.0440586
SJPG102765.001	sp|Q9WVJ3|CBPQ_MOUSE	Carboxypeptidase Q OS=Mus musculus GN=Cpq PE=2 SV=1	Cpq	3	3	21462.2	20910	22817.5	23736.5	31863.2	35022.1	36491.6	38817.5	32778.6	0.269921	0.140131	-0.726964	0.000414197	-0.457043	0.0276091
SJPG101933.001	sp|Q8BHZ0|FA49A_MOUSE	Protein FAM49A OS=Mus musculus GN=Fam49a PE=2 SV=1	Cyria	5	3	11356.2	10248.9	11893.6	12141.8	12585.3	12271	14345	17275	12137.4	0.227237	0.140212	-0.373184	0.049556	-0.145947	0.189229
SJPG103061.001	sp|P31750|AKT1_MOUSE	RAC-alpha serine/threonine-protein kinase OS=Mus musculus GN=Akt1 PE=1 SV=2	Akt1	20	8	149890	138734	165135	134131	168041	137106	178741	170491	153177	0.19834	0.140363	-0.14763	0.251615	0.0507098	0.71162
SJPG106773.001	sp|Q8BUY5|TIDC1_MOUSE	Complex I assembly factor TIMMDC1, mitochondrial OS=Mus musculus GN=Timmdc1 PE=2 SV=1	Timmdc1	5	4	19593	17252.7	15928.8	14582.5	15540.5	13387.1	17001.4	17521.5	14655.1	0.175025	0.140514	0.10087	0.459259	0.275895	0.0582621
SJPG103384.001	sp|Q9DC61|MPPA_MOUSE	Mitochondrial-processing peptidase subunit alpha OS=Mus musculus GN=Pmpca PE=1 SV=1	Pmpca	33	19	140249	218143	175545	192925	210208	194211	224134	211888	215921	0.126892	0.14055	-0.311018	0.116249	-0.184126	0.321314
SJPG112419.001	sp|Q9JLH8|TMOD4_MOUSE	Tropomodulin-4 OS=Mus musculus GN=Tmod4 PE=2 SV=1	Tmod4	102	25	1.86775e+06	2.25841e+06	2.36349e+06	2.42965e+06	2.37835e+06	2.35121e+06	2.22402e+06	2.08815e+06	2.26961e+06	-0.12209	0.140946	-0.0267699	0.835342	-0.14886	0.253679
SJPG102502.001	sp|Q8C4Q6|AIDA_MOUSE	Axin interactor, dorsalization-associated protein OS=Mus musculus GN=Aida PE=1 SV=1	Aida	1	1	110753	106544	109821	105536	127683	149499	132826	177250	151769	0.275587	0.140974	-0.487747	0.00855346	-0.21216	0.186549
SJPG103581.001	sp|Q80Y81|RNZ2_MOUSE	Zinc phosphodiesterase ELAC protein 2 OS=Mus musculus GN=Elac2 PE=1 SV=1	Elac2	6	6	41315	37611.1	36509.5	36009.3	34990.9	37054.2	37384.2	43609.5	38784.1	0.145849	0.141018	-0.0521457	0.653889	0.0937038	0.368214
SJPG101893.001	sp|Q9DCL9|PUR6_MOUSE	Multifunctional protein ADE2 OS=Mus musculus GN=Paics PE=1 SV=4	Paics	24	13	413560	348238	398639	277663	371419	327824	392843	467807	328337	0.27858	0.141089	-0.023931	0.884147	0.254649	0.118742
SJPG100230.006	tr|E9Q448|E9Q448_MOUSE	Tropomyosin alpha-1 chain OS=Mus musculus GN=Tpm1 PE=3 SV=1	Tpm1	864	32	8.73485e+07	1.24854e+08	1.05513e+08	1.26512e+08	1.11045e+08	1.27361e+08	1.14597e+08	8.51411e+07	1.12889e+08	-0.23331	0.141096	0.0210388	0.912423	-0.212271	0.213754
SJPG104579.001	sp|P59108|CPNE2_MOUSE	Copine-2 OS=Mus musculus GN=Cpne2 PE=2 SV=1	Cpne2	4	3	14797.4	15332.5	14013.9	26792.4	20379	26436.5	20391.8	23383	17886.1	-0.253051	0.141216	-0.474499	0.00899909	-0.72755	0.00140463
SJPG100287.002	sp|P52480-2|KPYM_MOUSE	Isoform M1 of Pyruvate kinase PKM OS=Mus musculus GN=Pkm	Pkm	1437	68	6.58694e+07	6.25512e+07	6.11246e+07	7.00635e+07	7.24717e+07	7.5986e+07	6.14395e+07	7.22228e+07	6.32235e+07	-0.153245	0.141342	-0.0518939	0.6453	-0.205139	0.0657435
SJPG105218.001	sp|Q9QZH3|PPIE_MOUSE	Peptidyl-prolyl cis-trans isomerase E OS=Mus musculus GN=Ppie PE=2 SV=2	Ppie	3	2	30236.9	62111.9	40724.5	49024	46290.4	48085.7	54028.8	47868	61136.9	0.178341	0.141366	-0.349252	0.23598	-0.170911	0.52392
SJPG100603.001	sp|P26043|RADI_MOUSE	Radixin OS=Mus musculus GN=Rdx PE=1 SV=3	Rdx	134	43	1.2855e+06	1.42232e+06	1.28739e+06	1.67775e+06	1.55256e+06	1.67414e+06	1.46503e+06	1.53456e+06	1.50019e+06	-0.123564	0.141373	-0.17296	0.121212	-0.296524	0.0210296
SJPG106054.001	sp|P61971|NTF2_MOUSE	Nuclear transport factor 2 OS=Mus musculus GN=Nutf2 PE=2 SV=1	Nutf2	13	7	474829	760961	635914	806140	696681	844542	689018	592838	754299	-0.207461	0.141426	-0.141085	0.499399	-0.348546	0.113394
SJPG104702.001	sp|Q9JJL8|SYSM_MOUSE	Serine--tRNA ligase, mitochondrial OS=Mus musculus GN=Sars2 PE=1 SV=2	Sars2	11	7	34658.3	56784.1	42145.5	43768.1	44705.5	41852.5	46800.7	46432.6	48221.6	0.118566	0.141647	-0.112426	0.567516	0.00613943	0.97464
SJPG101090.001	sp|Q8BTM8|FLNA_MOUSE	Filamin-A OS=Mus musculus GN=Flna PE=1 SV=5	Flna	216	78	2.32205e+06	2.15479e+06	3.09971e+06	2.65371e+06	2.68563e+06	3.03499e+06	3.25698e+06	3.18686e+06	2.88147e+06	0.155838	0.141662	-0.315801	0.0931205	-0.159963	0.353626
SJPG103421.001	sp|Q6A0A2|LAR4B_MOUSE	La-related protein 4B OS=Mus musculus GN=Larp4b PE=1 SV=2	Larp4b	8	7	24871.9	30270.2	30878.3	30267.3	28379.4	28019.2	30387.7	32612.6	31545.5	0.125779	0.141733	-0.142449	0.278195	-0.0166698	0.892857
SJPG100358.001	sp|P35980|RL18_MOUSE	60S ribosomal protein L18 OS=Mus musculus GN=Rpl18 PE=2 SV=3	Rpl18	48	11	627830	223330	437925	286801	289729	293484	320584	605398	309811	0.43398	0.141906	0.0100857	0.982238	0.444065	0.255757
SJPG109126.001	sp|Q8CFJ9|WDR24_MOUSE	WD repeat-containing protein 24 OS=Mus musculus GN=Wdr24 PE=2 SV=1	Wdr24	1	1	8535.64	13349.2	9724.82	13653.6	11572.8	15319.5	10013.2	10813.6	13270	-0.250826	0.141918	-0.124949	0.553689	-0.375775	0.101854
SJPG107831.001	sp|Q5NCS9|MID49_MOUSE	Mitochondrial dynamics protein MID49 OS=Mus musculus GN=Mief2 PE=1 SV=1	Mief2	7	5	44154.3	23343.6	32143	22331	26142.4	20533.4	27040	32657.3	23225	0.258256	0.142125	0.230635	0.397453	0.48889	0.0851946
SJPG100541.001	sp|Q6ZQ58|LARP1_MOUSE	La-related protein 1 OS=Mus musculus GN=Larp1 PE=1 SV=3	Larp1	21	14	60783.7	50539.7	60970.1	53993.6	58344	55985.8	60744.2	74884.5	57878.3	0.192668	0.142196	-0.163744	0.297916	0.0289243	0.80673
SJPG106971.001	sp|Q64735|CR1L_MOUSE	Complement component receptor 1-like protein OS=Mus musculus GN=Cr1l PE=1 SV=1	Cr1l	4	4	30066.6	27349.6	27917.8	22986.9	32196.3	27256.1	30622.5	33113.9	31527.5	0.22145	0.142346	-0.159255	0.149171	0.0621946	0.678933
SJPG101161.001	sp|Q9QXX4|CMC2_MOUSE	Calcium-binding mitochondrial carrier protein Aralar2 OS=Mus musculus GN=Slc25a13 PE=1 SV=1	Slc25a13	35	8	6.14236e+06	4.01964e+06	4.37486e+06	3.6868e+06	4.16327e+06	3.3437e+06	4.18022e+06	4.54924e+06	3.94467e+06	0.182525	0.142415	0.175329	0.36182	0.357854	0.0983844
SJPG100400.001	sp|Q91W39|NCOA5_MOUSE	Nuclear receptor coactivator 5 OS=Mus musculus GN=Ncoa5 PE=1 SV=1	Ncoa5	3	3	12164.1	9659.06	13191	11440.9	14206.4	9364.03	16896.3	15920.5	11537.4	0.342654	0.142705	-0.333923	0.132274	0.00873163	0.965357
SJPG122110.001	sp|Q91V76|CK054_MOUSE	Ester hydrolase C11orf54 homolog OS=Mus musculus PE=2 SV=1	4931406C07Rik	4	4	46949.3	50631.1	48117	44039.4	44278.7	48350.6	53139.9	51284.7	46718	0.144453	0.143077	-0.0515429	0.627619	0.0929102	0.364057
SJPG103850.001	sp|Q07076|ANXA7_MOUSE	Annexin A7 OS=Mus musculus GN=Anxa7 PE=2 SV=2	Anxa7	41	24	873861	690500	1.05099e+06	616202	510700	521790	643887	696388	557092	0.201756	0.143351	0.448038	0.0454134	0.649794	0.00909651
SJPG106289.001	sp|A2A8U2|TM201_MOUSE	Transmembrane protein 201 OS=Mus musculus GN=Tmem201 PE=2 SV=1	Tmem201	7	3	84990.5	27349.9	55156.3	30404.2	32258.7	23755.7	34837.8	59275.7	29261	0.458279	0.143404	0.361762	0.457646	0.820041	0.083736
SJPG103249.001	sp|P62849|RS24_MOUSE	40S ribosomal protein S24 OS=Mus musculus GN=Rps24 PE=2 SV=1	Rps24	37	5	1.09454e+06	263702	630250	318321	381614	291730	397527	946610	348588	0.629372	0.143432	0.157244	0.801731	0.786616	0.155348
SJPG106144.001	sp|P16627|HS71L_MOUSE	Heat shock 70 kDa protein 1-like OS=Mus musculus GN=Hspa1l PE=2 SV=4	Hspa1l	70	16	3.32661e+06	4.4223e+06	5.14306e+06	4.00227e+06	4.21897e+06	3.54624e+06	5.37465e+06	3.99002e+06	4.43798e+06	0.222824	0.143518	-0.110331	0.595211	0.112493	0.550432
SJPG103656.001	tr|Q6PD28|Q6PD28_MOUSE	Protein Ppp2r5b OS=Mus musculus GN=Ppp2r5b PE=2 SV=1	Ppp2r5b	3	2	5753.82	7245.93	7394.45	6722.59	6402.58	6464.62	6761.96	7579.4	7111.15	0.129791	0.143557	-0.0804914	0.564543	0.0492993	0.708662
SJPG105249.001	sp|Q8BGS2|BOLA2_MOUSE	BolA-like protein 2 OS=Mus musculus GN=Bola2 PE=1 SV=1	Bola2	15	4	93678.6	103000	108877	131299	138327	135898	127771	121881	124418	-0.116406	0.143798	-0.294369	0.0261549	-0.410775	0.00551486
SJPG100717.001	sp|Q6ZWY9|H2B1C_MOUSE	Histone H2B type 1-C/E/G OS=Mus musculus GN=Hist1h2bc PE=1 SV=3	H2bc4	88	10	2.45124e+06	2.1461e+06	1.93716e+06	1.95068e+06	1.84694e+06	1.89705e+06	1.92107e+06	2.40043e+06	2.10241e+06	0.168123	0.143834	0.0239758	0.86803	0.192099	0.147152
SJPG103394.001	sp|Q9EPC1|PARVA_MOUSE	Alpha-parvin OS=Mus musculus GN=Parva PE=1 SV=1	Parva	8	6	84253.8	70596.1	80032.5	70819.9	88623.7	69785.5	99089.6	92567.2	77376	0.232115	0.14386	-0.192068	0.203696	0.0400469	0.77818
SJPG100179.001	sp|Q9WVK4|EHD1_MOUSE	EH domain-containing protein 1 OS=Mus musculus GN=Ehd1 PE=1 SV=1	Ehd1	59	24	312689	297173	309767	300347	337516	308306	355974	367611	324468	0.147361	0.143886	-0.186937	0.105279	-0.0395768	0.692616
SJPG101669.001	tr|I1E4X5|I1E4X5_MOUSE	Protein 9030624J02Rik OS=Mus musculus GN=9030624J02Rik PE=4 SV=1	Vps35l	10	7	24415	24999.8	23648.1	26444.4	25563.8	27118.3	29018	29529.7	27528.8	0.121243	0.143919	-0.236216	0.0413144	-0.114973	0.241268
SJPG102118.001	sp|Q7TQK5|CCD93_MOUSE	Coiled-coil domain-containing protein 93 OS=Mus musculus GN=Ccdc93 PE=2 SV=1	Ccdc93	13	8	32881.7	31623.5	33748.1	33792.1	34785.8	35932.9	36123.6	38874.4	38930	0.12405	0.143922	-0.213184	0.0623561	-0.0891345	0.357479
SJPG105089.001	sp|P23953|EST1C_MOUSE	Carboxylesterase 1C OS=Mus musculus GN=Ces1c PE=1 SV=4	Ces1c	44	21	627561	680382	592061	740217	947470	1.07193e+06	834416	692355	762556	-0.257015	0.143955	-0.267091	0.0593478	-0.524106	0.0143153
SJPG102536.001	sp|P0C027|NUD10_MOUSE	Diphosphoinositol polyphosphate phosphohydrolase 3-alpha OS=Mus musculus GN=Nudt10 PE=1 SV=1	Nudt10	11	4	22436	21006	23646.7	21243.5	28884	22864.7	29801.2	30822.4	25174.2	0.240294	0.144134	-0.35101	0.0244595	-0.110716	0.460538
SJPG108758.001	sp|P63001|RAC1_MOUSE	Ras-related C3 botulinum toxin substrate 1 OS=Mus musculus GN=Rac1 PE=1 SV=1	Rac1	37	8	988092	583540	699676	616791	609059	578619	684715	833973	598485	0.217614	0.144158	0.0797822	0.735328	0.297396	0.178486
SJPG100984.001	sp|P32067|LA_MOUSE	Lupus La protein homolog OS=Mus musculus GN=Ssb PE=1 SV=1	Ssb	20	14	84568.4	49380.3	66413.6	49137.7	51210.5	51436.6	55770.5	79920.9	51899.6	0.279244	0.14428	0.0872451	0.738672	0.366489	0.109693
SJPG104742.001	sp|Q9JLQ2|GIT2_MOUSE	ARF GTPase-activating protein GIT2 OS=Mus musculus GN=Git2 PE=1 SV=2	Git2	11	9	62537.9	71736.7	76153.9	82045.4	79395	81274.1	87071.5	85571.2	90236.8	0.114925	0.144356	-0.325561	0.0248723	-0.210636	0.0970504
SJPG101766.001	sp|P60469|LIPA3_MOUSE	Liprin-alpha-3 OS=Mus musculus GN=Ppfia3 PE=1 SV=1	Ppfia3	2	1	21692.6	30287.3	23767	26113.1	24586.1	32345.2	38434.9	26483.2	38667.8	0.307486	0.144395	-0.444584	0.0682999	-0.137098	0.450525
SJPG108896.001	sp|Q9Z2A7|DGAT1_MOUSE	Diacylglycerol O-acyltransferase 1 OS=Mus musculus GN=Dgat1 PE=1 SV=1	Dgat1	4	3	20260.7	11981.2	15223.8	14490.6	11049.3	15543.8	14249.8	19481.3	16237.6	0.285655	0.144399	-0.0955318	0.679019	0.190123	0.431413
SJPG100173.001	sp|P62242|RS8_MOUSE	40S ribosomal protein S8 OS=Mus musculus GN=Rps8 PE=1 SV=2	Rps8	25	11	1.44111e+06	504205	873233	590392	560365	590111	634851	1.13916e+06	617756	0.398108	0.144581	0.168711	0.703955	0.566819	0.160048
SJPG121176.001	sp|P21845|TRYB2_MOUSE	Tryptase beta-2 OS=Mus musculus GN=Tpsb2 PE=1 SV=2	Tpsb2	3	2	25236.3	19611.2	17905.9	23854.7	21222.1	33753	19692.2	24202.2	17890.8	-0.334292	0.144725	0.0185454	0.920418	-0.315747	0.189053
SJPG105433.001	sp|Q02105|C1QC_MOUSE	Complement C1q subcomponent subunit C OS=Mus musculus GN=C1qc PE=2 SV=2	C1qc	6	3	6494.8	7403.24	8544.94	8610.53	9397.43	10007.9	9951.56	12349.4	9893.05	0.195421	0.145197	-0.521729	0.012377	-0.326309	0.0477774
SJPG102914.010	tr|B1AUB8|B1AUB8_MOUSE	Nuclear factor 1 OS=Mus musculus GN=Nfia PE=1 SV=1	Nfia	5	4	78980.7	32965.2	62861.1	36618.8	62390.6	34160.5	60861.9	93326.8	44126	0.561072	0.145205	-0.20495	0.624395	0.356122	0.381021
SJPG115570.001	sp|Q505K2|F16A1_MOUSE	Protein FAM160A1 OS=Mus musculus GN=Fam160a1 PE=2 SV=2	Fam160a1	3	3	29988.5	38432.2	40371.5	31300.1	39757.6	36239.1	38986.3	47610.4	38216	0.217825	0.145232	-0.202786	0.24587	0.0150386	0.926434
SJPG102906.001	sp|Q9JIQ3|DBLOH_MOUSE	Diablo homolog, mitochondrial OS=Mus musculus GN=Diablo PE=1 SV=2	Diablo	9	5	40434.3	61916.2	49535	52628	54546.9	51526.9	69100.8	53357.6	58735.9	0.183328	0.145272	-0.268098	0.19862	-0.0847702	0.624915
SJPG107118.001	sp|Q8K0C1|IPO13_MOUSE	Importin-13 OS=Mus musculus GN=Ipo13 PE=2 SV=1	Ipo13	3	2	11883.4	12978.5	11360.2	14687.9	14334	12903.4	13166.8	11548.3	12959.7	-0.154407	0.14538	-0.0565188	0.621843	-0.210926	0.0909446
SJPG102126.010	tr|D3Z5M4|D3Z5M4_MOUSE	Ankyrin-1 OS=Mus musculus GN=Ank1 PE=1 SV=1	Ank1	40	23	40381.1	44858.7	40644.7	38865.8	45492	41341.4	49636.9	46643.2	43695	0.156282	0.145482	-0.152804	0.191697	0.00347765	0.975055
SJPG100623.001	sp|P63087|PP1G_MOUSE	Serine/threonine-protein phosphatase PP1-gamma catalytic subunit OS=Mus musculus GN=Ppp1cc PE=1 SV=1	Ppp1cc	21	12	566407	669776	662175	610675	573888	529151	658405	588482	656441	0.151929	0.145554	-0.0059687	0.960266	0.145961	0.248988
SJPG100696.001	sp|Q9D6Z1|NOP56_MOUSE	Nucleolar protein 56 OS=Mus musculus GN=Nop56 PE=1 SV=2	Nop56	12	8	38567.8	16021.5	25796	20697.1	21127.9	18274.9	24556.1	36824.4	19494.9	0.380466	0.145573	-0.0484309	0.900007	0.332035	0.317278
SJPG102159.001	sp|Q8K199|COXM2_MOUSE	COX assembly mitochondrial protein 2 homolog OS=Mus musculus GN=Cmc2 PE=2 SV=1	Cmc2	3	1	8263	10503.8	9172.95	8960.78	9795.59	7516.49	10379.8	9365.3	10144.4	0.193273	0.145686	-0.102916	0.434677	0.0903568	0.55775
SJPG101687.001	sp|Q62148|AL1A2_MOUSE	Retinal dehydrogenase 2 OS=Mus musculus GN=Aldh1a2 PE=2 SV=2	Aldh1a2	12	3	121987	195972	142566	64746	89493.9	97122.1	103071	93825.9	101048	0.265379	0.145715	0.600757	0.0160846	0.866136	0.00812262
SJPG100875.001	sp|O08583|THOC4_MOUSE	THO complex subunit 4 OS=Mus musculus GN=Alyref PE=1 SV=3	Alyref	9	4	78119	29787.4	44563.8	34819.5	36780.6	35498.7	40128.4	65008.3	36632.5	0.357254	0.145749	0.0392924	0.922657	0.396546	0.272686
SJPG101888.001	sp|Q60931|VDAC3_MOUSE	Voltage-dependent anion-selective channel protein 3 OS=Mus musculus GN=Vdac3 PE=1 SV=1	Vdac3	71	14	7.36955e+06	4.8445e+06	5.90273e+06	3.80881e+06	4.83909e+06	3.38147e+06	4.96777e+06	5.15857e+06	4.17458e+06	0.259823	0.145854	0.326036	0.117356	0.585859	0.0253302
SJPG101913.001	sp|Q8C0J2|A16L1_MOUSE	Autophagy-related protein 16-1 OS=Mus musculus GN=Atg16l1 PE=1 SV=1	Atg16l1	6	6	17452.2	23708.2	18615.4	23735.9	21741.1	24436.5	19808.4	20259.8	22851.6	-0.15317	0.145875	-0.0839116	0.587693	-0.237081	0.142598
SJPG109552.001	sp|Q8K440|ABC8B_MOUSE	ATP-binding cassette sub-family A member 8-B OS=Mus musculus GN=Abca8b PE=2 SV=2	Abca8b	5	5	47715.9	25295.5	32371.2	20051.6	22110.2	20192.8	22770.6	21945.7	23450	0.129476	0.146051	0.579121	0.0430244	0.708597	0.0199033
SJPG101565.001	sp|Q9ESW4|AGK_MOUSE	Acylglycerol kinase, mitochondrial OS=Mus musculus GN=Agk PE=1 SV=1	Agk	11	5	14893.1	18917.7	13091.5	14924.9	14740.5	16157.1	16216.1	16425.9	17458	0.129206	0.146228	-0.111427	0.493642	0.0177792	0.911059
SJPG102247.001	sp|P01831|THY1_MOUSE	Thy-1 membrane glycoprotein OS=Mus musculus GN=Thy1 PE=1 SV=1	Thy1	16	4	123495	97562.3	100881	104405	127938	151805	148493	136205	178905	0.278505	0.146233	-0.524623	0.012535	-0.246118	0.198761
SJPG103236.001	sp|Q8CFI7|RPB2_MOUSE	DNA-directed RNA polymerase II subunit RPB2 OS=Mus musculus GN=Polr2b PE=2 SV=2	Polr2b	8	7	24458.7	22924.4	21267.6	24199.2	22227.3	26725.6	27443	28888.4	25489.9	0.16378	0.146462	-0.253654	0.0536485	-0.0898738	0.459094
SJPG104123.001	sp|Q9JJA4|WDR12_MOUSE	Ribosome biogenesis protein WDR12 OS=Mus musculus GN=Wdr12 PE=2 SV=1	Wdr12	4	3	11331.7	12427.4	12847.9	11415.1	12308.8	11405.2	13139.5	14075.4	11872.7	0.151471	0.146481	-0.0931007	0.438627	0.0583706	0.577072
SJPG109375.002	tr|G3X9E8|G3X9E8_MOUSE	MCG15724, isoform CRA_a OS=Mus musculus GN=Ppp2r3a PE=4 SV=1	Ppp2r3a	15	12	63403.7	66074.1	68257.3	61936.9	64656.8	57034.8	66860.3	74310.6	63581.7	0.155962	0.146518	-0.0478983	0.663321	0.108064	0.308953
SJPG100064.001	sp|P54775|PRS6B_MOUSE	26S protease regulatory subunit 6B OS=Mus musculus GN=Psmc4 PE=1 SV=2	Psmc4	65	22	346522	529535	392986	605446	498601	620938	483631	442824	560099	-0.21467	0.1466	-0.244725	0.233018	-0.459395	0.0446738
SJPG111602.001	sp|Q9Z0G2|SRPK3_MOUSE	SRSF protein kinase 3 OS=Mus musculus GN=Srpk3 PE=2 SV=1	Srpk3	9	7	55594.8	58940.3	57482.5	63567.8	55803.5	62578.2	68926.8	69203.8	63013.4	0.145755	0.146782	-0.224749	0.0557663	-0.0789948	0.452921
SJPG102590.001	sp|Q91Z67|SRGP2_MOUSE	SLIT-ROBO Rho GTPase-activating protein 2 OS=Mus musculus GN=Srgap2 PE=1 SV=2	Srgap2	3	3	18913	19214.1	23507.2	21956.2	24780.8	25266.5	26289.9	29955.9	24940.5	0.171586	0.146784	-0.400397	0.0226976	-0.228811	0.118254
SJPG105484.001	sp|Q9DBM2|ECHP_MOUSE	Peroxisomal bifunctional enzyme OS=Mus musculus GN=Ehhadh PE=1 SV=4	Ehhadh	4	3	27738.1	18616.7	20164.6	17228.1	20250.3	18298.3	20470	24818.1	19177	0.203291	0.147103	0.0320014	0.869321	0.235293	0.216139
SJPG107307.001	sp|Q99J23|GHDC_MOUSE	GH3 domain-containing protein OS=Mus musculus GN=Ghdc PE=2 SV=2	Ghdc	7	7	44683.6	16845.6	27378.7	20682.4	20227	20277.3	22048	36749.8	21572.7	0.34768	0.147161	0.0791945	0.844889	0.426874	0.243466
SJPG108416.001	sp|P50285|FMO1_MOUSE	Dimethylaniline monooxygenase [N-oxide-forming] 1 OS=Mus musculus GN=Fmo1 PE=1 SV=1	Fmo1	11	9	83971.5	38465	58986	37141.6	41761.1	32124.5	47300.8	83858	35966.5	0.505864	0.147312	0.139119	0.735781	0.644983	0.0612319
SJPG100507.001	sp|P07091|S10A4_MOUSE	Protein S100-A4 OS=Mus musculus GN=S100a4 PE=1 SV=1	S100a4	4	4	67535.3	65060.4	63469.8	53570.1	75030.7	105202	78745.9	128356	111957	0.473389	0.147404	-0.673555	0.010803	-0.200166	0.432007
SJPG108453.001	sp|Q8CD92|TTC27_MOUSE	Tetratricopeptide repeat protein 27 OS=Mus musculus GN=Ttc27 PE=2 SV=2	Ttc27	5	4	16167.9	21958.1	16078.1	19954.7	20289.2	17993.1	19075	14988	17322.9	-0.18557	0.147493	0.0682691	0.696437	-0.117301	0.465348
SJPG105492.001	sp|Q9CZD5|IF3M_MOUSE	Translation initiation factor IF-3, mitochondrial OS=Mus musculus GN=Mtif3 PE=1 SV=1	Mtif3	3	3	51213.3	59040	65559.3	56120	72849.8	44966.8	79852.6	84280.9	57913.7	0.361384	0.147684	-0.325147	0.117605	0.0362374	0.860366
SJPG103102.006	tr|F6RMJ1|F6RMJ1_MOUSE	SUN domain-containing protein 1 (Fragment) OS=Mus musculus GN=Sun1 PE=4 SV=1	Sun1	2	2	30093.7	18780.7	23044.9	23656.6	23277.4	22502.7	21065.9	22691.5	19184.3	-0.144761	0.147803	0.168724	0.400744	0.0239628	0.897115
SJPG104279.001	sp|Q8C4X2|KC1G3_MOUSE	Casein kinase I isoform gamma-3 OS=Mus musculus GN=Csnk1g3 PE=1 SV=2	Csnk1g3	3	3	50170.3	17117.8	27219.9	16562.9	22580.4	20707.3	21386.9	40954.2	22369	0.446359	0.147992	0.0849176	0.852341	0.531277	0.20864
SJPG100990.001	sp|Q9JKB1|UCHL3_MOUSE	Ubiquitin carboxyl-terminal hydrolase isozyme L3 OS=Mus musculus GN=Uchl3 PE=1 SV=2	Uchl3	51	20	140832	198409	167074	214637	221246	229798	203261	174496	217161	-0.16754	0.148288	-0.240788	0.182868	-0.408328	0.0269908
SJPG107083.001	tr|E9Q236|E9Q236_MOUSE	Protein Abcc4 OS=Mus musculus GN=Abcc4 PE=1 SV=1	Abcc4	14	11	80082.6	33422.1	52802.9	27835.9	33255.8	28476.8	33942	46729.7	30269.1	0.288306	0.148386	0.519218	0.170682	0.807524	0.0366594
SJPG103806.002	tr|E9QN31|E9QN31_MOUSE	Probable 28S rRNA (cytosine-C(5))-methyltransferase OS=Mus musculus GN=Nop2 PE=4 SV=1	Nop2	5	5	42015.4	13430.6	24773.3	14493.8	15670.6	14410.2	16282.4	26726.8	15538.3	0.348944	0.148421	0.349266	0.450833	0.698211	0.117797
SJPG103806.001	sp|Q922K7|NOP2_MOUSE	Probable 28S rRNA (cytosine-C(5))-methyltransferase OS=Mus musculus GN=Nop2 PE=1 SV=1	Nop2	4	4	26832.5	8577.21	15821.1	9256.25	10007.8	9202.86	10398.5	17068.6	9923.28	0.348944	0.148421	0.349266	0.450833	0.698211	0.117797
SJPG103118.001	sp|Q9EPN1|NBEA_MOUSE	Neurobeachin OS=Mus musculus GN=Nbea PE=2 SV=1	Nbea	1	1	10271.1	9278.94	10659	10663.3	10646.5	12912	12131.1	13596.9	12755.4	0.173783	0.148504	-0.350133	0.0152721	-0.176351	0.19407
SJPG102670.001	sp|Q9D1G5|LRC57_MOUSE	Leucine-rich repeat-containing protein 57 OS=Mus musculus GN=Lrrc57 PE=2 SV=1	Lrrc57	6	4	26593.4	29014.8	20520.6	24513.6	28068	33409.7	33236	33031.4	31887.5	0.202266	0.148551	-0.381548	0.0401582	-0.179282	0.350707
SJPG102670.002	tr|Q8JZX5|Q8JZX5_MOUSE	Leucine rich repeat containing 57 OS=Mus musculus GN=Lrrc57 PE=2 SV=1	Lrrc57	7	5	26593.4	29014.8	20520.6	24513.6	28068	33409.7	33236	33031.4	31887.5	0.202266	0.148551	-0.381548	0.0401582	-0.179282	0.350707
SJPG101298.001	sp|Q64727|VINC_MOUSE	Vinculin OS=Mus musculus GN=Vcl PE=1 SV=4	Vcl	206	80	544644	775862	729300	665941	617286	686284	714789	705968	723625	0.124074	0.148626	-0.0815788	0.611183	0.042495	0.792432
SJPG107089.001	sp|Q6DID7|WLS_MOUSE	Protein wntless homolog OS=Mus musculus GN=Wls PE=1 SV=1	Wls	2	2	59406	14543.3	33942.8	12040.1	9194.12	10097.4	10612.7	19042.8	12200.3	0.380446	0.148649	1.19071	0.0583679	1.57115	0.0158334
SJPG101389.001	sp|P70122|SBDS_MOUSE	Ribosome maturation protein SBDS OS=Mus musculus GN=Sbds PE=1 SV=4	Sbds	18	9	134097	97453.4	105837	98399.8	114042	93882.6	113629	131533	105941	0.195931	0.148665	-0.065037	0.694013	0.130894	0.424711
SJPG120526.001	sp|Q8CEZ1|SMCO1_MOUSE	Single-pass membrane and coiled-coil domain-containing protein 1 OS=Mus musculus GN=Smco1 PE=2 SV=3	Smco1	7	4	62990.4	46295.2	56128.6	48394.7	54050.4	44985.1	56955.8	58610.8	50364.4	0.171603	0.149133	-0.012894	0.931908	0.158709	0.317209
SJPG101422.001	sp|Q9CW03|SMC3_MOUSE	Structural maintenance of chromosomes protein 3 OS=Mus musculus GN=Smc3 PE=1 SV=2	Smc3	27	23	173761	191342	179756	180510	181659	181612	196176	199440	191424	0.110235	0.149183	-0.108525	0.291083	0.00170951	0.985558
SJPG102279.006	sp|P01899|HA11_MOUSE	H-2 class I histocompatibility antigen, D-B alpha chain OS=Mus musculus GN=H2-D1 PE=1 SV=2	H2-D1	13	7	25884.2	35309.3	30526.3	34303.8	41329.8	52889.4	46578.1	61095.1	49432.7	0.302548	0.14928	-0.777999	0.00275542	-0.475451	0.0482862
SJPG104849.001	sp|Q8BG51|MIRO1_MOUSE	Mitochondrial Rho GTPase 1 OS=Mus musculus GN=Rhot1 PE=2 SV=1	Rhot1	11	9	220894	93396.8	129554	102878	109593	93984.7	115175	185677	104776	0.360111	0.149768	0.0848094	0.822103	0.444921	0.189031
SJPG103085.001	sp|P25444|RS2_MOUSE	40S ribosomal protein S2 OS=Mus musculus GN=Rps2 PE=2 SV=3	Rps2	36	13	4.82643e+06	1.64639e+06	2.41245e+06	2.06557e+06	1.82558e+06	2.09805e+06	2.03664e+06	3.52228e+06	2.25507e+06	0.343977	0.150261	0.081628	0.851084	0.425605	0.293926
SJPG108022.001	sp|Q61398|PCOC1_MOUSE	Procollagen C-endopeptidase enhancer 1 OS=Mus musculus GN=Pcolce PE=1 SV=2	Pcolce	16	6	60455.5	61466.6	48302.4	67898.7	56766.4	123467	105410	88672.3	176373	0.597506	0.15029	-1.06641	0.00636958	-0.4689	0.159604
SJPG100600.001	sp|Q9WV92|E41L3_MOUSE	Band 4.1-like protein 3 OS=Mus musculus GN=Epb41l3 PE=1 SV=1	Epb41l3	28	13	68007	34586.8	39199.5	32519.9	48619.6	52960.2	90832.7	56900.4	45015.5	0.491435	0.150443	-0.445112	0.243238	0.0463228	0.883767
SJPG107201.001	sp|Q6P5B0|RRP12_MOUSE	RRP12-like protein OS=Mus musculus GN=Rrp12 PE=1 SV=1	Rrp12	7	6	39177.5	18176.6	28140.7	19363.9	19637.1	16068.3	21204.3	30177	18502.7	0.318122	0.150492	0.253075	0.452712	0.571196	0.0822743
SJPG104156.001	sp|P62307|RUXF_MOUSE	Small nuclear ribonucleoprotein F OS=Mus musculus GN=Snrpf PE=2 SV=1	Snrpf	2	1	8495.88	10846.3	10235.3	13644	11471.4	12214.6	13833.4	13333.6	14053.8	0.146423	0.150701	-0.4862	0.0066226	-0.339777	0.0405331
SJPG101072.001	sp|P68254|1433T_MOUSE	14-3-3 protein theta OS=Mus musculus GN=Ywhaq PE=1 SV=1	Ywhaq	37	16	5.96373e+06	7.53674e+06	6.92166e+06	7.22826e+06	7.29857e+06	7.88809e+06	8.48484e+06	8.02502e+06	7.93198e+06	0.125378	0.150973	-0.265266	0.066165	-0.139888	0.283649
SJPG109654.001	sp|Q9Z0Z3|SKP2_MOUSE	S-phase kinase-associated protein 2 OS=Mus musculus GN=Skp2 PE=1 SV=1	Skp2	1	1	24138.8	6630.66	32049.7	8414.1	24232	7182.69	33295.5	44866.7	10078.2	1.12061	0.15101	-0.517772	0.52316	0.602834	0.425787
SJPG107016.001	sp|O70362|PHLD_MOUSE	Phosphatidylinositol-glycan-specific phospholipase D OS=Mus musculus GN=Gpld1 PE=1 SV=1	Gpld1	8	6	31738	31164.5	30638.1	36090.5	45706.5	37677.6	52458.8	46249.6	40626	0.221767	0.151099	-0.567195	0.00302744	-0.345428	0.0254657
SJPG107016.002	tr|Q8VCU2|Q8VCU2_MOUSE	Glycosylphosphatidylinositol specific phospholipase D1 OS=Mus musculus GN=Gpld1 PE=2 SV=1	Gpld1	10	7	31738	31164.5	30638.1	36090.5	45706.5	37677.6	52458.8	46249.6	40626	0.221767	0.151099	-0.567195	0.00302744	-0.345428	0.0254657
SJPG109277.001	sp|P97872|FMO5_MOUSE	Dimethylaniline monooxygenase [N-oxide-forming] 5 OS=Mus musculus GN=Fmo5 PE=2 SV=4	Fmo5	10	7	77791.1	27032.9	45687.6	25591.9	25215.5	23430.1	25838	44109.7	27024.9	0.342174	0.151305	0.54708	0.22753	0.889253	0.0457682
SJPG102679.001	sp|O35114|SCRB2_MOUSE	Lysosome membrane protein 2 OS=Mus musculus GN=Scarb2 PE=1 SV=3	Scarb2	9	5	38132.5	35412.6	35979.4	36956.1	38331.1	37638	38794.2	52250.1	40370.1	0.206015	0.151359	-0.250703	0.121615	-0.0446881	0.634302
SJPG101961.003	tr|Q3U1U4|Q3U1U4_MOUSE	Integrin alpha-M OS=Mus musculus GN=Itgam PE=2 SV=1	Gm49368	4	2	218177	62117.6	175945	64207	50673.2	47471.2	95843.6	174238	45012.1	0.760993	0.151369	0.555167	0.414782	1.31616	0.0273354
SJPG103243.001	sp|P60335|PCBP1_MOUSE	Poly(rC)-binding protein 1 OS=Mus musculus GN=Pcbp1 PE=1 SV=1	Pcbp1	50	14	279739	301272	334580	331644	373567	286648	409884	413126	333056	0.222427	0.151539	-0.333354	0.0439354	-0.110927	0.442225
SJPG100294.001	sp|Q9CPU0|LGUL_MOUSE	Lactoylglutathione lyase OS=Mus musculus GN=Glo1 PE=1 SV=3	Glo1	88	12	1.42805e+06	2.65455e+06	1.52957e+06	2.06167e+06	1.56686e+06	2.12599e+06	1.70555e+06	1.14879e+06	1.75757e+06	-0.331962	0.151636	0.250567	0.41493	-0.0813955	0.767359
SJPG104150.002	tr|Q8CFB8|Q8CFB8_MOUSE	NAD+ ADP-ribosyltransferase 3 PARP-3 OS=Mus musculus GN=Parp3 PE=2 SV=1	Parp3	23	15	207872	187713	198740	177000	191918	187454	229912	286498	175982	0.288085	0.151753	-0.19331	0.337681	0.0947759	0.35637
SJPG102914.001	sp|Q02780|NFIA_MOUSE	Nuclear factor 1 A-type OS=Mus musculus GN=Nfia PE=1 SV=1	Nfia	5	4	76191.1	27520.7	60734.4	31011.9	60859.5	28944.7	55085	91764.7	40644.5	0.637018	0.151777	-0.230001	0.629526	0.407018	0.400401
SJPG104931.015	tr|F6V0P5|F6V0P5_MOUSE	Calcium-activated potassium channel subunit alpha-1 OS=Mus musculus GN=Kcnma1 PE=4 SV=2	Kcnma1	4	4	26756.1	6270.27	14730.6	7394.55	9095.19	6444.35	9557.06	14745.3	7495.66	0.4284	0.151877	0.408757	0.475579	0.837158	0.142545
SJPG101271.001	sp|O70318|E41L2_MOUSE	Band 4.1-like protein 2 OS=Mus musculus GN=Epb41l2 PE=1 SV=2	Epb41l2	50	26	285063	185835	196077	170643	207489	243925	362058	231318	221404	0.367441	0.152085	-0.278683	0.309356	0.0887582	0.688163
SJPG102413.001	sp|P54823|DDX6_MOUSE	Probable ATP-dependent RNA helicase DDX6 OS=Mus musculus GN=Ddx6 PE=1 SV=1	Ddx6	21	11	264812	214701	271614	219260	237714	200312	258395	268187	219808	0.181648	0.152153	0.00659932	0.964032	0.188247	0.202844
SJPG109598.001	sp|Q80U44|ZFY16_MOUSE	Zinc finger FYVE domain-containing protein 16 OS=Mus musculus GN=Zfyve16 PE=1 SV=2	Zfyve16	3	2	9471.7	7264.13	9629.4	6983.38	7993.81	6457.9	7584.92	8096.67	8281.83	0.165512	0.152343	0.127149	0.395496	0.292661	0.0995008
SJPG100800.001	sp|A2APV2|FMNL2_MOUSE	Formin-like protein 2 OS=Mus musculus GN=Fmnl2 PE=2 SV=2	Fmnl2	4	4	12860.5	10083.3	10889.7	11704	11298.1	12182	12400.3	12660.9	13126.9	0.118479	0.152351	-0.181802	0.18246	-0.0633229	0.61705
SJPG100273.001	sp|Q922F4|TBB6_MOUSE	Tubulin beta-6 chain OS=Mus musculus GN=Tubb6 PE=1 SV=1	Tubb6	57	19	1.42191e+06	1.55448e+06	1.51529e+06	1.71349e+06	1.61599e+06	1.79361e+06	1.89157e+06	1.97841e+06	1.76161e+06	0.1362	0.152645	-0.325656	0.0161761	-0.189455	0.0941859
SJPG110691.001	tr|Q4LDF6|Q4LDF6_MOUSE	Protein Cfhr2 OS=Mus musculus GN=Cfhr2 PE=2 SV=1	Cfhr2	8	4	174932	209718	197907	230062	250794	216948	281162	244270	251486	0.154826	0.152671	-0.416761	0.0109836	-0.261935	0.0603624
SJPG103617.001	sp|Q3TW96|UAP1L_MOUSE	UDP-N-acetylhexosamine pyrophosphorylase-like protein 1 OS=Mus musculus GN=Uap1l1 PE=2 SV=1	Uap1l1	20	14	71521.7	95109.1	80523.4	108493	111223	128438	117972	137816	136538	0.172786	0.152708	-0.672965	0.00264333	-0.500179	0.0106503
SJPG101282.001	sp|Q9R1T2|SAE1_MOUSE	SUMO-activating enzyme subunit 1 OS=Mus musculus GN=Sae1 PE=1 SV=1	Sae1	14	11	157480	196437	180078	189796	181305	206079	207822	212824	209323	0.128225	0.152883	-0.244291	0.0744007	-0.116067	0.368739
SJPG100527.001	sp|Q8BGB7|ENOPH_MOUSE	Enolase-phosphatase E1 OS=Mus musculus GN=Enoph1 PE=2 SV=1	Enoph1	7	5	97098.9	108285	117885	76067.1	78627.7	78471.6	103122	79770.1	83495.2	0.183115	0.152934	0.283898	0.0885391	0.467013	0.00408377
SJPG100062.001	sp|P99024|TBB5_MOUSE	Tubulin beta-5 chain OS=Mus musculus GN=Tubb5 PE=1 SV=1	Tubb5	348	28	1.53925e+06	1.56636e+06	1.60101e+06	1.72843e+06	1.69085e+06	1.77094e+06	2.01634e+06	1.88252e+06	1.78081e+06	0.128403	0.152972	-0.269433	0.0308505	-0.14103	0.153989
SJPG105349.001	sp|Q8BT60|CPNE3_MOUSE	Copine-3 OS=Mus musculus GN=Cpne3 PE=2 SV=2	Cpne3	24	11	147625	144538	136823	137822	136641	145064	134805	129311	119676	-0.129678	0.153015	0.161617	0.152993	0.0319382	0.737615
SJPG100233.001	sp|Q60766|IRGM1_MOUSE	Immunity-related GTPase family M protein 1 OS=Mus musculus GN=Irgm1 PE=1 SV=1	Irgm1	14	7	129715	46011.1	81872.6	53626.2	58433.7	50030.7	61657.6	173949	59106.5	0.671878	0.153015	-0.125182	0.822958	0.546696	0.172493
SJPG100167.001	sp|Q6NZB0|DNJC8_MOUSE	DnaJ homolog subfamily C member 8 OS=Mus musculus GN=Dnajc8 PE=2 SV=2	Dnajc8	20	11	46395.5	53649.2	53017.8	55414.8	57326.7	55759.8	59641.4	60961.2	61148.2	0.10927	0.153436	-0.250832	0.0482518	-0.141561	0.207057
SJPG105292.001	sp|P84089|ERH_MOUSE	Enhancer of rudimentary homolog OS=Mus musculus GN=Erh PE=1 SV=1	Erh	10	4	55840	68297.4	69579.3	73103.3	75811.2	82971.3	78662.5	98872.4	85613.1	0.178039	0.153489	-0.44243	0.0187991	-0.264391	0.0750499
SJPG105011.001	sp|P62911|RL32_MOUSE	60S ribosomal protein L32 OS=Mus musculus GN=Rpl32 PE=1 SV=2	Rpl32	27	9	658538	279300	463391	311717	372739	305758	392255	660703	328730	0.420634	0.153875	0.000204634	0.999589	0.420838	0.213848
SJPG101447.001	sp|Q8CHH9|SEPT8_MOUSE	Septin-8 OS=Mus musculus GN=Sept8 PE=1 SV=4	Septin8	20	14	157240	205988	181570	202952	215848	229382	250677	218598	251333	0.151602	0.153889	-0.40922	0.0218527	-0.257618	0.090657
SJPG111198.001	sp|Q5ND29|RILP_MOUSE	Rab-interacting lysosomal protein OS=Mus musculus GN=Rilp PE=2 SV=1	Rilp	9	7	80266	101250	87472.2	87895.9	92427.2	87440.8	100980	91925.7	98885	0.123266	0.154002	-0.12292	0.348145	0.000345932	0.997723
SJPG107139.001	sp|Q8BGY7|F210A_MOUSE	Protein FAM210A OS=Mus musculus GN=Fam210a PE=2 SV=1	Fam210a	14	5	171337	121884	134710	114924	159524	100732	149278	161966	138858	0.28744	0.154183	-0.0850341	0.598857	0.202406	0.373609
SJPG101999.001	sp|Q63850|NUP62_MOUSE	Nuclear pore glycoprotein p62 OS=Mus musculus GN=Nup62 PE=1 SV=2	Nup62	9	5	54075.1	65812.8	63643.4	65161.4	68069.1	62715.9	76911.7	75106.2	65498.5	0.147915	0.154225	-0.246751	0.0941452	-0.0988363	0.412622
SJPG104908.001	sp|Q9DCJ5|NDUA8_MOUSE	NADH dehydrogenase [ubiquinone] 1 alpha subcomplex subunit 8 OS=Mus musculus GN=Ndufa8 PE=1 SV=3	Ndufa8	48	7	4.6573e+06	5.07792e+06	5.10165e+06	4.10461e+06	4.99586e+06	4.01102e+06	4.94877e+06	4.79188e+06	4.9236e+06	0.168475	0.154281	0.0157732	0.872681	0.184248	0.175887
SJPG100987.001	sp|Q9Z2D6|MECP2_MOUSE	Methyl-CpG-binding protein 2 OS=Mus musculus GN=Mecp2 PE=1 SV=1	Mecp2	30	17	307249	62353.9	160279	72401.2	87891.3	69424.3	88939.9	185352	79420.2	0.522452	0.154311	0.409932	0.529609	0.932384	0.132581
SJPG101969.001	sp|Q6PGL7|FAM21_MOUSE	WASH complex subunit FAM21 OS=Mus musculus GN=Fam21 PE=1 SV=1	Washc2	3	3	13485.8	15060.7	13064.7	13750.2	14013	17252.2	15739.7	17711.3	17530.5	0.185313	0.154766	-0.293679	0.0342184	-0.108366	0.42921
SJPG100816.001	sp|P24547|IMDH2_MOUSE	Inosine-5'-monophosphate dehydrogenase 2 OS=Mus musculus GN=Impdh2 PE=1 SV=2	Impdh2	20	11	62828.6	77858.1	76657.2	89861.3	95063.4	90870.8	87114.8	84401.3	83399.4	-0.113395	0.154825	-0.236511	0.09092	-0.349907	0.0228283
SJPG100723.001	sp|Q8BVY0|RL1D1_MOUSE	Ribosomal L1 domain-containing protein 1 OS=Mus musculus GN=Rsl1d1 PE=2 SV=1	Rsl1d1	11	6	121900	17469.1	63042.9	23683.6	26918.5	21548.6	29488.8	67405.1	24208.8	0.602825	0.155106	0.493402	0.533506	1.09623	0.144761
SJPG102500.001	tr|E9Q7M2|E9Q7M2_MOUSE	Protein Tsc22d2 OS=Mus musculus GN=Tsc22d2 PE=4 SV=1	Tsc22d2	3	2	32302.8	45035.6	41074.1	45091.5	39892.8	44904.6	45854.9	48939.5	47575.4	0.134148	0.15514	-0.279113	0.0993745	-0.144965	0.364584
SJPG107728.001	sp|Q05AA6|DRP2_MOUSE	Dystrophin-related protein 2 OS=Mus musculus GN=Drp2 PE=2 SV=1	Drp2	12	4	26406.3	32882.6	28161.8	29867.4	31216.6	32700.1	36924	31592.7	35318.6	0.144799	0.155206	-0.250877	0.0919883	-0.106078	0.396173
SJPG105003.001	sp|P60764|RAC3_MOUSE	Ras-related C3 botulinum toxin substrate 3 OS=Mus musculus GN=Rac3 PE=1 SV=1	Rac3	27	5	990747	594110	689357	617366	614774	580814	682460	832862	599614	0.209532	0.155224	0.0838805	0.719173	0.293413	0.178522
SJPG104448.001	sp|Q9D0W5|PPIL1_MOUSE	Peptidyl-prolyl cis-trans isomerase-like 1 OS=Mus musculus GN=Ppil1 PE=2 SV=1	Ppil1	12	7	48217.3	37460.1	42961.6	44421.4	44413.8	44884.9	48121.1	50511.2	46346.3	0.115745	0.155321	-0.179258	0.196425	-0.0635134	0.611415
SJPG107270.001	tr|Q5SXC4|Q5SXC4_MOUSE	Protein Vezf1 OS=Mus musculus GN=Vezf1 PE=1 SV=1	Vezf1	5	4	118199	16501	63812.8	18956.1	32519.1	19241.8	34925.3	73638.5	21672.3	0.74413	0.155328	0.386321	0.639008	1.13045	0.153627
SJPG102591.001	sp|A2AJI0|MA7D1_MOUSE	MAP7 domain-containing protein 1 OS=Mus musculus GN=Map7d1 PE=1 SV=1	Map7d1	28	20	156056	63234.3	102390	63268	64750.2	73787	73928.3	115827	69733.6	0.327383	0.155383	0.252943	0.508385	0.580326	0.111278
SJPG102093.001	sp|Q6P549|SHIP2_MOUSE	Phosphatidylinositol 3,4,5-trisphosphate 5-phosphatase 2 OS=Mus musculus GN=Inppl1 PE=1 SV=1	Inppl1	44	25	130429	121271	132634	117781	113799	109168	121906	128049	120047	0.118978	0.155617	0.0542936	0.589644	0.173271	0.111504
SJPG105818.001	sp|Q8R3Q2|PP6R2_MOUSE	Serine/threonine-protein phosphatase 6 regulatory subunit 2 OS=Mus musculus GN=Ppp6r2 PE=1 SV=1	Ppp6r2	7	5	12832.8	17896	14775.3	19209.7	17164.4	20958.5	15731.6	17828.2	17429.3	-0.166479	0.155669	-0.175561	0.27638	-0.34204	0.0649853
SJPG113013.001	sp|Q8BZQ2|CRLD2_MOUSE	Cysteine-rich secretory protein LCCL domain-containing 2 OS=Mus musculus GN=Crispld2 PE=1 SV=1	Crispld2	2	2	26435.6	22640	28723.6	22705.2	32371.6	40379	31328.3	42987.5	57409.3	0.460435	0.155814	-0.723025	0.0193044	-0.26259	0.282571
SJPG102629.001	sp|Q9D8E6|RL4_MOUSE	60S ribosomal protein L4 OS=Mus musculus GN=Rpl4 PE=1 SV=3	Rpl4	60	24	2.94905e+06	737270	1.6629e+06	889445	876451	923118	949381	2.03628e+06	990726	0.470748	0.155833	0.305553	0.595673	0.776301	0.144272
SJPG107383.001	sp|Q05144|RAC2_MOUSE	Ras-related C3 botulinum toxin substrate 2 OS=Mus musculus GN=Rac2 PE=2 SV=1	Rac2	25	7	640423	382342	429067	391857	403499	372502	444017	546637	384239	0.22102	0.155858	0.0572954	0.811842	0.278316	0.208969
SJPG100230.003	tr|F8WID5|F8WID5_MOUSE	Tropomyosin alpha-1 chain OS=Mus musculus GN=Tpm1 PE=3 SV=1	Tpm1	1735	43	8.83763e+07	1.221e+08	1.0448e+08	1.27175e+08	1.12391e+08	1.23978e+08	1.15569e+08	8.89656e+07	1.1349e+08	-0.200928	0.155858	-0.0165396	0.924786	-0.217468	0.175502
SJPG100415.001	tr|Q7JCY9|Q7JCY9_MOUSE	ATP synthase subunit a OS=Mus musculus GN=mt-Atp6 PE=4 SV=1	mt-Atp6	5	4	14004.7	12580.1	17136.7	12409.3	15201.7	9779.25	16864.1	17390.8	12402	0.326471	0.155888	-0.0895766	0.641655	0.236895	0.272979
SJPG102117.001	sp|Q9JMH9|MY18A_MOUSE	Unconventional myosin-XVIIIa OS=Mus musculus GN=Myo18a PE=1 SV=2	Myo18a	96	56	90026.7	94662	86393.2	99272	82331.3	92098.2	98836	101097	102270	0.147006	0.15613	-0.157654	0.139204	-0.010648	0.925423
SJPG102117.010	tr|K3W4L0|K3W4L0_MOUSE	Unconventional myosin-XVIIIa OS=Mus musculus GN=Myo18a PE=1 SV=1	Myo18a	96	56	90026.7	94662	86393.2	99272	82331.3	92098.2	98836	101097	102270	0.147006	0.15613	-0.157654	0.139204	-0.010648	0.925423
SJPG105435.001	sp|Q8CI70|LRC20_MOUSE	Leucine-rich repeat-containing protein 20 OS=Mus musculus GN=Lrrc20 PE=2 SV=1	Lrrc20	33	10	259536	374880	300078	335700	328064	357299	320859	269448	325507	-0.161216	0.156158	0.0176872	0.918264	-0.143529	0.377588
SJPG101586.001	sp|O88746|TOM1_MOUSE	Target of Myb protein 1 OS=Mus musculus GN=Tom1 PE=1 SV=1	Tom1	22	12	33588	39968.5	39679.6	37859.1	42180.3	37261.6	42701.5	44102.4	41552.9	0.131732	0.156263	-0.184962	0.143144	-0.05323	0.660607
SJPG100792.001	sp|P47757|CAPZB_MOUSE	F-actin-capping protein subunit beta OS=Mus musculus GN=Capzb PE=1 SV=3	Capzb	292	22	2.99699e+06	3.76106e+06	3.30589e+06	3.97807e+06	3.49044e+06	3.90441e+06	3.47466e+06	3.11079e+06	3.63249e+06	-0.155157	0.156488	-0.0251405	0.849104	-0.180297	0.188413
SJPG107997.001	sp|Q8R3E3|WIPI1_MOUSE	WD repeat domain phosphoinositide-interacting protein 1 OS=Mus musculus GN=Wipi1 PE=1 SV=1	Wipi1	9	4	107926	101177	104592	113470	139698	125019	134762	146418	139903	0.159386	0.156529	-0.424412	0.00351987	-0.265026	0.0518661
SJPG112389.002	tr|B2RQK7|B2RQK7_MOUSE	Synaptopodin 2-like protein OS=Mus musculus GN=Synpo2l PE=2 SV=1	Synpo2l	157	34	521470	673745	623150	637240	628060	640717	683865	662024	719817	0.115266	0.156614	-0.191286	0.177923	-0.0760199	0.552778
SJPG100287.001	sp|P52480|KPYM_MOUSE	Pyruvate kinase PKM OS=Mus musculus GN=Pkm PE=1 SV=4	Pkm	1091	58	6.65637e+07	6.2353e+07	6.11427e+07	7.00442e+07	7.19361e+07	7.56272e+07	6.1278e+07	7.22139e+07	6.35894e+07	-0.145818	0.156797	-0.0496854	0.662033	-0.195504	0.0783504
SJPG102447.001	sp|Q91YP2|NEUL_MOUSE	Neurolysin, mitochondrial OS=Mus musculus GN=Nln PE=2 SV=1	Nln	8	7	14519.4	20226.5	17057.9	18808.6	20211	21850.6	20638	23984.7	23259.1	0.157001	0.156828	-0.40018	0.0347873	-0.243179	0.145679
SJPG102241.001	sp|Q641K1|CBPC1_MOUSE	Cytosolic carboxypeptidase 1 OS=Mus musculus GN=Agtpbp1 PE=1 SV=2	Agtpbp1	4	4	45106.8	7092.03	22443.3	9136.29	10996.4	9856.33	11457	23968.2	10365.8	0.507781	0.157303	0.44491	0.543059	0.95269	0.174634
SJPG102380.001	sp|O09167|RL21_MOUSE	60S ribosomal protein L21 OS=Mus musculus GN=Rpl21 PE=2 SV=3	Rpl21	44	11	622472	143713	323157	182034	185590	173107	214519	452633	181246	0.529804	0.157364	0.238679	0.69831	0.768483	0.165858
SJPG102204.006	tr|F7CB97|F7CB97_MOUSE	CAP-Gly domain-containing linker protein 1 (Fragment) OS=Mus musculus GN=Clip1 PE=4 SV=1	Clip1	44	21	335187	375202	423100	275004	255417	251611	315383	253019	328468	0.189535	0.157441	0.34051	0.0597572	0.530045	0.0036255
SJPG107246.001	sp|Q61193|RGL2_MOUSE	Ral guanine nucleotide dissociation stimulator-like 2 OS=Mus musculus GN=Rgl2 PE=1 SV=2	Rgl2	4	4	31645.9	42504.9	31340	46313.6	37948.6	49567	36551.4	34441.5	43546.1	-0.222748	0.157589	-0.126322	0.47135	-0.349071	0.0815246
SJPG104655.001	sp|Q8VDK1|NIT1_MOUSE	Nitrilase homolog 1 OS=Mus musculus GN=Nit1 PE=2 SV=2	Nit1	27	11	72939.9	93414.6	85368.6	102249	111555	107779	104293	92727.4	96738.2	-0.131346	0.15763	-0.228532	0.118411	-0.359878	0.0236144
SJPG102155.001	sp|O08784|TCOF_MOUSE	Treacle protein OS=Mus musculus GN=Tcof1 PE=1 SV=1	Tcof1	20	13	23541.9	21396.3	22900.5	21626.5	22469.5	22421.5	22178.4	28695.4	24621.9	0.174753	0.157672	-0.147313	0.286456	0.0274395	0.774884
SJPG106393.001	sp|Q91VC9|GHITM_MOUSE	Growth hormone-inducible transmembrane protein OS=Mus musculus GN=Ghitm PE=2 SV=1	Ghitm	4	1	55634.7	25117.4	34668.6	31223	40970.9	35166.2	37731.4	71284.7	39706	0.415774	0.157789	-0.380138	0.333398	0.0356364	0.906257
SJPG102950.001	sp|P53702|CCHL_MOUSE	Cytochrome c-type heme lyase OS=Mus musculus GN=Hccs PE=1 SV=2	Hccs	13	7	58318.1	57732.3	52344.2	47557.6	51666.2	43711.4	53012.8	51725.5	52216.7	0.138274	0.157821	0.0998744	0.337646	0.238148	0.0679035
SJPG102077.001	sp|Q9QYJ3|DNJB1_MOUSE	DnaJ homolog subfamily B member 1 OS=Mus musculus GN=Dnajb1 PE=2 SV=3	Dnajb1	4	4	35759.4	43947.9	41139	35161.5	40619.5	42527.7	44767.2	40115.4	50441.6	0.192213	0.15792	-0.162197	0.272281	0.030016	0.821404
SJPG105705.001	sp|Q9ESX5|DKC1_MOUSE	H/ACA ribonucleoprotein complex subunit 4 OS=Mus musculus GN=Dkc1 PE=1 SV=4	Dkc1	15	8	45056.8	22695.7	35477.2	26574.2	30480.2	28102.5	29938	44884	30154.3	0.277313	0.157969	-0.0531616	0.860099	0.224152	0.399893
SJPG101874.002	tr|Q8BTN3|Q8BTN3_MOUSE	DNA segment, Chr 16, human D22S680E, expressed, isoform CRA_c OS=Mus musculus GN=Tango2 PE=2 SV=1	Tango2	4	4	8795.67	18133.5	7263.76	16330.4	10731.8	16517.1	9449.55	7420.3	15232	-0.479481	0.157972	0.0391123	0.926825	-0.440369	0.272135
SJPG101416.001	sp|P84084|ARF5_MOUSE	ADP-ribosylation factor 5 OS=Mus musculus GN=Arf5 PE=1 SV=2	Arf5	13	7	591067	522933	550792	547938	564537	623800	595907	723837	631466	0.165765	0.157995	-0.226	0.098517	-0.0602356	0.582796
SJPG102681.001	sp|Q9JHU2|PALMD_MOUSE	Palmdelphin OS=Mus musculus GN=Palmd PE=1 SV=1	Palmd	22	12	22298.6	26975.8	26953.1	29833.7	31769.8	29304.8	36289.6	32185.5	31720.6	0.13855	0.158266	-0.397437	0.016826	-0.258887	0.0624554
SJPG101909.001	sp|Q9CQ54|NDUC2_MOUSE	NADH dehydrogenase [ubiquinone] 1 subunit C2 OS=Mus musculus GN=Ndufc2 PE=1 SV=1	Ndufc2	69	8	1.32355e+06	877677	1.18944e+06	714917	1.07668e+06	705360	975900	1.24923e+06	889011	0.332416	0.158667	0.116782	0.583665	0.449198	0.0932617
SJPG102635.001	sp|Q925I1|ATAD3_MOUSE	ATPase family AAA domain-containing protein 3 OS=Mus musculus GN=Atad3 PE=1 SV=1	Atad3a	50	25	97869.4	94717	94848.9	84475	90278.8	77478.7	95191	95269.4	87575.4	0.142217	0.158755	0.0489167	0.620283	0.191134	0.100185
SJPG100736.002	tr|Q8CD76|Q8CD76_MOUSE	Kinesin light chain 1 OS=Mus musculus GN=Klc1 PE=1 SV=1	Klc1	27	19	97908	119651	123501	138759	146265	135994	162120	155918	143251	0.130559	0.159144	-0.441182	0.0123646	-0.310623	0.0404216
SJPG110825.001	sp|Q01149|CO1A2_MOUSE	Collagen alpha-2(I) chain OS=Mus musculus GN=Col1a2 PE=2 SV=2	Col1a2	240	39	9.18653e+06	1.28992e+06	5.31289e+06	2.07662e+06	3.08175e+06	3.64749e+06	3.10209e+06	6.15224e+06	3.4903e+06	0.50427	0.159248	-0.0271353	0.970957	0.477135	0.518717
SJPG113586.001	sp|P28481|CO2A1_MOUSE	Collagen alpha-1(II) chain OS=Mus musculus GN=Col2a1 PE=1 SV=2	Col2a1	18	11	376898	48528.5	150918	68952.4	107009	120616	101023	219267	122963	0.537927	0.159255	0.00641303	0.993293	0.54434	0.469704
SJPG100607.001	sp|O55131|SEPT7_MOUSE	Septin-7 OS=Mus musculus GN=Sept7 PE=1 SV=1	Septin7	36	15	81240.5	104893	89694.2	104398	100992	114303	122967	106664	128772	0.162316	0.159274	-0.381296	0.0309729	-0.218981	0.132903
SJPG102296.001	sp|Q9DAM5|TPC_MOUSE	Mitochondrial thiamine pyrophosphate carrier OS=Mus musculus GN=Slc25a19 PE=2 SV=1	Slc25a19	8	6	48713.4	27713.7	33759.8	37160.6	37446.1	34258.4	37670.2	48009.4	38597.2	0.183396	0.159299	-0.205004	0.397776	-0.0216081	0.92091
SJPG104932.001	sp|P70206|PLXA1_MOUSE	Plexin-A1 OS=Mus musculus GN=Plxna1 PE=1 SV=1	Plxna1	9	9	34506.6	16952.2	22116.2	20042	21063.2	21578.7	23166	35465.9	21195.2	0.311605	0.159484	-0.142912	0.661452	0.168694	0.527364
SJPG100152.001	sp|P62962|PROF1_MOUSE	Profilin-1 OS=Mus musculus GN=Pfn1 PE=1 SV=2	Pfn1	39	9	256214	345043	289045	325498	325308	398878	356758	487610	394902	0.233922	0.159613	-0.475584	0.0286295	-0.241662	0.158445
SJPG105888.001	sp|Q9D710|TMX2_MOUSE	Thioredoxin-related transmembrane protein 2 OS=Mus musculus GN=Tmx2 PE=2 SV=1	Tmx2	6	5	215147	63480.7	106677	77443.5	83769.4	74780.7	88996.3	158853	80118.6	0.407757	0.15969	0.121083	0.80885	0.52884	0.245804
SJPG106818.001	sp|Q9Z1X2|PTSS2_MOUSE	Phosphatidylserine synthase 2 OS=Mus musculus GN=Ptdss2 PE=2 SV=2	Ptdss2	1	1	37122.2	12302.4	18772.6	13352.6	13057.4	12414.5	14165.9	25611.7	13496.2	0.392584	0.160046	0.269361	0.566438	0.661945	0.126899
SJPG102416.001	sp|Q921M3|SF3B3_MOUSE	Splicing factor 3B subunit 3 OS=Mus musculus GN=Sf3b3 PE=2 SV=1	Sf3b3	11	8	56732	67008.5	61543.2	70975.1	70782.6	71155.3	76476.4	79492.5	74073.6	0.111038	0.160047	-0.314896	0.023207	-0.203857	0.0873334
SJPG100960.001	sp|Q9ESZ8|GTF2I_MOUSE	General transcription factor II-I OS=Mus musculus GN=Gtf2i PE=1 SV=3	Gtf2i	14	12	35609.2	38758.7	37636.6	38794.5	39831.3	41620.1	42202.5	45773.3	42747.5	0.120212	0.160117	-0.222923	0.0576817	-0.102711	0.306879
SJPG101651.001	sp|Q9D394|RUFY3_MOUSE	Protein RUFY3 OS=Mus musculus GN=Rufy3 PE=1 SV=1	Rufy3	2	2	20285.7	22713.1	22384.6	23985.2	23750.7	24702	29990.6	23525.1	28540.2	0.172321	0.160184	-0.321738	0.0439398	-0.149417	0.163833
SJPG103553.001	sp|Q8R4C2|RUFY2_MOUSE	RUN and FYVE domain-containing protein 2 OS=Mus musculus GN=Rufy2 PE=1 SV=2	Rufy2	2	2	20285.7	22713.1	22384.6	23985.2	23750.7	24702	29990.6	23525.1	28540.2	0.172321	0.160184	-0.321738	0.0439398	-0.149417	0.163833
SJPG103753.001	sp|Q3U0M1|TPPC9_MOUSE	Trafficking protein particle complex subunit 9 OS=Mus musculus GN=Trappc9 PE=1 SV=2	Trappc9	9	7	45947.7	31392.3	49254.6	34942.7	39270	42352.3	49801.4	38165.3	47131.5	0.208094	0.160207	-0.111493	0.604559	0.0966009	0.631322
SJPG100907.001	sp|P28663|SNAB_MOUSE	Beta-soluble NSF attachment protein OS=Mus musculus GN=Napb PE=1 SV=2	Napb	4	1	21521.9	21297	30489	19037.7	29168.9	18575.5	31529.4	34779.3	21384.5	0.394935	0.160338	-0.248916	0.325853	0.146019	0.548628
SJPG106030.001	sp|Q7TMS5|ABCG2_MOUSE	ATP-binding cassette sub-family G member 2 OS=Mus musculus GN=Abcg2 PE=2 SV=1	Abcg2	7	4	111121	41287.1	68303.5	42245.8	36837.2	43569.3	49157.9	64376.5	39470.9	0.293821	0.160687	0.442319	0.280537	0.736141	0.0719739
SJPG112697.001	sp|Q9QZS0|CO4A3_MOUSE	Collagen alpha-3(IV) chain OS=Mus musculus GN=Col4a3 PE=1 SV=2	Col4a3	3	2	83218.4	15407.8	48783.5	26805	27426	31545.5	30159.2	49113.7	30651.2	0.323061	0.161093	0.154096	0.806754	0.477157	0.437868
SJPG104033.001	sp|Q91VH2|SNX9_MOUSE	Sorting nexin-9 OS=Mus musculus GN=Snx9 PE=1 SV=1	Snx9	6	5	27642.2	27400.3	28541.8	28670	34293.4	36184.1	38060.6	36326.6	36450.3	0.167474	0.161135	-0.407038	0.00351954	-0.239564	0.0850317
SJPG100792.002	sp|P47757-2|CAPZB_MOUSE	Isoform 2 of F-actin-capping protein subunit beta OS=Mus musculus GN=Capzb	Capzb	268	20	2.9796e+06	3.75603e+06	3.3074e+06	3.95556e+06	3.49106e+06	3.92043e+06	3.47228e+06	3.11783e+06	3.64205e+06	-0.15246	0.161165	-0.030385	0.819304	-0.182845	0.184873
SJPG102599.001	sp|Q9Z2D8|MBD3_MOUSE	Methyl-CpG-binding domain protein 3 OS=Mus musculus GN=Mbd3 PE=1 SV=1	Mbd3	1	1	21652.5	15445.7	23006.5	15362.1	22905.1	17152.9	23728.5	29286.6	18029.9	0.351248	0.161191	-0.234489	0.347929	0.116759	0.603239
SJPG100111.001	sp|Q8K0U4|HS12A_MOUSE	Heat shock 70 kDa protein 12A OS=Mus musculus GN=Hspa12a PE=1 SV=1	Hspa12a	15	12	58222.1	40476.6	40543.6	37780.5	50542.8	50346.8	84170	52967.4	47456	0.379317	0.161301	-0.38229	0.187729	-0.00297311	0.988342
SJPG101628.001	tr|G3X8U3|G3X8U3_MOUSE	MCG6895 OS=Mus musculus GN=2210016F16Rik PE=4 SV=1	2210016F16Rik	17	11	137738	181711	134553	223862	210004	249266	201895	205291	211148	-0.140392	0.161331	-0.45926	0.0162287	-0.599652	0.00630125
SJPG107732.001	sp|Q08619|IFI5B_MOUSE	Interferon-activable protein 205-B OS=Mus musculus GN=Ifi205b PE=1 SV=2	Ifi211	7	5	37163.2	25957.6	33733.7	22282.8	26358.8	29805.1	29946.9	49857.7	26677.2	0.395352	0.16186	-0.0972021	0.727031	0.29815	0.140336
SJPG107845.001	sp|Q9Z0V7|TI17B_MOUSE	Mitochondrial import inner membrane translocase subunit Tim17-B OS=Mus musculus GN=Timm17b PE=2 SV=1	Timm17b	4	3	11979.1	8383.29	10087.4	8859.8	8773.11	8450.01	9596.59	9470.42	9103.92	0.111041	0.16195	0.097335	0.533606	0.208376	0.200233
SJPG100408.001	sp|Q9D1P0|RM13_MOUSE	39S ribosomal protein L13, mitochondrial OS=Mus musculus GN=Mrpl13 PE=2 SV=1	Mrpl13	16	9	138722	81585.9	98565.5	82619.3	83624.5	77776.2	88269.8	118968	82818.4	0.231546	0.162077	0.119719	0.628548	0.351264	0.123485
SJPG100113.001	sp|P62900|RL31_MOUSE	60S ribosomal protein L31 OS=Mus musculus GN=Rpl31 PE=1 SV=1	Rpl31	27	10	436744	128481	267134	149189	191326	139024	197481	368054	156554	0.506591	0.162187	0.132538	0.802448	0.639129	0.18354
SJPG103051.001	sp|Q80UM3|NAA15_MOUSE	N-alpha-acetyltransferase 15, NatA auxiliary subunit OS=Mus musculus GN=Naa15 PE=1 SV=1	Naa15	62	30	236806	210340	205175	221497	204531	212864	220858	270377	225905	0.161423	0.162212	-0.133506	0.323661	0.0279169	0.793316
SJPG106552.001	sp|Q8CI08|SLAI2_MOUSE	SLAIN motif-containing protein 2 OS=Mus musculus GN=Slain2 PE=1 SV=2	Slain2	6	6	21542.4	23497.6	26176	22348.2	21757.2	21848.4	25546.2	21864.5	25471.5	0.14047	0.162295	-0.0342187	0.790619	0.106251	0.356381
SJPG102083.002	tr|G3X928|G3X928_MOUSE	SEC23-interacting protein OS=Mus musculus GN=Sec23ip PE=4 SV=1	Sec23ip	22	15	67468.3	76809.4	76231.4	88832.7	87995.7	94303.7	94095.9	102658	97957.8	0.120075	0.16245	-0.420061	0.00600049	-0.299986	0.0227254
SJPG103819.001	sp|Q9Z2A0|PDPK1_MOUSE	3-phosphoinositide-dependent protein kinase 1 OS=Mus musculus GN=Pdpk1 PE=1 SV=2	Pdpk1	4	3	13209.5	10094.7	13302.2	12053.5	11866.4	10533.1	14443.7	14330.2	11105.8	0.203184	0.162522	-0.124657	0.48437	0.0785273	0.600213
SJPG106034.001	sp|Q8BRK8|AAPK2_MOUSE	5'-AMP-activated protein kinase catalytic subunit alpha-2 OS=Mus musculus GN=Prkaa2 PE=1 SV=3	Prkaa2	41	16	368434	225998	270057	203442	218231	218377	226168	251161	223907	0.130537	0.162537	0.274024	0.1966	0.404561	0.0692863
SJPG100046.001	sp|P07901|HS90A_MOUSE	Heat shock protein HSP 90-alpha OS=Mus musculus GN=Hsp90aa1 PE=1 SV=4	Hsp90aa1	196	34	2.05628e+06	2.88399e+06	2.76235e+06	2.8469e+06	2.81389e+06	2.73569e+06	3.19211e+06	2.93861e+06	2.97283e+06	0.115875	0.162755	-0.255828	0.142062	-0.139953	0.380558
SJPG104353.001	sp|Q3UJK4|GTPB2_MOUSE	GTP-binding protein 2 OS=Mus musculus GN=Gtpbp2 PE=2 SV=1	Gtpbp2	1	1	43258.6	34303.5	36954.3	34460.4	37086.6	36127.1	37033.5	46261.6	38210.2	0.167895	0.162761	-0.0851732	0.568782	0.0827213	0.507477
SJPG112454.001	sp|A2AUC9|KLH41_MOUSE	Kelch-like protein 41 OS=Mus musculus GN=Klhl41 PE=1 SV=1	Klhl41	133	33	4.59385e+06	5.16205e+06	5.53021e+06	5.19136e+06	5.54292e+06	5.37411e+06	5.72036e+06	6.04424e+06	5.68017e+06	0.11494	0.162773	-0.194207	0.123777	-0.0792675	0.485797
SJPG101525.001	sp|Q8R1I1|QCR9_MOUSE	Cytochrome b-c1 complex subunit 9 OS=Mus musculus GN=Uqcr10 PE=1 SV=1	Uqcr10	3	3	320003	282406	300975	221292	273869	228125	277823	335732	241574	0.234891	0.163024	0.0905198	0.55631	0.325411	0.0339944
SJPG106506.001	sp|Q91WK0|LRRF2_MOUSE	Leucine-rich repeat flightless-interacting protein 2 OS=Mus musculus GN=Lrrfip2 PE=1 SV=1	Lrrfip2	14	10	27272.9	33416.8	29708.8	31586	28742.5	33396.2	35579.4	33363.7	33836	0.135241	0.163117	-0.18965	0.140491	-0.0544081	0.663229
SJPG108375.001	sp|P43023|CX6A2_MOUSE	Cytochrome c oxidase subunit 6A2, mitochondrial OS=Mus musculus GN=Cox6a2 PE=1 SV=2	Cox6a2	4	1	35808.7	30920.4	37034.4	27770.4	36156.5	32028.6	37125.5	44633.2	32183.4	0.243228	0.163371	-0.126369	0.438571	0.116859	0.424391
SJPG100302.001	sp|P08003|PDIA4_MOUSE	Protein disulfide-isomerase A4 OS=Mus musculus GN=Pdia4 PE=1 SV=3	Pdia4	46	27	171566	197862	190236	195489	210255	253072	238839	256155	245800	0.177252	0.163496	-0.406499	0.00665957	-0.229247	0.128354
SJPG102749.001	sp|Q8BGH2|SAM50_MOUSE	Sorting and assembly machinery component 50 homolog OS=Mus musculus GN=Samm50 PE=1 SV=1	Samm50	85	18	1.18878e+06	960550	992817	939890	945588	869947	956441	1.04858e+06	997775	0.124041	0.163599	0.0600129	0.632946	0.184054	0.165838
SJPG104807.001	sp|O89050|MKLN1_MOUSE	Muskelin OS=Mus musculus GN=Mkln1 PE=2 SV=1	Mkln1	5	3	10315.6	15764.2	11278.8	15947.9	13562.1	16933.4	13298.9	12904.8	14812.3	-0.175601	0.163638	-0.156971	0.410372	-0.332573	0.12092
SJPG100171.001	sp|Q01853|TERA_MOUSE	Transitional endoplasmic reticulum ATPase OS=Mus musculus GN=Vcp PE=1 SV=4	Vcp	204	72	1.87475e+06	2.61586e+06	2.36629e+06	3.29671e+06	3.0294e+06	3.25589e+06	2.88379e+06	2.75808e+06	3.11499e+06	-0.130751	0.163912	-0.36475	0.047076	-0.495501	0.0125024
SJPG100276.002	tr|Q91YS4|Q91YS4_MOUSE	Kinesin light chain 2 OS=Mus musculus GN=Klc2 PE=1 SV=1	Klc2	29	16	130266	166866	175351	179729	182139	173463	196403	193253	187774	0.109274	0.164113	-0.300971	0.068813	-0.191697	0.205167
SJPG108783.001	tr|E9Q9K8|E9Q9K8_MOUSE	Protein Akap6 OS=Mus musculus GN=Akap6 PE=1 SV=1	Akap6	10	6	70903.3	63137.7	69876.6	59593.6	67133.2	63671.8	67236.6	72272.3	68258.4	0.126952	0.164379	-0.0281767	0.78741	0.0987752	0.369749
SJPG101462.001	sp|Q91VJ2|PRDBP_MOUSE	Protein kinase C delta-binding protein OS=Mus musculus GN=Prkcdbp PE=1 SV=1	Cavin3	21	9	50567.7	58965.2	62762.5	56006.4	62244.2	61584.6	68668.6	65127.7	62741.1	0.128745	0.164395	-0.194784	0.147349	-0.066039	0.596175
SJPG100855.001	sp|Q9CXJ4|ABCB8_MOUSE	ATP-binding cassette sub-family B member 8, mitochondrial OS=Mus musculus GN=Abcb8 PE=2 SV=1	Abcb8	42	20	504875	195101	276041	226836	221033	188172	223909	286117	226269	0.206531	0.16449	0.30249	0.408656	0.509021	0.176057
SJPG100812.001	sp|Q61166|MARE1_MOUSE	Microtubule-associated protein RP/EB family member 1 OS=Mus musculus GN=Mapre1 PE=1 SV=3	Mapre1	24	11	297327	328613	319582	338623	355902	372816	383850	396277	377258	0.117658	0.164592	-0.292659	0.0203878	-0.175001	0.117524
SJPG104477.001	sp|Q8VDC0|SYLM_MOUSE	Probable leucine--tRNA ligase, mitochondrial OS=Mus musculus GN=Lars2 PE=1 SV=1	Lars2	22	14	93782.7	79894.9	77595.6	78507.7	82268.6	81692.5	84135.2	94245.6	86034	0.123554	0.164639	-0.0768804	0.535372	0.0466733	0.683987
SJPG114854.001	sp|O55226|CHAD_MOUSE	Chondroadherin OS=Mus musculus GN=Chad PE=2 SV=1	Chad	6	6	98194.7	23858.3	44648.4	20645.8	48809.5	30904.1	31635.8	50879.5	70763.5	0.623613	0.164876	-0.0409657	0.942508	0.582647	0.329954
SJPG101287.001	sp|Q61029|LAP2B_MOUSE	Lamina-associated polypeptide 2, isoforms beta/delta/epsilon/gamma OS=Mus musculus GN=Tmpo PE=1 SV=4	Tmpo	29	16	188408	182807	185984	156944	161889	148060	164006	176365	166936	0.12006	0.164962	0.135915	0.185509	0.255975	0.0280593
SJPG100288.001	sp|Q8BH59|CMC1_MOUSE	Calcium-binding mitochondrial carrier protein Aralar1 OS=Mus musculus GN=Slc25a12 PE=1 SV=1	Slc25a12	254	42	6.80009e+06	4.81036e+06	5.19849e+06	4.30195e+06	4.87836e+06	4.28596e+06	4.80809e+06	5.27659e+06	4.75707e+06	0.14138	0.165394	0.164883	0.320873	0.306263	0.0917312
SJPG100626.001	sp|Q9WUA3|PFKAP_MOUSE	ATP-dependent 6-phosphofructokinase, platelet type OS=Mus musculus GN=Pfkp PE=1 SV=1	Pfkp	55	9	1.50177e+06	1.1779e+06	1.29794e+06	953354	936199	845669	1.00715e+06	1.05645e+06	942476	0.136631	0.165402	0.398359	0.01742	0.53499	0.00440298
SJPG104458.001	sp|Q3TMH2|SCRN3_MOUSE	Secernin-3 OS=Mus musculus GN=Scrn3 PE=1 SV=1	Scrn3	47	13	305646	445759	359227	453241	387759	458735	392642	288363	421061	-0.252656	0.165714	0.0126291	0.952173	-0.240027	0.188217
SJPG108005.001	sp|Q8VDF3|DAPK2_MOUSE	Death-associated protein kinase 2 OS=Mus musculus GN=Dapk2 PE=1 SV=1	Dapk2	1	1	31950	32876.9	34010.6	38067	35592.3	33347.3	37812.4	39303	39529.8	0.126254	0.165761	-0.23919	0.0375476	-0.112935	0.288752
SJPG108169.001	sp|Q91V16|LYRM5_MOUSE	LYR motif-containing protein 5 OS=Mus musculus GN=Lyrm5 PE=2 SV=1	Etfrf1	4	3	174299	208845	141103	167548	161261	180983	196147	167236	218361	0.183567	0.165969	-0.159928	0.405991	0.023639	0.886662
SJPG101338.001	sp|Q62318|TIF1B_MOUSE	Transcription intermediary factor 1-beta OS=Mus musculus GN=Trim28 PE=1 SV=3	Trim28	25	16	56622.1	65407.3	59894	69231.7	65455.3	69041.5	78046.4	72937	70582.2	0.120294	0.166114	-0.285687	0.0331041	-0.165393	0.14501
SJPG103474.001	sp|Q8VDM6|HNRL1_MOUSE	Heterogeneous nuclear ribonucleoprotein U-like protein 1 OS=Mus musculus GN=Hnrnpul1 PE=1 SV=1	Hnrnpul1	13	10	26569.2	28899.8	29197.7	31809	30347.4	32571.7	33378.4	35137.8	33887.5	0.112688	0.166299	-0.275341	0.0262202	-0.162653	0.132947
SJPG103257.001	sp|Q9CQF0|RM11_MOUSE	39S ribosomal protein L11, mitochondrial OS=Mus musculus GN=Mrpl11 PE=2 SV=1	Mrpl11	13	10	70273.9	82295	75710.4	68565.7	81865	78618.3	82904.8	88663.9	81656.5	0.147924	0.166434	-0.151695	0.199318	-0.00377061	0.975244
SJPG102245.001	sp|O54781|SRPK2_MOUSE	SRSF protein kinase 2 OS=Mus musculus GN=Srpk2 PE=1 SV=2	Srpk2	9	7	30961.3	36363.3	43974.5	38454.7	31890.8	34600.3	39990.5	41966.1	35684.3	0.165695	0.166434	-0.0915179	0.576106	0.0741775	0.650668
SJPG100748.001	sp|Q9DBS1|TMM43_MOUSE	Transmembrane protein 43 OS=Mus musculus GN=Tmem43 PE=1 SV=1	Tmem43	20	10	83681.6	52639.5	63265.2	51518	46464.4	46552.5	48171.3	70906.7	53609.7	0.238843	0.166614	0.201959	0.393903	0.440802	0.0472215
SJPG105029.001	sp|Q8R2U6|NUDT4_MOUSE	Diphosphoinositol polyphosphate phosphohydrolase 2 OS=Mus musculus GN=Nudt4 PE=1 SV=1	Nudt4	16	7	40484.8	42854.7	40528.1	43961.6	49401.1	43474.1	54193.7	50101.3	47083	0.145746	0.166657	-0.287475	0.0279483	-0.141729	0.200032
SJPG104245.001	sp|Q80UY2|KCMF1_MOUSE	E3 ubiquitin-protein ligase KCMF1 OS=Mus musculus GN=Kcmf1 PE=2 SV=1	Kcmf1	7	4	13558.9	15761.2	14148.8	18019.1	19002.7	18488.1	16743.7	17717.1	16956.4	-0.110577	0.166802	-0.244765	0.0531576	-0.355342	0.0110968
SJPG103875.001	sp|O09106|HDAC1_MOUSE	Histone deacetylase 1 OS=Mus musculus GN=Hdac1 PE=1 SV=1	Hdac1	5	5	35159	25019.3	30997.5	23283	27665	24777.9	31808.3	31985.6	24352.1	0.211494	0.16684	0.0460725	0.802315	0.257567	0.139714
SJPG101250.001	sp|Q8R0X7|SGPL1_MOUSE	Sphingosine-1-phosphate lyase 1 OS=Mus musculus GN=Sgpl1 PE=1 SV=1	Sgpl1	15	10	83181.3	27837.5	49370.5	37076.7	34169.6	35483.6	40889.4	72132.1	35384.4	0.405036	0.167023	0.043818	0.924997	0.448854	0.269538
SJPG102409.001	sp|Q9Z1Q2|ABHGA_MOUSE	Abhydrolase domain-containing protein 16A OS=Mus musculus GN=Abhd16a PE=1 SV=3	Abhd16a	28	13	486858	138161	287857	171938	165035	146867	170004	293289	172300	0.347883	0.167389	0.390796	0.439196	0.738679	0.132418
SJPG105625.001	sp|Q9QXC1|FETUB_MOUSE	Fetuin-B OS=Mus musculus GN=Fetub PE=1 SV=1	Fetub	10	7	60691.9	49863.8	50990.3	55948.5	61501.4	61871.9	86653.1	63684.6	61789.5	0.226518	0.167418	-0.381278	0.0603724	-0.15476	0.230018
SJPG108200.001	sp|Q8VD26|TM143_MOUSE	Transmembrane protein 143 OS=Mus musculus GN=Tmem143 PE=2 SV=1	Tmem143	20	9	282284	126559	196650	135906	145370	132573	147498	210419	142185	0.250868	0.16759	0.223621	0.501387	0.474489	0.137508
SJPG104046.001	sp|P03921|NU5M_MOUSE	NADH-ubiquinone oxidoreductase chain 5 OS=Mus musculus GN=Mtnd5 PE=3 SV=2	mt-Nd5	14	7	1.03738e+06	596589	944445	614477	704068	608431	711733	942751	647825	0.241217	0.167814	0.142421	0.588417	0.383638	0.127717
SJPG111563.001	tr|E9QA79|E9QA79_MOUSE	Protein Mup7 OS=Mus musculus GN=Mup7 PE=3 SV=1	Mup7	19	10	154276	273342	955790	160761	116782	120533	134583	103192	82009.9	-0.330157	0.167873	1.71507	0.0351881	1.38492	0.0677327
SJPG100712.001	sp|Q99K48|NONO_MOUSE	Non-POU domain-containing octamer-binding protein OS=Mus musculus GN=Nono PE=1 SV=3	Nono	29	16	132607	163496	157986	172001	185457	187488	191528	204452	195336	0.118324	0.167988	-0.386356	0.0149232	-0.268032	0.058793
SJPG101954.001	sp|Q99PV0|PRP8_MOUSE	Pre-mRNA-processing-splicing factor 8 OS=Mus musculus GN=Prpf8 PE=1 SV=2	Prpf8	31	24	74742.7	65855.9	62982.5	71077.6	66588	68744.8	70918.6	81854.3	73752.2	0.132	0.168191	-0.155237	0.227243	-0.023237	0.832238
SJPG107177.001	sp|Q8C460|ERI3_MOUSE	ERI1 exoribonuclease 3 OS=Mus musculus GN=Eri3 PE=1 SV=1	Eri3	9	6	276199	191011	252685	195919	222477	171734	240254	245376	196518	0.210042	0.168745	0.0674971	0.711108	0.277539	0.16022
SJPG100304.001	sp|P48678|LMNA_MOUSE	Prelamin-A/C OS=Mus musculus GN=Lmna PE=1 SV=2	Lmna	237	62	1.87749e+06	2.44356e+06	2.30005e+06	2.38846e+06	2.52684e+06	2.40886e+06	2.63043e+06	2.77184e+06	2.5382e+06	0.116059	0.168793	-0.270165	0.0797413	-0.154105	0.264338
SJPG106713.001	sp|Q9Z0S1|BPNT1_MOUSE	3'(2'),5'-bisphosphate nucleotidase 1 OS=Mus musculus GN=Bpnt1 PE=1 SV=2	Bpnt1	24	8	90839.8	97744.2	110247	107255	111259	106923	133374	108691	119845	0.148451	0.168815	-0.275889	0.0720371	-0.127438	0.278146
SJPG101590.001	sp|Q99MD9|NASP_MOUSE	Nuclear autoantigenic sperm protein OS=Mus musculus GN=Nasp PE=1 SV=2	Nasp	8	5	21088.6	26257.8	24912.5	28085.5	28877.2	30174.5	35639.6	31271.4	29707.9	0.14536	0.168907	-0.421031	0.0169508	-0.275672	0.0524394
SJPG114355.001	sp|Q8C6Y6|ASB14_MOUSE	Ankyrin repeat and SOCS box protein 14 OS=Mus musculus GN=Asb14 PE=2 SV=2	Asb14	11	6	44085.9	38525	35993	40535.9	35969.3	39833.1	30436.5	29530.6	40830.2	-0.220762	0.169016	0.245393	0.178033	0.0246313	0.839499
SJPG100524.001	sp|Q9WUL7|ARL3_MOUSE	ADP-ribosylation factor-like protein 3 OS=Mus musculus GN=Arl3 PE=1 SV=1	Arl3	4	3	29807.3	27123.2	24332.2	28775.8	26092.1	32644.1	33978.5	40235.8	28901.8	0.229657	0.169024	-0.335403	0.0713981	-0.105746	0.448359
SJPG105538.001	sp|Q80W00|PP1RA_MOUSE	Serine/threonine-protein phosphatase 1 regulatory subunit 10 OS=Mus musculus GN=Ppp1r10 PE=1 SV=1	Ppp1r10	2	2	42358.1	47031.3	41543.1	54367.9	38857.9	51500.5	39217.3	35507	46247.7	-0.252191	0.169315	0.120631	0.393432	-0.13156	0.419282
SJPG105608.001	sp|A2APY7|NDUF5_MOUSE	NADH dehydrogenase [ubiquinone] 1 alpha subcomplex assembly factor 5 OS=Mus musculus GN=Ndufaf5 PE=2 SV=1	Ndufaf5	8	5	37625.8	57875.6	44743.2	36363.2	39289.6	38684.7	41273.6	38944	46128.4	0.141296	0.169462	0.131356	0.484692	0.272652	0.153041
SJPG102724.001	sp|P54726|RD23A_MOUSE	UV excision repair protein RAD23 homolog A OS=Mus musculus GN=Rad23a PE=1 SV=2	Rad23a	27	10	254272	403701	313407	431646	391378	444164	378720	370423	406314	-0.132201	0.169584	-0.275067	0.172494	-0.407267	0.0614409
SJPG111532.001	sp|P97499|TEP1_MOUSE	Telomerase protein component 1 OS=Mus musculus GN=Tep1 PE=1 SV=1	Tep1	3	3	6085.54	4158.85	4790.94	7257.31	6314.08	5799.37	7010.53	7817.63	6899.17	0.169592	0.16972	-0.546933	0.0131761	-0.377341	0.065167
SJPG103335.001	sp|P42232|STA5B_MOUSE	Signal transducer and activator of transcription 5B OS=Mus musculus GN=Stat5b PE=1 SV=1	Stat5b	49	19	173879	165460	164521	207576	193622	195575	182162	186297	184469	-0.109464	0.169775	-0.134458	0.183462	-0.243921	0.03387
SJPG107908.001	sp|Q8BHS3|RBM22_MOUSE	Pre-mRNA-splicing factor RBM22 OS=Mus musculus GN=Rbm22 PE=1 SV=1	Rbm22	2	2	14131.7	15769.1	12288.3	13933.2	14875.2	14753.3	15244.6	16640.2	15425.2	0.118597	0.169956	-0.17165	0.213963	-0.053053	0.67438
SJPG101030.001	sp|Q6PDH0|PHLB1_MOUSE	Pleckstrin homology-like domain family B member 1 OS=Mus musculus GN=Phldb1 PE=1 SV=1	Phldb1	10	9	16685.8	15922	16875.3	15711.6	15893.7	16708.9	19065.9	16619.5	17241.2	0.129611	0.16996	-0.0950619	0.382634	0.0345491	0.713263
SJPG100236.001	sp|P61255|RL26_MOUSE	60S ribosomal protein L26 OS=Mus musculus GN=Rpl26 PE=1 SV=1	Rpl26	45	14	2.15826e+06	467071	1.07766e+06	606639	617494	572544	667698	1.44785e+06	619907	0.494147	0.170207	0.286059	0.649471	0.780206	0.175603
SJPG101607.001	sp|Q03141|MARK3_MOUSE	MAP/microtubule affinity-regulating kinase 3 OS=Mus musculus GN=Mark3 PE=1 SV=2	Mark3	13	10	45686.2	23258.2	31317.5	25108.2	22710.9	28806	26326.8	36678.7	28053.9	0.240589	0.170299	0.0989294	0.722654	0.339519	0.22207
SJPG102387.001	sp|P30999|CTND1_MOUSE	Catenin delta-1 OS=Mus musculus GN=Ctnnd1 PE=1 SV=2	Ctnnd1	31	21	39438.8	41480.8	40318.4	45791.3	45873	47150.5	55882.3	46653.5	50671.1	0.138516	0.170385	-0.334014	0.0191864	-0.195499	0.0634161
SJPG107852.001	sp|Q8BTJ4|ENPP4_MOUSE	Bis(5'-adenosyl)-triphosphatase enpp4 OS=Mus musculus GN=Enpp4 PE=1 SV=1	Enpp4	4	3	30463.1	37918.1	31753.1	35323	41359	38849.8	35869.6	33381	35684.6	-0.136541	0.170405	-0.0734152	0.559987	-0.209956	0.142869
SJPG100276.001	sp|O88448|KLC2_MOUSE	Kinesin light chain 2 OS=Mus musculus GN=Klc2 PE=1 SV=1	Klc2	23	12	129724	164370	177019	180456	183324	170909	199798	194935	184726	0.115884	0.170475	-0.310211	0.067405	-0.194327	0.207638
SJPG108025.001	sp|Q61545|EWS_MOUSE	RNA-binding protein EWS OS=Mus musculus GN=Ewsr1 PE=1 SV=2	Ewsr1	1	1	54355.1	59076.6	49851.6	60066.8	59220.3	60742.8	60332	68215.6	68119.7	0.125242	0.170752	-0.269485	0.0534228	-0.144243	0.204082
SJPG102730.001	sp|Q8BW10|NOB1_MOUSE	RNA-binding protein NOB1 OS=Mus musculus GN=Nob1 PE=1 SV=1	Nob1	3	3	12257.8	12872.3	12635.7	14119.8	14533.9	15330.8	13335	13969.5	13338.6	-0.113489	0.170764	-0.105879	0.285249	-0.219368	0.0494473
SJPG101082.001	sp|Q91WS0|CISD1_MOUSE	CDGSH iron-sulfur domain-containing protein 1 OS=Mus musculus GN=Cisd1 PE=1 SV=1	Cisd1	56	8	2.66698e+06	1.94682e+06	2.15613e+06	1.64433e+06	1.86138e+06	1.53597e+06	1.86866e+06	1.85407e+06	1.8261e+06	0.142816	0.170799	0.274433	0.0906175	0.417248	0.0298543
SJPG100879.001	sp|P62257|UBE2H_MOUSE	Ubiquitin-conjugating enzyme E2 H OS=Mus musculus GN=Ube2h PE=2 SV=1	Ube2h	7	5	52142.7	81741.4	66050.1	107303	94473	97869.7	98297.7	81480.9	89722.5	-0.155099	0.170866	-0.450665	0.0468211	-0.605764	0.0124665
SJPG102187.001	sp|Q9Z172|SUMO3_MOUSE	Small ubiquitin-related modifier 3 OS=Mus musculus GN=Sumo3 PE=1 SV=1	Sumo3	6	3	104708	211204	123917	181702	125111	169609	124874	114785	152694	-0.272313	0.170913	0.108106	0.706915	-0.164207	0.586981
SJPG101061.001	sp|Q9QYA2|TOM40_MOUSE	Mitochondrial import receptor subunit TOM40 homolog OS=Mus musculus GN=Tomm40 PE=1 SV=3	Tomm40	17	7	54037.8	44497	45281.9	43330.4	46474.3	41166.9	47433.3	53687.4	44713.4	0.152631	0.171016	-0.0215269	0.872092	0.131104	0.304925
SJPG102607.001	sp|P70288|HDAC2_MOUSE	Histone deacetylase 2 OS=Mus musculus GN=Hdac2 PE=1 SV=1	Hdac2	5	4	29773.9	30194.4	31900.4	32213.1	38580.2	35981.6	37900.2	42351.4	38183.1	0.151596	0.171074	-0.365217	0.00945634	-0.213622	0.0890437
SJPG102408.001	sp|Q99LI8|HGS_MOUSE	Hepatocyte growth factor-regulated tyrosine kinase substrate OS=Mus musculus GN=Hgs PE=1 SV=2	Hgs	15	10	51873.9	61589	58259.7	63786.5	66652.4	74395.6	75039.2	74804.6	73857.4	0.13013	0.171075	-0.385112	0.00946895	-0.254981	0.0659466
SJPG108692.011	tr|F6ZEZ1|F6ZEZ1_MOUSE	Protein cordon-bleu (Fragment) OS=Mus musculus GN=Cobl PE=4 SV=1	Cobl	12	6	30799.3	24692.5	33694.2	26072.9	29714.7	27898.2	32683.7	36101.9	27217.3	0.190424	0.171077	-0.108569	0.537535	0.0818553	0.583941
SJPG109401.001	sp|Q0KK59|UNC79_MOUSE	Protein unc-79 homolog OS=Mus musculus GN=Unc79 PE=1 SV=1	Unc79	2	2	104213	27317.6	57416.3	36617.1	34173.2	31495.2	40853.9	70897.1	32898.4	0.424569	0.171169	0.259514	0.635626	0.684083	0.178298
SJPG109802.001	sp|Q8BPB5|FBLN3_MOUSE	EGF-containing fibulin-like extracellular matrix protein 1 OS=Mus musculus GN=Efemp1 PE=2 SV=1	Efemp1	17	9	53082	42281.8	53302.7	35559.6	50814.6	43992.1	50280	45781.7	56277.7	0.234865	0.171339	-0.038284	0.79508	0.196581	0.288178
SJPG104566.001	sp|Q61749|EI2BD_MOUSE	Translation initiation factor eIF-2B subunit delta OS=Mus musculus GN=Eif2b4 PE=2 SV=2	Eif2b4	17	11	59340.4	40546.1	42624.7	41277.7	40847	40386	42917.1	59862.3	42321.8	0.225052	0.17146	-0.0281118	0.896518	0.19694	0.263632
SJPG102733.001	sp|Q8VDP4|CCAR2_MOUSE	Cell cycle and apoptosis regulator protein 2 OS=Mus musculus GN=Ccar2 PE=1 SV=2	Ccar2	3	3	13458.9	13129.4	15904.7	14983.6	19775.9	17220.1	21579.9	21633.5	17243.6	0.219265	0.171567	-0.506069	0.0103225	-0.286804	0.0876409
SJPG102172.001	sp|Q8VBV7|CSN8_MOUSE	COP9 signalosome complex subunit 8 OS=Mus musculus GN=Cops8 PE=1 SV=1	Cops8	10	4	58558	81585.5	70769.1	79963.4	79353.7	90649.8	75884.8	69972.2	80161.4	-0.144814	0.171587	-0.110735	0.479776	-0.255548	0.129868
SJPG112072.001	tr|E9Q2Z1|E9Q2Z1_MOUSE	Protein Cecr2 OS=Mus musculus GN=Cecr2 PE=4 SV=1	Cecr2	4	2	201608	173095	171494	112644	135200	127100	129389	150840	138152	0.159385	0.171862	0.383427	0.0158794	0.542812	0.00348146
SJPG101459.001	sp|Q60865|CAPR1_MOUSE	Caprin-1 OS=Mus musculus GN=Caprin1 PE=1 SV=2	Caprin1	16	13	56197	85721.9	74348.4	83693.7	88327	96829.6	98390.3	101232	94387.8	0.131098	0.171982	-0.464085	0.0310306	-0.332987	0.0979354
SJPG106451.001	sp|P70261|PALD_MOUSE	Paladin OS=Mus musculus GN=Pald1 PE=1 SV=1	Pald1	5	4	9294.95	7523	9151.45	9190.08	10655.9	9076.42	10609.6	11209.2	10120.5	0.145778	0.172046	-0.303789	0.0447853	-0.158011	0.264385
SJPG102490.001	sp|Q8BMG8|MFTC_MOUSE	Mitochondrial folate transporter/carrier OS=Mus musculus GN=Slc25a32 PE=2 SV=1	Slc25a32	3	3	31933.4	22517.9	29243.7	24194.5	22900.5	21708.2	23618.4	27445.3	24790.4	0.139318	0.172058	0.129336	0.439561	0.268655	0.122408
SJPG105522.001	sp|Q80XN0|BDH_MOUSE	D-beta-hydroxybutyrate dehydrogenase, mitochondrial OS=Mus musculus GN=Bdh1 PE=1 SV=2	Bdh1	38	14	404161	545396	416411	285715	366879	260394	394399	294253	429816	0.289954	0.172086	0.293269	0.174152	0.583223	0.0164191
SJPG104591.001	sp|Q9JHZ2|ANKH_MOUSE	Progressive ankylosis protein OS=Mus musculus GN=Ankh PE=2 SV=1	Ank	5	3	17068	9723.46	14541.2	9733.34	9854.36	6857.94	10287.8	12922.9	9129.57	0.294598	0.172121	0.330498	0.216012	0.625096	0.0434609
SJPG103176.001	sp|Q3UA37|QRIC1_MOUSE	Glutamine-rich protein 1 OS=Mus musculus GN=Qrich1 PE=2 SV=1	Qrich1	3	3	12032.6	10474.4	13804.4	10266.5	13048.3	13440.6	13237.6	16885.4	13086.3	0.233359	0.172358	-0.249848	0.162361	-0.0164893	0.920025
SJPG112389.001	sp|Q8BWB1|SYP2L_MOUSE	Synaptopodin 2-like protein OS=Mus musculus GN=Synpo2l PE=2 SV=1	Synpo2l	152	33	522156	669636	618074	636314	630892	644684	677973	665146	722776	0.110908	0.17242	-0.197604	0.160942	-0.0866961	0.493403
SJPG101994.001	sp|Q80UM7|MOGS_MOUSE	Mannosyl-oligosaccharide glucosidase OS=Mus musculus GN=Mogs PE=2 SV=1	Mogs	10	7	54374.8	17605	30653.3	19954.3	21760.5	19507.4	21656.5	36476.1	21381.3	0.331891	0.172538	0.265622	0.560173	0.597513	0.166461
SJPG107881.001	sp|Q9DBB5|IF4E3_MOUSE	Eukaryotic translation initiation factor 4E type 3 OS=Mus musculus GN=Eif4e3 PE=1 SV=1	Eif4e3	6	3	52282.9	52085.5	59835	36231.3	43008.7	36706.2	46472.6	41225.3	41340	0.15652	0.172764	0.346921	0.0192378	0.503441	0.00451553
SJPG114267.001	sp|Q9WV06|ANKR2_MOUSE	Ankyrin repeat domain-containing protein 2 OS=Mus musculus GN=Ankrd2 PE=1 SV=3	Ankrd2	64	23	214949	425632	302310	469546	501835	357380	775726	378168	753482	0.464068	0.172773	-0.999504	0.0307077	-0.535435	0.0897255
SJPG103131.001	sp|P83510|TNIK_MOUSE	Traf2 and NCK-interacting protein kinase OS=Mus musculus GN=Tnik PE=1 SV=2	Tnik	13	10	34290.6	31647.1	29495.9	36668.3	38203.5	38731.9	41103.7	43238	38979.8	0.117511	0.172912	-0.3713	0.0117802	-0.253789	0.0419889
SJPG100949.001	sp|Q62086|PON2_MOUSE	Serum paraoxonase/arylesterase 2 OS=Mus musculus GN=Pon2 PE=1 SV=2	Pon2	14	5	261163	229990	254355	205468	219482	235210	230961	258023	236135	0.135932	0.17297	0.0395321	0.719934	0.175464	0.144406
SJPG101517.001	sp|P43276|H15_MOUSE	Histone H1.5 OS=Mus musculus GN=Hist1h1b PE=1 SV=2	H1f5	56	11	5.16121e+06	657222	2.75427e+06	932394	965416	926753	1.14026e+06	3.3701e+06	943850	0.706763	0.172981	0.455016	0.605041	1.16178	0.145359
SJPG102727.001	sp|Q78PG9|CCD25_MOUSE	Coiled-coil domain-containing protein 25 OS=Mus musculus GN=Ccdc25 PE=1 SV=1	Ccdc25	14	9	109248	157697	118800	184085	170751	200540	171529	163340	170723	-0.132721	0.173259	-0.408229	0.0370248	-0.54095	0.0139726
SJPG100762.001	sp|P43275|H11_MOUSE	Histone H1.1 OS=Mus musculus GN=Hist1h1a PE=1 SV=2	H1f1	73	7	7.32366e+06	903393	3.33936e+06	1.24131e+06	1.45559e+06	1.14089e+06	1.67987e+06	3.88643e+06	1.19199e+06	0.63885	0.173453	0.501798	0.557132	1.14065	0.154183
SJPG101894.005	sp|Q61584-5|FXR1_MOUSE	Isoform D of Fragile X mental retardation syndrome-related protein 1 OS=Mus musculus GN=Fxr1	Fxr1	81	32	386490	457384	440375	469187	427415	461447	499734	508484	468359	0.121005	0.173535	-0.204137	0.107468	-0.0831326	0.468945
SJPG114966.002	sp|P53996-2|CNBP_MOUSE	Isoform 2 of Cellular nucleic acid-binding protein OS=Mus musculus GN=Cnbp	Cnbp	19	6	75088.1	110716	116327	114726	106601	109874	118138	151154	112492	0.193347	0.173901	-0.351535	0.140622	-0.158188	0.413441
SJPG104456.001	tr|E9Q616|E9Q616_MOUSE	Protein Ahnak OS=Mus musculus GN=Ahnak PE=1 SV=1	Ahnak	448	196	2.588e+06	3.36545e+06	3.31543e+06	2.69179e+06	3.07814e+06	3.43387e+06	3.72316e+06	3.34798e+06	3.27753e+06	0.173989	0.173909	-0.166865	0.271187	0.00712421	0.964037
SJPG103078.001	sp|Q99MR6|SRRT_MOUSE	Serrate RNA effector molecule homolog OS=Mus musculus GN=Srrt PE=1 SV=1	Srrt	13	11	24008.2	29006.8	29305.5	29620.5	30431.4	31644.4	33549.7	32945.7	32290.7	0.1078	0.174253	-0.268806	0.056263	-0.161006	0.206978
SJPG101894.001	sp|Q61584|FXR1_MOUSE	Fragile X mental retardation syndrome-related protein 1 OS=Mus musculus GN=Fxr1 PE=1 SV=2	Fxr1	88	34	381272	484215	427529	475309	419650	461603	500708	493222	480607	0.12212	0.174271	-0.196192	0.146484	-0.0740716	0.569175
SJPG100369.001	sp|Q91YR7|PRP6_MOUSE	Pre-mRNA-processing factor 6 OS=Mus musculus GN=Prpf6 PE=2 SV=1	Prpf6	9	8	19771.8	15912.5	16992.3	16734.2	16755.2	16400.6	17267	21275.9	17365.9	0.157446	0.174427	-0.0850025	0.561205	0.072444	0.541884
SJPG103975.001	sp|Q4KML4|ABRAL_MOUSE	Costars family protein ABRACL OS=Mus musculus GN=Abracl PE=3 SV=1	Abracl	1	1	414041	547331	468359	592964	600002	696812	666065	808346	665339	0.177014	0.174468	-0.584974	0.00650891	-0.407959	0.0239251
SJPG101078.001	sp|Q9JHQ5|LZTL1_MOUSE	Leucine zipper transcription factor-like protein 1 OS=Mus musculus GN=Lztfl1 PE=1 SV=1	Lztfl1	4	4	26033.2	33912.9	31116.1	28220.4	28524.3	35590.8	36601.8	31454.5	36944	0.190028	0.174516	-0.210223	0.176723	-0.0201946	0.897119
SJPG101163.001	sp|Q9WV54|ASAH1_MOUSE	Acid ceramidase OS=Mus musculus GN=Asah1 PE=1 SV=1	Asah1	6	6	16116.7	14718.5	16871.6	18544.6	21917	23992	25020.1	35668.5	21144.8	0.317478	0.174649	-0.745752	0.00918283	-0.428274	0.0146691
SJPG100230.013	tr|E9Q456|E9Q456_MOUSE	Tropomyosin alpha-1 chain OS=Mus musculus GN=Tpm1 PE=1 SV=1	Tpm1	734	28	8.7551e+07	1.24345e+08	1.04703e+08	1.28884e+08	1.10737e+08	1.24037e+08	1.15015e+08	8.56957e+07	1.14952e+08	-0.214616	0.174695	0.00290438	0.987851	-0.211712	0.211422
SJPG120173.001	sp|P62274|RS29_MOUSE	40S ribosomal protein S29 OS=Mus musculus GN=Rps29 PE=2 SV=2	Rps29	7	4	133356	82937.4	117953	94860.1	89218.9	106889	103987	159826	100591	0.295331	0.17476	-0.119272	0.651162	0.176058	0.394555
SJPG103051.002	tr|G3X8Y3|G3X8Y3_MOUSE	N-alpha-acetyltransferase 15, NatA auxiliary subunit OS=Mus musculus GN=Naa15 PE=1 SV=1	Naa15	64	31	238663	210108	205056	220812	205206	213368	220176	270616	224929	0.157047	0.174789	-0.127417	0.352877	0.0296302	0.783324
SJPG117762.001	sp|Q8BWA5|KLH31_MOUSE	Kelch-like protein 31 OS=Mus musculus GN=Klhl31 PE=1 SV=1	Klhl31	40	15	220571	220246	188998	186524	195252	223661	227462	240210	207114	0.158109	0.174815	-0.100539	0.419077	0.0575703	0.6484
SJPG105171.001	sp|Q80VD1|FA98B_MOUSE	Protein FAM98B OS=Mus musculus GN=Fam98b PE=2 SV=1	Fam98b	10	5	46796.6	45127.4	47623.5	39560.4	40072.3	32231.8	44944.5	49007.1	36635.7	0.219745	0.174847	0.1059	0.454963	0.325644	0.0311053
SJPG103133.001	sp|Q99ME9|NOG1_MOUSE	Nucleolar GTP-binding protein 1 OS=Mus musculus GN=Gtpbp4 PE=2 SV=3	Gtpbp4	10	10	80724.4	16589.5	41909.7	21632.6	21949.6	18369.1	23001.5	46399.8	21203.5	0.458492	0.174939	0.436803	0.494878	0.895295	0.14172
SJPG104906.001	sp|O35083|PLCA_MOUSE	1-acyl-sn-glycerol-3-phosphate acyltransferase alpha OS=Mus musculus GN=Agpat1 PE=2 SV=1	Agpat1	9	4	559722	135722	278111	114215	121260	119102	130294	257491	121174	0.433772	0.175132	0.792554	0.196538	1.22633	0.0392058
SJPG101949.001	sp|Q78IK4|MIC27_MOUSE	MICOS complex subunit Mic27 OS=Mus musculus GN=Apool PE=2 SV=1	Apool	56	12	486719	466480	391375	391849	419314	432773	413663	477035	485761	0.143619	0.175169	-0.036447	0.787861	0.107172	0.399747
SJPG103734.001	sp|Q9CQ06|RM24_MOUSE	39S ribosomal protein L24, mitochondrial OS=Mus musculus GN=Mrpl24 PE=2 SV=1	Mrpl24	7	5	51883	67034.1	55339.2	55686.2	60697.4	62873.3	61683.9	64990.9	70349.3	0.136088	0.175357	-0.183736	0.209382	-0.0476478	0.723453
SJPG101534.001	sp|Q9DCG9|TR112_MOUSE	Multifunctional methyltransferase subunit TRM112-like protein OS=Mus musculus GN=Trmt112 PE=2 SV=1	Trmt112	7	3	20993.3	28503.9	25869.1	35899.6	36006.9	37037.7	31846.9	34446.4	34572.2	-0.112037	0.175362	-0.430934	0.0194115	-0.542971	0.00584005
SJPG103573.001	sp|Q9D892|ITPA_MOUSE	Inosine triphosphate pyrophosphatase OS=Mus musculus GN=Itpa PE=1 SV=2	Itpa	16	6	137408	169089	154401	181193	179998	189842	176346	164179	169946	-0.110518	0.1754	-0.151943	0.227331	-0.262461	0.0529185
SJPG102175.001	sp|O54901|OX2G_MOUSE	OX-2 membrane glycoprotein OS=Mus musculus GN=Cd200 PE=1 SV=1	Cd200	1	1	17706.4	20335	18667.9	10821.1	15848.4	11246.4	18970.9	12778.1	15121.2	0.308792	0.175508	0.291589	0.123128	0.600381	0.0107139
SJPG101543.001	sp|Q9Z0X1|AIFM1_MOUSE	Apoptosis-inducing factor 1, mitochondrial OS=Mus musculus GN=Aifm1 PE=1 SV=1	Aifm1	56	16	699491	641046	580373	550157	606209	528476	611552	631263	594183	0.126709	0.175619	0.0606973	0.596402	0.187406	0.150225
SJPG106669.001	sp|O35680|RT12_MOUSE	28S ribosomal protein S12, mitochondrial OS=Mus musculus GN=Mrps12 PE=2 SV=1	Mrps12	5	3	70139.3	31183.6	41357.8	30062.5	34319.7	31085.8	34321.7	53684	32647.5	0.302444	0.175683	0.196193	0.581482	0.498637	0.130464
SJPG105926.001	sp|P09541|MYL4_MOUSE	Myosin light chain 4 OS=Mus musculus GN=Myl4 PE=2 SV=3	Myl4	295	6	3.41161e+07	3.99579e+07	3.66658e+07	4.49905e+07	4.02169e+07	3.92877e+07	4.02681e+07	3.27577e+07	3.82549e+07	-0.164795	0.175907	-0.00458161	0.971706	-0.169376	0.172997
SJPG103266.001	sp|O70325|GPX41_MOUSE	Phospholipid hydroperoxide glutathione peroxidase, mitochondrial OS=Mus musculus GN=Gpx4 PE=1 SV=4	Gpx4	53	16	261937	253656	241645	285320	234371	272598	241841	225934	244000	-0.150434	0.175974	0.0893795	0.384206	-0.0610549	0.603791
SJPG104994.001	sp|Q05816|FABP5_MOUSE	Fatty acid-binding protein, epidermal OS=Mus musculus GN=Fabp5 PE=1 SV=3	Fabp5	22	12	194206	308079	248905	362115	422158	480424	453063	472371	500711	0.181691	0.175981	-0.949043	0.00151529	-0.767352	0.00716262
SJPG106263.001	sp|Q9CQL4|RM20_MOUSE	39S ribosomal protein L20, mitochondrial OS=Mus musculus GN=Mrpl20 PE=1 SV=1	Mrpl20	5	5	104674	39699.1	61682	40103.3	42905.4	44763.8	40894.6	80650.9	50346.9	0.36943	0.176175	0.208759	0.622806	0.578189	0.129826
SJPG101004.001	sp|Q99LX0|PARK7_MOUSE	Protein DJ-1 OS=Mus musculus GN=Park7 PE=1 SV=1	Park7	168	24	6.79575e+06	9.28652e+06	8.07289e+06	9.72049e+06	8.24239e+06	9.62209e+06	8.6258e+06	7.00129e+06	8.69751e+06	-0.18452	0.176471	-0.0146752	0.928788	-0.199195	0.220433
SJPG101658.001	sp|Q9CQC6|BZW1_MOUSE	Basic leucine zipper and W2 domain-containing protein 1 OS=Mus musculus GN=Bzw1 PE=1 SV=1	Bzw1	19	12	277403	252882	248564	289962	300394	277796	324032	324158	295666	0.12002	0.176473	-0.277578	0.0326108	-0.157559	0.151904
SJPG101777.001	sp|P10922|H10_MOUSE	Histone H1.0 OS=Mus musculus GN=H1f0 PE=2 SV=4	H1f0	48	6	6.15741e+06	634395	2.76593e+06	907296	946037	879699	1.072e+06	2.34127e+06	896869	0.525293	0.176684	0.754322	0.400356	1.27961	0.141957
SJPG102326.001	sp|Q62084|PP14B_MOUSE	Protein phosphatase 1 regulatory subunit 14B OS=Mus musculus GN=Ppp1r14b PE=1 SV=2	Ppp1r14b	6	3	19606.2	20563.6	26145.2	28846.7	27440.5	32434.1	24821.1	26634.6	28478.9	-0.149155	0.176782	-0.278938	0.0939267	-0.428093	0.0229847
SJPG107232.001	sp|Q62172|RBP1_MOUSE	RalA-binding protein 1 OS=Mus musculus GN=Ralbp1 PE=1 SV=4	Ralbp1	6	5	13797.9	17182.6	16016	14912.2	15339.3	14531.7	17351.9	14487.6	18851.5	0.170557	0.176959	-0.106562	0.488689	0.0639943	0.593261
SJPG100161.001	sp|Q80ZJ1|RAP2A_MOUSE	Ras-related protein Rap-2a OS=Mus musculus GN=Rap2a PE=1 SV=2	Rap2a	2	2	124310	133818	125461	94515.8	99527.8	108784	109002	107838	112956	0.125239	0.17701	0.217492	0.0552323	0.342731	0.0129526
SJPG100783.001	sp|Q91VE0|S27A4_MOUSE	Long-chain fatty acid transport protein 4 OS=Mus musculus GN=Slc27a4 PE=1 SV=1	Slc27a4	13	11	81859.3	22064.2	48014.6	25475.8	31144	21885.4	30682.4	51394	25964.6	0.412503	0.177058	0.360922	0.498073	0.773424	0.138728
SJPG114966.001	sp|P53996|CNBP_MOUSE	Cellular nucleic acid-binding protein OS=Mus musculus GN=Cnbp PE=1 SV=2	Cnbp	18	5	74531.5	110785	117508	114635	107551	108081	117300	152969	112316	0.198938	0.17712	-0.351517	0.151708	-0.152579	0.439883
SJPG100223.002	sp|Q9CY58-2|PAIRB_MOUSE	Isoform 2 of Plasminogen activator inhibitor 1 RNA-binding protein OS=Mus musculus GN=Serbp1	Serbp1	78	25	485435	458792	481455	456233	461229	476496	518623	641033	457176	0.200039	0.177244	-0.167772	0.286345	0.0322669	0.727193
SJPG102452.001	sp|Q80TV8|CLAP1_MOUSE	CLIP-associating protein 1 OS=Mus musculus GN=Clasp1 PE=1 SV=2	Clasp1	30	23	84624.3	78463.1	77895.6	81322	71497	74867.5	82671.7	84606.2	80260.6	0.122327	0.177257	-0.0394063	0.689607	0.0829207	0.436113
SJPG102452.010	tr|E9Q6L0|E9Q6L0_MOUSE	CLIP-associating protein 1 OS=Mus musculus GN=Clasp1 PE=1 SV=1	Clasp1	31	24	84624.3	78463.1	77895.6	81322	71497	74867.5	82671.7	84606.2	80260.6	0.122327	0.177257	-0.0394063	0.689607	0.0829207	0.436113
SJPG106943.001	tr|V9GXQ2|V9GXQ2_MOUSE	Uncharacterized protein OS=Mus musculus GN=Gm17087 PE=3 SV=1	NA	376	4	2.30691e+07	3.33201e+07	2.60671e+07	3.25773e+07	2.82811e+07	3.50725e+07	2.71406e+07	2.3512e+07	3.22228e+07	-0.217374	0.177355	-0.0124494	0.948095	-0.229823	0.212853
SJPG118370.001	tr|Q14BI5|Q14BI5_MOUSE	Myomesin 2 OS=Mus musculus GN=Myom2 PE=2 SV=1	Myom2	1479	124	2.67183e+07	3.22126e+07	2.90654e+07	3.25816e+07	2.93943e+07	2.95848e+07	2.9164e+07	2.49556e+07	2.88187e+07	-0.14463	0.177388	0.0847338	0.510268	-0.0598963	0.609606
SJPG105005.001	sp|Q9CQU3|RER1_MOUSE	Protein RER1 OS=Mus musculus GN=Rer1 PE=1 SV=1	Rer1	8	2	64146.3	32698.3	47400.2	40161.1	47046.1	38189.3	42626	70965.1	45857.3	0.314317	0.177427	-0.160174	0.612422	0.154143	0.556436
SJPG100328.001	sp|Q6PIC6|AT1A3_MOUSE	Sodium/potassium-transporting ATPase subunit alpha-3 OS=Mus musculus GN=Atp1a3 PE=1 SV=1	Atp1a3	169	28	4.27948e+06	1.39274e+06	2.56781e+06	1.66473e+06	1.93805e+06	1.52413e+06	1.88403e+06	3.30038e+06	1.75104e+06	0.382262	0.177959	0.163742	0.724711	0.546005	0.206057
SJPG101023.001	sp|O55126|NIPS2_MOUSE	Protein NipSnap homolog 2 OS=Mus musculus GN=Gbas PE=2 SV=1	Nipsnap2	135	14	4.9261e+06	5.63579e+06	4.96232e+06	4.9852e+06	5.37885e+06	5.01894e+06	5.66973e+06	5.34409e+06	5.61496e+06	0.112723	0.177995	-0.101474	0.360226	0.0112488	0.915789
SJPG107581.001	sp|P29387|GBB4_MOUSE	Guanine nucleotide-binding protein subunit beta-4 OS=Mus musculus GN=Gnb4 PE=2 SV=4	Gnb4	17	3	126388	123798	132151	135285	137833	145568	165178	146267	146483	0.127584	0.178026	-0.258439	0.0412956	-0.130855	0.198422
SJPG100053.001	sp|Q9CWF2|TBB2B_MOUSE	Tubulin beta-2B chain OS=Mus musculus GN=Tubb2b PE=1 SV=1	Tubb2b	339	27	1.50627e+06	1.54654e+06	1.5682e+06	1.71012e+06	1.6593e+06	1.74243e+06	1.9745e+06	1.83671e+06	1.74807e+06	0.119537	0.178205	-0.265081	0.0325455	-0.145544	0.144166
SJPG100055.001	sp|Q7TMM9|TBB2A_MOUSE	Tubulin beta-2A chain OS=Mus musculus GN=Tubb2a PE=1 SV=1	Tubb2a	340	28	1.50627e+06	1.54654e+06	1.5682e+06	1.71012e+06	1.6593e+06	1.74243e+06	1.9745e+06	1.83671e+06	1.74807e+06	0.119537	0.178205	-0.265081	0.0325455	-0.145544	0.144166
SJPG109570.001	sp|Q9Z1W8|AT12A_MOUSE	Potassium-transporting ATPase alpha chain 2 OS=Mus musculus GN=Atp12a PE=1 SV=3	Atp12a	78	7	4.23178e+06	1.39285e+06	2.64383e+06	1.62411e+06	2.00335e+06	1.49575e+06	1.9207e+06	3.39519e+06	1.73495e+06	0.405695	0.178343	0.153973	0.741992	0.559668	0.198097
SJPG101042.001	sp|Q91WK2|EIF3H_MOUSE	Eukaryotic translation initiation factor 3 subunit H OS=Mus musculus GN=Eif3h PE=1 SV=1	Eif3h	26	10	185795	222825	230781	213605	234029	233484	253153	275639	227552	0.148008	0.178356	-0.244279	0.112279	-0.0962705	0.449017
SJPG104045.001	sp|P36552|HEM6_MOUSE	Oxygen-dependent coproporphyrinogen-III oxidase, mitochondrial OS=Mus musculus GN=Cpox PE=1 SV=2	Cpox	13	9	60452.7	67857.9	64518.6	65643.6	70376.9	68828.1	63411.6	60578	65490.8	-0.112641	0.17862	0.0244013	0.812996	-0.0882397	0.39126
SJPG100667.001	sp|P47963|RL13_MOUSE	60S ribosomal protein L13 OS=Mus musculus GN=Rpl13 PE=2 SV=3	Rpl13	50	15	1.39507e+06	434761	909184	509184	577826	544048	622452	1.22895e+06	540012	0.455916	0.178868	0.13892	0.787274	0.594835	0.184212
SJPG110372.001	sp|Q8BG60|TXNIP_MOUSE	Thioredoxin-interacting protein OS=Mus musculus GN=Txnip PE=1 SV=1	Txnip	1	1	30340	24326.2	28624.9	23479.9	26245.1	22648.7	23304.3	34391.1	28206.6	0.231921	0.17894	-0.0325551	0.856501	0.199366	0.156795
SJPG100317.001	sp|P08113|ENPL_MOUSE	Endoplasmin OS=Mus musculus GN=Hsp90b1 PE=1 SV=2	Hsp90b1	101	39	734521	961568	915154	1.04228e+06	1.10269e+06	1.14635e+06	1.17929e+06	1.19822e+06	1.17387e+06	0.110759	0.179	-0.453225	0.0115112	-0.342465	0.0374148
SJPG114975.001	tr|A2A9K7|A2A9K7_MOUSE	Protein Cnksr1 OS=Mus musculus GN=Cnksr1 PE=4 SV=1	Cnksr1	7	6	51866.9	52485.8	55396.3	52178.1	47905.9	44045.6	57973.5	54758.7	48378.7	0.160069	0.179129	-0.00877463	0.938432	0.151295	0.193663
SJPG104808.001	sp|Q91YR5|MET13_MOUSE	Methyltransferase-like protein 13 OS=Mus musculus GN=Mettl13 PE=1 SV=1	Eef1aknmt	6	5	37421.1	28980.1	31581.8	27283.9	26879.9	24323	29637.2	28120.8	27631.1	0.122815	0.179236	0.190889	0.174707	0.313704	0.0465036
SJPG102695.001	sp|O70152|DPM1_MOUSE	Dolichol-phosphate mannosyltransferase subunit 1 OS=Mus musculus GN=Dpm1 PE=2 SV=1	Dpm1	6	3	27975	17623.4	20974.2	24086	23575.7	23328.1	24328.8	32899.1	24880.5	0.196054	0.179236	-0.315159	0.179749	-0.119106	0.522018
SJPG105503.001	sp|Q9ER35|FN3K_MOUSE	Fructosamine-3-kinase OS=Mus musculus GN=Fn3k PE=2 SV=1	Fn3k	13	9	149616	124342	117244	98111.5	90132	90300.4	102073	110748	93999.8	0.137399	0.179731	0.345829	0.0383828	0.483228	0.00691785
SJPG107341.001	sp|Q8R2Y9|SOSB1_MOUSE	SOSS complex subunit B1 OS=Mus musculus GN=Nabp2 PE=2 SV=1	Nabp2	2	1	11317.1	11804.9	11295.7	11145.8	10504.5	12782.9	12204.5	13071.7	12690.8	0.145311	0.179884	-0.141327	0.172255	0.0039843	0.971947
SJPG109109.001	sp|Q5NC05|TTF2_MOUSE	Transcription termination factor 2 OS=Mus musculus GN=Ttf2 PE=1 SV=2	Ttf2	2	2	16061.8	12157.6	13136.8	16024.4	15364.3	18471.7	15106.2	15168.9	14877.3	-0.138601	0.179931	-0.136758	0.328649	-0.275359	0.0978245
SJPG106486.001	sp|Q61285|ABCD2_MOUSE	ATP-binding cassette sub-family D member 2 OS=Mus musculus GN=Abcd2 PE=2 SV=1	Abcd2	11	10	72282.6	31156.3	45338.8	33923.4	39194.9	35344.1	37627.3	55110	38073.8	0.249492	0.180237	0.123676	0.716028	0.373167	0.249142
SJPG104150.001	tr|Q3ULW8|Q3ULW8_MOUSE	Protein Parp3 OS=Mus musculus GN=Parp3 PE=2 SV=1	Parp3	22	14	199690	192845	192492	181834	186800	196659	220970	276972	179907	0.240345	0.18034	-0.190283	0.297708	0.0500619	0.596556
SJPG104429.001	sp|P62774|MTPN_MOUSE	Myotrophin OS=Mus musculus GN=Mtpn PE=1 SV=2	Mtpn	10	5	103891	118575	119650	133621	147585	149070	170016	155238	147748	0.135871	0.180525	-0.467867	0.00517433	-0.331996	0.0195482
SJPG107454.001	sp|Q9ERU3|ZNF22_MOUSE	Zinc finger protein 22 OS=Mus musculus GN=Znf22 PE=1 SV=2	Zfp422	6	4	29146.4	9067.29	19287.9	10536.7	9626.95	7911.49	9973.83	25020.1	10161.1	0.553257	0.180592	0.335797	0.548552	0.889055	0.0706646
SJPG111702.001	sp|P49222|EPB42_MOUSE	Erythrocyte membrane protein band 4.2 OS=Mus musculus GN=Epb42 PE=2 SV=3	Epb42	6	5	17473.4	15833.4	12091.3	15290	18576.6	16699	21009	22415.8	16054.9	0.224232	0.180995	-0.392141	0.0854424	-0.167909	0.34459
SJPG100973.001	sp|Q9DC69|NDUA9_MOUSE	NADH dehydrogenase [ubiquinone] 1 alpha subcomplex subunit 9, mitochondrial OS=Mus musculus GN=Ndufa9 PE=1 SV=2	Ndufa9	133	26	1.75635e+06	960940	1.23069e+06	902250	1.02369e+06	880556	953022	1.21331e+06	1.01825e+06	0.17792	0.181233	0.272981	0.284301	0.450901	0.0870945
SJPG100517.002	sp|P62862|RS30_MOUSE	40S ribosomal protein S30 OS=Mus musculus GN=Fau PE=1 SV=1	Fau	4	3	67616.1	55477.1	57000.1	63921.5	42880.5	27006	76483.7	91541.5	38997.1	0.627679	0.181592	-0.117573	0.723318	0.510106	0.141963
SJPG101111.001	sp|P47962|RL5_MOUSE	60S ribosomal protein L5 OS=Mus musculus GN=Rpl5 PE=1 SV=3	Rpl5	66	19	1.32543e+06	421586	702447	500175	504677	534680	534791	1.03083e+06	545950	0.385667	0.181608	0.127713	0.790263	0.51338	0.231113
SJPG102930.001	sp|Q8BSZ2|AP3S2_MOUSE	AP-3 complex subunit sigma-2 OS=Mus musculus GN=Ap3s2 PE=1 SV=1	Ap3s2	1	1	21785.4	26041.9	24735.8	29507.8	25998.2	25862.4	25073.4	24643.4	24825.7	-0.123723	0.181627	-0.0428013	0.70129	-0.166524	0.195646
SJPG101297.001	sp|Q9DBR7|MYPT1_MOUSE	Protein phosphatase 1 regulatory subunit 12A OS=Mus musculus GN=Ppp1r12a PE=1 SV=2	Ppp1r12a	24	18	55479.6	65476	67690.1	68903.5	72366.8	74736.7	82414.2	74296.8	77853	0.118409	0.181906	-0.318359	0.0330574	-0.19995	0.125206
SJPG106497.001	sp|Q8BYJ6|TBCD4_MOUSE	TBC1 domain family member 4 OS=Mus musculus GN=Tbc1d4 PE=1 SV=2	Tbc1d4	15	13	12075.2	16467.2	14329.2	20946.5	21167.5	22472.9	18295.8	15206.2	22549.1	-0.222501	0.181933	-0.379548	0.0865799	-0.602049	0.00369848
SJPG108336.001	sp|Q8R3U1|HRSL3_MOUSE	HRAS-like suppressor 3 OS=Mus musculus GN=Pla2g16 PE=1 SV=2	Plaat3	6	4	27310.4	45626.8	30730.2	34537.9	32984.8	37809.3	34518.2	27452.9	32097.8	-0.167313	0.181937	0.110735	0.619869	-0.0565778	0.787804
SJPG101531.001	sp|Q8C6G8|WDR26_MOUSE	WD repeat-containing protein 26 OS=Mus musculus GN=Wdr26 PE=2 SV=3	Wdr26	8	6	18683.4	23542.6	20088.9	29782.1	24916.8	27877.1	24924.7	23632.4	26129.4	-0.14221	0.181971	-0.266862	0.0685672	-0.409072	0.018021
SJPG107975.001	sp|Q5HZI1|MTUS1_MOUSE	Microtubule-associated tumor suppressor 1 homolog OS=Mus musculus GN=Mtus1 PE=1 SV=2	Mtus1	13	2	450071	580910	553681	668056	635637	548171	507363	544356	599057	-0.16418	0.182431	-0.0642457	0.654264	-0.228425	0.152305
SJPG100074.001	sp|P14148|RL7_MOUSE	60S ribosomal protein L7 OS=Mus musculus GN=Rpl7 PE=1 SV=2	Rpl7	81	26	1.67106e+06	493334	927232	577641	553469	606917	614926	1.38935e+06	615371	0.479344	0.182433	0.179994	0.738578	0.659338	0.157331
SJPG102495.001	sp|E9Q555|RN213_MOUSE	E3 ubiquitin-protein ligase RNF213 OS=Mus musculus GN=Rnf213 PE=2 SV=1	Rnf213	4	4	15619.4	12050.9	12299.8	15163.4	12550.9	11067	15289.6	15671.4	13412.7	0.203218	0.182562	-0.157725	0.302615	0.0454928	0.791067
SJPG108692.010	tr|G3UWP1|G3UWP1_MOUSE	Protein cordon-bleu (Fragment) OS=Mus musculus GN=Cobl PE=4 SV=1	Cobl	11	5	29106.2	24450.9	34451.5	26090.5	30831.5	27134.5	33470.9	36493.3	27110.9	0.200449	0.182567	-0.144543	0.438998	0.0559054	0.725756
SJPG101989.001	sp|P00493|HPRT_MOUSE	Hypoxanthine-guanine phosphoribosyltransferase OS=Mus musculus GN=Hprt1 PE=1 SV=3	Hprt	3	3	14485.3	14706.9	14632.8	17107.9	16937.7	25486	24281	35100.8	19430.3	0.388345	0.182771	-0.803118	0.00884477	-0.414772	0.0533747
SJPG103570.001	sp|Q8R2Y8|PTH2_MOUSE	Peptidyl-tRNA hydrolase 2, mitochondrial OS=Mus musculus GN=Ptrh2 PE=2 SV=1	Ptrh2	14	7	75504.1	83114.9	88184.1	84753.5	90699	86196	96730	104204	87312	0.136499	0.182832	-0.223099	0.103259	-0.0865997	0.426629
SJPG108337.001	tr|E9Q3T0|E9Q3T0_MOUSE	Uncharacterized protein OS=Mus musculus GN=Gm10073 PE=3 SV=1	NA	1	1	117745	154023	149714	162921	168252	182120	167823	223030	194327	0.180994	0.182908	-0.473882	0.0242121	-0.292888	0.0693849
SJPG101621.001	sp|Q60714|S27A1_MOUSE	Long-chain fatty acid transport protein 1 OS=Mus musculus GN=Slc27a1 PE=1 SV=1	Slc27a1	25	14	418183	116382	214722	169917	150092	150092	168597	233896	159355	0.238386	0.183108	0.244596	0.607279	0.482981	0.304045
SJPG107791.001	sp|D0QMC3|MNDAL_MOUSE	Myeloid cell nuclear differentiation antigen-like protein OS=Mus musculus GN=Mndal PE=1 SV=1	Mndal	5	4	27331.2	19242.1	20383.4	16664.2	17183.1	22140.5	19452	30514	20238.1	0.307346	0.183253	-0.0547512	0.814646	0.252594	0.21148
SJPG101518.002	sp|Q9D020-1|5NT3A_MOUSE	Isoform 1 of Cytosolic 5'-nucleotidase 3A OS=Mus musculus GN=Nt5c3a	Nt5c3	43	19	876979	1.1049e+06	985972	1.48776e+06	1.42599e+06	1.67006e+06	1.38851e+06	1.3745e+06	1.4215e+06	-0.128384	0.183272	-0.501904	0.00443416	-0.630287	0.00203544
SJPG104205.001	sp|Q8C050|KS6A5_MOUSE	Ribosomal protein S6 kinase alpha-5 OS=Mus musculus GN=Rps6ka5 PE=1 SV=2	Rps6ka5	2	2	16556.2	17737.8	13514.8	13010.9	10566.4	12104.8	11508.8	13951.4	17640.9	0.25576	0.183419	0.162222	0.425546	0.417982	0.0252561
SJPG100650.001	sp|Q6A065|CE170_MOUSE	Centrosomal protein of 170 kDa OS=Mus musculus GN=Cep170 PE=1 SV=2	Cep170	5	5	26021.7	28608.1	27990.8	32589.6	32199	29687	37061.6	31069.1	36809.1	0.14807	0.183477	-0.341458	0.0228076	-0.193388	0.0900395
SJPG108824.001	sp|Q8VCI0|PLBL1_MOUSE	Phospholipase B-like 1 OS=Mus musculus GN=Plbd1 PE=1 SV=1	Plbd1	1	1	66742.8	83445.5	56458.8	129145	111635	165064	97675.2	92142.9	138811	-0.309896	0.183504	-0.663422	0.0196025	-0.973318	0.00246685
SJPG106552.002	sp|Q8CI08-2|SLAI2_MOUSE	Isoform 2 of SLAIN motif-containing protein 2 OS=Mus musculus GN=Slain2	Slain2	8	8	36059.4	32413.4	36292.7	29373.9	31156.5	28745	35475.4	29637.9	33467	0.139873	0.183523	0.089881	0.460291	0.229754	0.0558694
SJPG100719.001	sp|Q64475|H2B1B_MOUSE	Histone H2B type 1-B OS=Mus musculus GN=Hist1h2bb PE=1 SV=3	H2bc3	88	10	2.42008e+06	2.16808e+06	1.90336e+06	1.98103e+06	1.83972e+06	1.908e+06	1.90507e+06	2.39145e+06	2.10197e+06	0.153893	0.18365	0.0201844	0.889916	0.174078	0.189582
SJPG100662.001	sp|P62918|RL8_MOUSE	60S ribosomal protein L8 OS=Mus musculus GN=Rpl8 PE=2 SV=2	Rpl8	68	14	3.62457e+06	819294	2.24862e+06	1.02662e+06	1.09673e+06	1.10729e+06	1.20416e+06	2.97812e+06	1.1017e+06	0.554676	0.183666	0.252381	0.699733	0.807057	0.160005
SJPG104529.001	sp|Q5F2E7|NUFP2_MOUSE	Nuclear fragile X mental retardation-interacting protein 2 OS=Mus musculus GN=Nufip2 PE=1 SV=1	Nufip2	8	5	51065.1	72525.5	67616.3	67414.1	68608.3	77673.9	76891.1	77423.1	78183.7	0.124528	0.183798	-0.298083	0.0926146	-0.173555	0.309599
SJPG102781.001	sp|P84096|RHOG_MOUSE	Rho-related GTP-binding protein RhoG OS=Mus musculus GN=Rhog PE=2 SV=1	Rhog	18	6	193313	117560	128351	123236	130027	119967	136662	176925	123499	0.211793	0.183822	-0.011274	0.962575	0.200519	0.343821
SJPG101008.001	sp|P23116|EIF3A_MOUSE	Eukaryotic translation initiation factor 3 subunit A OS=Mus musculus GN=Eif3a PE=1 SV=5	Eif3a	114	60	419251	450239	436197	463662	419084	467503	463465	529044	487953	0.132433	0.184294	-0.179702	0.122019	-0.047269	0.641605
SJPG104959.001	sp|Q62313|TGON1_MOUSE	Trans-Golgi network integral membrane protein 1 OS=Mus musculus GN=Tgoln1 PE=1 SV=1	Tgoln1	3	3	7430.55	11163.5	12095.3	11209.7	11385.8	11037.5	11327.2	8727.74	10157.4	-0.1628	0.184558	-0.000407285	0.998525	-0.163207	0.426201
SJPG109308.001	sp|Q3UZA1|CPZIP_MOUSE	CapZ-interacting protein OS=Mus musculus GN=Rcsd1 PE=1 SV=1	Rcsd1	26	13	56493.6	71919.8	71189.1	49784.9	51419.4	53296.2	56702.2	56011.5	53671.8	0.10708	0.185273	0.25428	0.0895989	0.36136	0.0262695
SJPG114042.001	tr|A9C473|A9C473_MOUSE	Protein A630010A05Rik (Fragment) OS=Mus musculus GN=A630010A05Rik PE=4 SV=1	A630010A05Rik	1	1	32669.3	52969.7	55193.1	47244.5	48758.9	60841.5	55570.8	59246.4	61118	0.173928	0.185297	-0.358354	0.142115	-0.184426	0.448985
SJPG103192.001	sp|Q9D3E6|STAG1_MOUSE	Cohesin subunit SA-1 OS=Mus musculus GN=Stag1 PE=2 SV=3	Stag1	2	2	20766.2	18380.2	21139.5	17534.7	22538.1	21104.9	20357.1	27100	23593.7	0.214025	0.185444	-0.229966	0.144464	-0.0159404	0.906635
SJPG102256.001	tr|Q9DCE9|Q9DCE9_MOUSE	Protein Igtp OS=Mus musculus GN=Igtp PE=1 SV=1	Igtp	12	7	95479	52363.4	68045.2	51025.9	44076.6	57717	51897.6	230453	60306.1	0.824711	0.185544	-0.361379	0.557502	0.463332	0.0912584
SJPG100281.001	sp|Q8C1B7|SEP11_MOUSE	Septin-11 OS=Mus musculus GN=Sept11 PE=1 SV=4	Septin11	26	14	220365	288120	254005	295877	318243	320559	356163	320479	338563	0.118827	0.185586	-0.420255	0.0160658	-0.301428	0.0511987
SJPG101210.001	sp|Q8BXZ1|TMX3_MOUSE	Protein disulfide-isomerase TMX3 OS=Mus musculus GN=Tmx3 PE=1 SV=2	Tmx3	22	9	113815	56296.5	79033.7	70910	82557.4	62563.2	80990.7	106872	72474.5	0.258781	0.185621	-0.102971	0.726231	0.15581	0.574255
SJPG106230.001	sp|Q9EP71|RAI14_MOUSE	Ankycorbin OS=Mus musculus GN=Rai14 PE=1 SV=1	Rai14	3	2	11463.4	12051.8	12517.3	11764.4	14064.2	14061.1	15589.1	13007.5	17557.4	0.204599	0.185797	-0.34725	0.0409719	-0.142651	0.24895
SJPG110989.001	sp|P11087|CO1A1_MOUSE	Collagen alpha-1(I) chain OS=Mus musculus GN=Col1a1 PE=1 SV=4	Col1a1	330	39	5.08737e+07	5.36653e+06	2.77167e+07	8.11612e+06	1.31674e+07	1.43796e+07	1.25912e+07	2.82866e+07	1.34108e+07	0.545355	0.185849	0.221272	0.79786	0.766627	0.371066
SJPG104487.001	sp|Q6ZWR6|SYNE1_MOUSE	Nesprin-1 OS=Mus musculus GN=Syne1 PE=1 SV=2	Syne1	22	20	31858.2	30043.2	33753.3	27352.6	28208.7	29770.9	30251.4	34780.1	29199.7	0.139831	0.185874	0.0241726	0.837909	0.164004	0.139915
SJPG103742.001	sp|P16054|KPCE_MOUSE	Protein kinase C epsilon type OS=Mus musculus GN=Prkce PE=1 SV=1	Prkce	3	3	16983.4	13128.5	13038.7	14519.2	15258.3	18586.3	18193.3	20140.4	16590.7	0.187361	0.185911	-0.354746	0.0502092	-0.167385	0.323094
SJPG104610.001	sp|Q68FH4|GALK2_MOUSE	N-acetylgalactosamine kinase OS=Mus musculus GN=Galk2 PE=1 SV=1	Galk2	3	3	61839.7	70524.1	62561	68332.9	74755.3	81194.6	73397.9	95364.9	86804.1	0.183607	0.185913	-0.385015	0.0255994	-0.201408	0.121401
SJPG104763.001	sp|Q9DAT5|MTU1_MOUSE	Mitochondrial tRNA-specific 2-thiouridylase 1 OS=Mus musculus GN=Trmu PE=2 SV=1	Trmu	4	3	7699.64	8458.82	7087.81	6182.79	7238.47	6820.79	7250.84	8711.3	6923.7	0.1729	0.185995	0.0260017	0.850344	0.198902	0.132862
SJPG103716.001	sp|Q8C3X4|GUF1_MOUSE	Translation factor Guf1, mitochondrial OS=Mus musculus GN=Guf1 PE=2 SV=1	Guf1	3	3	45683.4	63032.3	52566.5	39693.4	52224.3	37723.3	57467.9	53892.6	42579.2	0.251305	0.186124	0.0663044	0.713823	0.31761	0.121977
SJPG108288.001	sp|P70406|UCP2_MOUSE	Mitochondrial uncoupling protein 2 OS=Mus musculus GN=Ucp2 PE=1 SV=1	Ucp2	2	2	177339	83294.5	147779	82965.3	72322.6	89713	86689.6	149651	85241.9	0.346226	0.186408	0.327025	0.379925	0.673251	0.0519242
SJPG106179.001	sp|Q8K1H7|T11L2_MOUSE	T-complex protein 11-like protein 2 OS=Mus musculus GN=Tcp11l2 PE=2 SV=1	Tcp11l2	3	3	12818	12833.4	14479.2	15830.8	20498.2	17454.1	20344.3	20719.5	19013.8	0.166953	0.186416	-0.583535	0.00108516	-0.416582	0.0165292
SJPG104183.001	sp|Q9CQY6|UQCC2_MOUSE	Ubiquinol-cytochrome-c reductase complex assembly factor 2 OS=Mus musculus GN=Uqcc2 PE=1 SV=1	Uqcc2	11	6	95964.2	129478	111144	117366	136548	125768	141699	128020	150869	0.1471	0.186447	-0.32893	0.0585737	-0.181829	0.236979
SJPG109889.001	tr|G3UWE2|G3UWE2_MOUSE	Interferon-gamma-inducible GTPase Ifgga4 protein OS=Mus musculus GN=F830016B08Rik PE=4 SV=1	F830016B08Rik	5	3	73538.9	36997.2	53990.8	26618.4	32690.2	22288.6	30881.4	47373.9	27544.6	0.351669	0.186538	0.622013	0.0873122	0.973682	0.0105928
SJPG103525.001	sp|P08775|RPB1_MOUSE	DNA-directed RNA polymerase II subunit RPB1 OS=Mus musculus GN=Polr2a PE=1 SV=3	Polr2a	8	8	22832.7	16659.3	19270.8	17910.3	20654.8	16920.4	21202.6	23594.5	18415	0.185847	0.186576	-0.109908	0.513596	0.0759386	0.630216
SJPG102055.001	sp|P12382|PFKAL_MOUSE	ATP-dependent 6-phosphofructokinase, liver type OS=Mus musculus GN=Pfkl PE=1 SV=4	Pfkl	85	11	3.32938e+06	2.68964e+06	2.93669e+06	2.1973e+06	2.21596e+06	2.01728e+06	2.35383e+06	2.4227e+06	2.2077e+06	0.119367	0.186603	0.354229	0.0214542	0.473596	0.00556197
SJPG102246.001	sp|Q8VHQ9|ACO11_MOUSE	Acyl-coenzyme A thioesterase 11 OS=Mus musculus GN=Acot11 PE=2 SV=1	Acot11	1	1	21045	27512.8	24073.7	17651.1	23847.1	17193.7	24202.8	18844.3	29870.3	0.304187	0.186681	0.0110081	0.957081	0.315195	0.112168
SJPG103248.001	sp|Q3V009|TMED1_MOUSE	Transmembrane emp24 domain-containing protein 1 OS=Mus musculus GN=Tmed1 PE=2 SV=1	Tmed1	1	1	15896	8866.7	11003.1	10741	13372.6	8572.67	11737	16001.4	12042.4	0.292389	0.186896	-0.181447	0.480136	0.110941	0.680957
SJPG100819.001	sp|Q9D1G1|RAB1B_MOUSE	Ras-related protein Rab-1B OS=Mus musculus GN=Rab1b PE=1 SV=1	Rab1b	26	11	320871	290475	330377	316400	363463	348344	346472	453652	372008	0.181862	0.186966	-0.30838	0.0595843	-0.126518	0.277637
SJPG100223.001	sp|Q9CY58|PAIRB_MOUSE	Plasminogen activator inhibitor 1 RNA-binding protein OS=Mus musculus GN=Serbp1 PE=1 SV=2	Serbp1	79	27	489825	454784	477922	456923	464012	477025	515528	641150	458375	0.194354	0.187099	-0.169672	0.282871	0.0246815	0.791735
SJPG103132.001	tr|Q80ZX0|Q80ZX0_MOUSE	Protein Sec24b OS=Mus musculus GN=Sec24b PE=1 SV=1	Sec24b	12	9	24759.4	20948.4	22992.4	23697.9	22825.2	24614.4	25388.7	25504.1	25525.9	0.103998	0.187126	-0.156967	0.177542	-0.0529696	0.628419
SJPG102000.001	sp|Q80UW8|RPAB1_MOUSE	DNA-directed RNA polymerases I, II, and III subunit RPABC1 OS=Mus musculus GN=Polr2e PE=2 SV=1	Polr2e	4	3	13140.1	12926.3	16220.4	13790.2	17977.5	14091.3	18357.9	21254.6	14931.9	0.245973	0.187202	-0.360157	0.0737176	-0.114183	0.483332
SJPG100047.001	sp|P26350|PTMA_MOUSE	Prothymosin alpha OS=Mus musculus GN=Ptma PE=1 SV=2	Ptma	8	5	62010.5	82073.6	87083.1	85793.6	91343.8	117418	105012	118585	111681	0.198631	0.187327	-0.549941	0.010557	-0.35131	0.100022
SJPG105202.001	sp|Q99JR6|NMNA3_MOUSE	Nicotinamide mononucleotide adenylyltransferase 3 OS=Mus musculus GN=Nmnat3 PE=2 SV=1	Nmnat3	11	6	47297.1	54732	57274.5	46468.8	60653.3	45535.2	68870.8	56095.9	53296.1	0.227328	0.187335	-0.157928	0.305031	0.0693998	0.659917
SJPG103143.001	sp|P06797|CATL1_MOUSE	Cathepsin L1 OS=Mus musculus GN=Ctsl PE=1 SV=2	Ctsl	9	4	21776.2	24901.4	21947.9	31722.5	43891.7	40144.2	37172.4	31354.7	30494.5	-0.217728	0.187641	-0.526135	0.00457181	-0.743863	0.00197026
SJPG103018.001	sp|Q9Z2N8|ACL6A_MOUSE	Actin-like protein 6A OS=Mus musculus GN=Actl6a PE=1 SV=2	Actl6a	9	7	54273.5	68518.5	65432.3	65785.8	68591.6	73294.1	70338.7	75112.4	83953.1	0.141149	0.187708	-0.288736	0.0710104	-0.147587	0.272323
SJPG103823.003	sp|Q9WTI7-3|MYO1C_MOUSE	Isoform 3 of Unconventional myosin-Ic OS=Mus musculus GN=Myo1c	Myo1c	62	33	446109	277131	371141	308102	355454	306014	384240	416074	312782	0.192445	0.187754	-0.0413564	0.846817	0.151088	0.450132
SJPG100230.011	tr|E9Q455|E9Q455_MOUSE	Tropomyosin alpha-1 chain OS=Mus musculus GN=Tpm1 PE=3 SV=1	Tpm1	1025	29	8.54005e+07	1.30332e+08	1.00424e+08	1.34127e+08	1.0776e+08	1.25868e+08	1.14662e+08	8.22849e+07	1.1659e+08	-0.241932	0.187884	0.00769158	0.971982	-0.23424	0.238209
SJPG105567.001	sp|Q9Z0W3|NU160_MOUSE	Nuclear pore complex protein Nup160 OS=Mus musculus GN=Nup160 PE=1 SV=2	Nup160	3	3	10582	9069.92	9501.18	10005.3	9427.53	7760.84	10397.4	11990.9	9103.13	0.210864	0.187955	-0.105213	0.46888	0.105651	0.454031
SJPG100691.001	sp|P43274|H14_MOUSE	Histone H1.4 OS=Mus musculus GN=Hist1h1e PE=1 SV=2	H1f4	95	11	7.44539e+06	927759	3.72034e+06	1.30061e+06	1.4979e+06	1.18279e+06	1.71903e+06	4.26449e+06	1.21757e+06	0.651218	0.188001	0.508542	0.559083	1.15976	0.149292
SJPG100958.001	sp|P60904|DNJC5_MOUSE	DnaJ homolog subfamily C member 5 OS=Mus musculus GN=Dnajc5 PE=1 SV=1	Dnajc5	5	3	8731.2	11633.4	9092.71	10461.3	7923.7	9203.75	14441.6	8402.89	12183	0.318154	0.188116	-0.226253	0.355688	0.0919005	0.588502
SJPG101791.001	sp|P62717|RL18A_MOUSE	60S ribosomal protein L18a OS=Mus musculus GN=Rpl18a PE=1 SV=1	Rpl18a	46	9	1.68114e+06	404582	911106	541526	525185	536196	575803	1.37837e+06	557005	0.511847	0.188186	0.162421	0.791029	0.674268	0.20522
SJPG102327.001	sp|P14576|SRP54_MOUSE	Signal recognition particle 54 kDa protein OS=Mus musculus GN=Srp54 PE=1 SV=2	Srp54a	19	14	139581	70619.8	97305.1	61856.7	70224.4	77686.9	70637.3	130034	76911.8	0.355291	0.188238	0.147057	0.666429	0.502348	0.0897464
SJPG115419.001	sp|O35292|ECP5_MOUSE	Eosinophil cationic-type ribonuclease 5 OS=Mus musculus GN=Ear5 PE=1 SV=2	Rnase2b	4	4	29001.9	5613.82	11972.2	6093.32	11002.7	42229.6	3521.19	10488.5	7510.25	-1.11718	0.188375	0.937669	0.20386	-0.179508	0.839782
SJPG101117.001	sp|Q61595|KTN1_MOUSE	Kinectin OS=Mus musculus GN=Ktn1 PE=2 SV=1	Ktn1	7	4	52668.8	47672.8	63461.9	52894.8	74945.8	50891.5	72175.6	93939.5	58597.3	0.325894	0.188379	-0.439358	0.0711529	-0.113464	0.570696
SJPG100230.012	tr|G5E8R1|G5E8R1_MOUSE	Tropomyosin 1, alpha, isoform CRA_j OS=Mus musculus GN=Tpm1 PE=3 SV=1	Tpm1	1030	30	8.53874e+07	1.30119e+08	1.00627e+08	1.3394e+08	1.07682e+08	1.25919e+08	1.14629e+08	8.2409e+07	1.16564e+08	-0.240627	0.188614	0.00732419	0.973213	-0.233303	0.23867
SJPG100203.002	sp|P18872-2|GNAO_MOUSE	Isoform Alpha-2 of Guanine nucleotide-binding protein G(o) subunit alpha OS=Mus musculus GN=Gnao1	Gnao1	6	5	179821	134610	154835	142740	151595	144842	189159	165735	142671	0.171025	0.18894	-0.0850294	0.612395	0.0859957	0.529352
SJPG110974.001	sp|P49182|HEP2_MOUSE	Heparin cofactor 2 OS=Mus musculus GN=Serpind1 PE=1 SV=1	Serpind1	11	5	27489.4	22131.8	22130.2	25791.6	31761.9	25933.1	33439.3	30910.2	29019.4	0.165883	0.189249	-0.385212	0.0229115	-0.219328	0.169835
SJPG101690.001	sp|Q91YH5|ATLA3_MOUSE	Atlastin-3 OS=Mus musculus GN=Atl3 PE=2 SV=1	Atl3	9	8	66368.4	50614.4	62702.3	52617	62068.9	67238.6	65702.2	83132.4	62750.6	0.214098	0.189262	-0.234139	0.197593	-0.0200415	0.89858
SJPG101496.001	sp|O55135|IF6_MOUSE	Eukaryotic translation initiation factor 6 OS=Mus musculus GN=Eif6 PE=1 SV=2	Eif6	13	5	55757.8	72027.5	63504.4	81188	69846.2	80066.3	64516.9	65511.4	77179.6	-0.159	0.189315	-0.118354	0.422979	-0.277354	0.0767163
SJPG100770.001	sp|P11031|TCP4_MOUSE	Activated RNA polymerase II transcriptional coactivator p15 OS=Mus musculus GN=Sub1 PE=1 SV=3	Sub1	13	6	67033.8	47169.2	60238.8	51895.2	53235.9	50924.2	56184.3	76861	51982.2	0.224696	0.189509	-0.0790035	0.707475	0.145692	0.356464
SJPG109234.001	sp|Q9CR51|VATG1_MOUSE	V-type proton ATPase subunit G 1 OS=Mus musculus GN=Atp6v1g1 PE=2 SV=3	Atp6v1g1	3	2	15450.4	24003.2	18123.3	27408.3	27341	29322.8	28242.2	23327.3	24895.9	-0.14064	0.18961	-0.42902	0.0550546	-0.56966	0.0145726
SJPG100149.001	sp|O55142|RL35A_MOUSE	60S ribosomal protein L35a OS=Mus musculus GN=Rpl35a PE=1 SV=2	Rpl35a	43	12	1.11333e+06	240631	590524	330790	327281	320078	361223	811084	329241	0.492338	0.190055	0.237917	0.709663	0.730255	0.202227
SJPG102400.001	sp|Q9Z108|STAU1_MOUSE	Double-stranded RNA-binding protein Staufen homolog 1 OS=Mus musculus GN=Stau1 PE=2 SV=1	Stau1	15	11	46336.2	41444.6	46919.1	46100.2	47610.5	49776.4	48176.7	56685.7	52446.2	0.130216	0.190162	-0.222887	0.0913499	-0.0926711	0.384902
SJPG101068.001	sp|P43277|H13_MOUSE	Histone H1.3 OS=Mus musculus GN=Hist1h1d PE=1 SV=2	H1f3	98	13	1.07214e+07	1.34182e+06	5.61219e+06	1.89411e+06	2.17554e+06	1.74609e+06	2.4807e+06	6.47736e+06	1.78962e+06	0.666261	0.190189	0.496456	0.572268	1.16272	0.149101
SJPG103910.001	sp|Q61739|ITA6_MOUSE	Integrin alpha-6 OS=Mus musculus GN=Itga6 PE=1 SV=3	Itga6	19	13	155328	159537	147366	149616	169527	186357	246065	165395	192269	0.242413	0.190361	-0.366492	0.0605973	-0.124078	0.318763
SJPG103910.002	sp|Q61739-2|ITA6_MOUSE	Isoform Alpha-6X1A of Integrin alpha-6 OS=Mus musculus GN=Itga6	Itga6	21	14	155328	159537	147366	149616	169527	186357	246065	165395	192269	0.242413	0.190361	-0.366492	0.0605973	-0.124078	0.318763
SJPG108651.001	sp|Q6P9Q4|FHOD1_MOUSE	FH1/FH2 domain-containing protein 1 OS=Mus musculus GN=Fhod1 PE=1 SV=3	Fhod1	54	26	218740	176073	192825	167847	152004	150597	172682	184668	159171	0.133892	0.190377	0.18302	0.186092	0.316912	0.0340561
SJPG106249.001	sp|P51125|ICAL_MOUSE	Calpastatin OS=Mus musculus GN=Cast PE=1 SV=2	Cast	56	22	164549	230537	227108	188811	204170	214126	224140	212418	221423	0.117644	0.190426	-0.0970712	0.551373	0.0205725	0.899862
SJPG100616.001	sp|Q9CZU6|CISY_MOUSE	Citrate synthase, mitochondrial OS=Mus musculus GN=Cs PE=1 SV=1	Cs	200	27	1.54101e+07	1.43878e+07	1.3524e+07	1.24724e+07	1.45102e+07	1.24935e+07	1.41956e+07	1.44823e+07	1.43662e+07	0.128478	0.19043	0.00727485	0.942985	0.135753	0.264637
SJPG106877.001	sp|Q9DAK9|PHP14_MOUSE	14 kDa phosphohistidine phosphatase OS=Mus musculus GN=Phpt1 PE=2 SV=1	Phpt1	41	8	496588	623639	579357	595775	605478	584182	575027	466295	572773	-0.152142	0.190561	0.0747932	0.613277	-0.0773487	0.524482
SJPG105838.001	sp|Q99LI2|CLCC1_MOUSE	Chloride channel CLIC-like protein 1 OS=Mus musculus GN=Clcc1 PE=1 SV=1	Clcc1	10	8	57369.6	24207.2	34463.9	27811	26913.7	25342.4	26779.8	42502.7	28828.5	0.26355	0.19072	0.181537	0.612975	0.445087	0.184887
SJPG102089.001	sp|Q3THG9|AASD1_MOUSE	Alanyl-tRNA editing protein Aarsd1 OS=Mus musculus GN=Aarsd1 PE=1 SV=2	Aarsd1	25	11	128103	162782	150461	189462	174698	194820	169450	171676	175557	-0.112142	0.190971	-0.234281	0.0950799	-0.346423	0.0282283
SJPG103072.001	sp|Q61234|SNTA1_MOUSE	Alpha-1-syntrophin OS=Mus musculus GN=Snta1 PE=1 SV=1	Snta1	59	18	461580	632586	586202	534065	485576	526053	545248	621210	532982	0.13472	0.191018	-0.0256137	0.869518	0.109107	0.468658
SJPG100923.001	sp|O35900|LSM2_MOUSE	U6 snRNA-associated Sm-like protein LSm2 OS=Mus musculus GN=Lsm2 PE=3 SV=1	Lsm2	2	2	21352.4	23791.1	23704.9	24406.6	32221.9	25210.6	32821.7	37807	26619.4	0.24548	0.191249	-0.485259	0.0169907	-0.239779	0.128218
SJPG103873.001	sp|Q8BH60|GOPC_MOUSE	Golgi-associated PDZ and coiled-coil motif-containing protein OS=Mus musculus GN=Gopc PE=1 SV=1	Gopc	4	4	13059.8	17784.2	16271	18017.5	20584	20201.2	21646	20883.6	21274.9	0.120085	0.191361	-0.449196	0.0155595	-0.329111	0.0581361
SJPG106830.001	tr|D3Z512|D3Z512_MOUSE	Deoxyribonuclease-2-alpha OS=Mus musculus GN=Dnase2a PE=4 SV=1	Dnase2a	1	1	6977.92	8703.06	7923.35	10445.8	10289.8	15095.7	10117.3	9635.2	10243.6	-0.233444	0.191447	-0.351095	0.0216376	-0.584539	0.0165899
SJPG103490.001	sp|P97930|KTHY_MOUSE	Thymidylate kinase OS=Mus musculus GN=Dtymk PE=2 SV=2	Dtymk	4	4	11050.2	14997	11962.7	12500.1	10684.3	13684.6	14370	12876.5	13892.5	0.164039	0.191639	-0.124934	0.409004	0.0391053	0.81202
SJPG103823.001	sp|Q9WTI7|MYO1C_MOUSE	Unconventional myosin-Ic OS=Mus musculus GN=Myo1c PE=1 SV=2	Myo1c	62	32	445578	276703	370560	304676	358056	305263	386429	418313	311135	0.198272	0.191704	-0.0462016	0.830795	0.15207	0.451304
SJPG111812.001	sp|P15306|TRBM_MOUSE	Thrombomodulin OS=Mus musculus GN=Thbd PE=1 SV=1	Thbd	2	2	10886.3	13310.5	13720.5	11910.2	14034.7	13275.3	13366.8	15356.9	14542.4	0.142619	0.191771	-0.195463	0.178232	-0.0528445	0.699185
SJPG100645.001	sp|P24369|PPIB_MOUSE	Peptidyl-prolyl cis-trans isomerase B OS=Mus musculus GN=Ppib PE=1 SV=2	Ppib	34	15	998256	604928	775115	637933	723670	842091	778872	1.31761e+06	768906	0.340443	0.191866	-0.251152	0.396054	0.0892907	0.680144
SJPG105141.001	sp|Q9CR89|ERGI2_MOUSE	Endoplasmic reticulum-Golgi intermediate compartment protein 2 OS=Mus musculus GN=Ergic2 PE=2 SV=1	Ergic2	5	3	19462.6	11970.8	15300.8	17959.8	16344.2	16165.8	16623.5	25770.1	18528.8	0.247398	0.191965	-0.384953	0.152543	-0.137555	0.483801
SJPG115625.001	tr|D3YWC7|D3YWC7_MOUSE	MCG15626, isoform CRA_b OS=Mus musculus GN=Fam47e PE=4 SV=2	Fam47e	3	1	168008	128504	142024	132691	118539	104733	173693	123222	126280	0.238089	0.192058	0.0606848	0.744029	0.298774	0.0832775
SJPG101168.001	sp|P47740|AL3A2_MOUSE	Fatty aldehyde dehydrogenase OS=Mus musculus GN=Aldh3a2 PE=2 SV=2	Aldh3a2	11	5	123432	84940.1	101000	88751.2	86828.1	92055.9	89566	112199	96358.7	0.149638	0.192083	0.0430064	0.807532	0.192645	0.245953
SJPG100638.001	tr|Q91V89|Q91V89_MOUSE	Protein Ppp2r5d OS=Mus musculus GN=Ppp2r5d PE=1 SV=1	Ppp2r5d	15	8	49046.5	52618.3	49885.6	47529.1	46002.1	48089.3	48037.6	51327.6	54023.5	0.113753	0.192105	-0.0163825	0.873427	0.0973709	0.316215
SJPG101728.001	sp|Q9D6U8|F162A_MOUSE	Protein FAM162A OS=Mus musculus GN=Fam162a PE=2 SV=1	Fam162a	27	8	287917	259539	279599	244141	303263	244121	279402	314078	290257	0.164972	0.192135	-0.0952772	0.385535	0.069695	0.591707
SJPG103053.001	sp|P47856|GFPT1_MOUSE	Glutamine--fructose-6-phosphate aminotransferase [isomerizing] 1 OS=Mus musculus GN=Gfpt1 PE=1 SV=3	Gfpt1	15	8	48468	32557.7	30132.5	67352.8	79350	99638.4	96681.3	125810	81643.6	0.299694	0.192287	-1.46147	0.000685589	-1.16177	0.00185951
SJPG100320.001	sp|Q6PIE5|AT1A2_MOUSE	Sodium/potassium-transporting ATPase subunit alpha-2 OS=Mus musculus GN=Atp1a2 PE=1 SV=1	Atp1a2	460	68	4.44476e+06	1.53189e+06	2.73255e+06	1.83409e+06	2.0091e+06	1.68836e+06	1.91061e+06	3.59953e+06	1.95342e+06	0.370204	0.192467	0.156606	0.729663	0.52681	0.196862
SJPG107718.001	tr|B2RQG2|B2RQG2_MOUSE	PHD finger protein 3 OS=Mus musculus GN=Phf3 PE=1 SV=1	Phf3	2	2	103482	111128	129780	115626	102605	84307.3	148701	121236	97692.5	0.272085	0.192977	-0.0796271	0.674494	0.192458	0.258167
SJPG100864.001	sp|Q9WTP6|KAD2_MOUSE	Adenylate kinase 2, mitochondrial OS=Mus musculus GN=Ak2 PE=1 SV=5	Ak2	29	15	339610	450907	402804	345253	403096	381336	447841	402972	392833	0.139248	0.193089	-0.0669317	0.640468	0.0723159	0.614853
SJPG102745.001	sp|Q9Z0E6|GBP2_MOUSE	Interferon-induced guanylate-binding protein 2 OS=Mus musculus GN=Gbp2 PE=1 SV=1	Gbp2	7	6	19538.1	21304.2	19876.4	19139.2	19125.7	25878.9	22354.6	26960.1	24512.3	0.213695	0.193091	-0.278806	0.0440729	-0.0651108	0.670234
SJPG100839.001	sp|P13020|GELS_MOUSE	Gelsolin OS=Mus musculus GN=Gsn PE=1 SV=3	Gsn	85	30	505268	541204	515052	483613	508569	605651	624002	598272	555646	0.159245	0.193122	-0.186193	0.104966	-0.0269484	0.825726
SJPG105335.001	sp|Q61586|GPAT1_MOUSE	Glycerol-3-phosphate acyltransferase 1, mitochondrial OS=Mus musculus GN=Gpam PE=1 SV=2	Gpam	7	5	77538.1	43624.5	63703.9	42650.2	48903	41432.5	46783.9	62651.8	45816.8	0.212002	0.19325	0.227394	0.380582	0.439396	0.0878489
SJPG100654.001	sp|P14206|RSSA_MOUSE	40S ribosomal protein SA OS=Mus musculus GN=Rpsa PE=1 SV=4	Rpsa	18	9	653759	668041	706560	698180	772182	750714	836798	917940	728420	0.155748	0.193369	-0.286181	0.0512475	-0.130432	0.2171
SJPG107735.001	sp|Q3TMV7|PYRD1_MOUSE	Pyridine nucleotide-disulfide oxidoreductase domain-containing protein 1 OS=Mus musculus GN=Pyroxd1 PE=2 SV=1	Pyroxd1	8	4	66479	7314.45	29635.7	14376	13809.2	18531.6	19470.3	33665.5	14398.7	0.453064	0.19341	0.203525	0.806053	0.656589	0.411532
SJPG105385.001	tr|A1L3P4|A1L3P4_MOUSE	Sodium/hydrogen exchanger OS=Mus musculus GN=Slc9a6 PE=1 SV=1	Slc9a6	1	1	14623.7	9748.16	12392.7	12072	11967	10989	13041.9	12454.3	12329.1	0.111696	0.193472	-0.060289	0.721559	0.0514074	0.761807
SJPG101874.001	sp|P54797|TNG2_MOUSE	Transport and Golgi organization 2 homolog OS=Mus musculus GN=Tango2 PE=2 SV=1	Tango2	3	3	11073.4	16302.9	10768.2	15768.7	13557.1	17062.3	12239.9	11249.8	16209.5	-0.236197	0.193668	-0.0664437	0.769113	-0.302641	0.160824
SJPG108624.001	sp|Q8BK62|OLFL3_MOUSE	Olfactomedin-like protein 3 OS=Mus musculus GN=Olfml3 PE=2 SV=2	Olfml3	1	1	20368.8	6035.63	18961.7	7393.35	39811.5	15107.3	32642.8	56033.1	18567.9	0.977706	0.19367	-1.28828	0.0678245	-0.310569	0.68047
SJPG102349.001	sp|O70503|DHB12_MOUSE	Estradiol 17-beta-dehydrogenase 12 OS=Mus musculus GN=Hsd17b12 PE=2 SV=1	Hsd17b12	8	3	81791.8	26713.7	46268.4	28107	35560.8	31740.2	40027.2	78532.4	29141.3	0.509933	0.193721	0.0474102	0.928219	0.557344	0.195814
SJPG103896.001	sp|Q80TH2|LAP2_MOUSE	Protein LAP2 OS=Mus musculus GN=Erbb2ip PE=1 SV=3	Erbin	5	5	10314.8	11796.4	11908.8	12793.3	11816.9	12611.6	14600.9	13447.7	12610.1	0.125671	0.193788	-0.257632	0.0607957	-0.131962	0.248094
SJPG103973.001	sp|Q78HU7|GLPC_MOUSE	Glycophorin-C OS=Mus musculus GN=Gypc PE=3 SV=2	Gypc	1	1	136553	135998	153362	123931	159553	122042	161781	155225	141383	0.185682	0.194334	-0.106009	0.364146	0.079673	0.583477
SJPG100933.001	sp|Q6NXN1|SZRD1_MOUSE	SUZ domain-containing protein 1 OS=Mus musculus GN=Szrd1 PE=1 SV=1	Szrd1	15	7	35255.1	46322.6	42435.9	40946.5	41569.3	40756.8	38399.6	38916.1	37979.2	-0.0965439	0.194503	0.0960562	0.477403	-0.000487723	0.997011
SJPG100724.001	sp|P23506|PIMT_MOUSE	Protein-L-isoaspartate(D-aspartate) O-methyltransferase OS=Mus musculus GN=Pcmt1 PE=1 SV=3	Pcmt1	34	13	730095	990187	908796	1.03986e+06	1.05912e+06	1.03111e+06	992088	901461	1.00592e+06	-0.112014	0.194645	-0.151147	0.323823	-0.263161	0.0944585
SJPG100030.001	sp|Q9CQC7|NDUB4_MOUSE	NADH dehydrogenase [ubiquinone] 1 beta subcomplex subunit 4 OS=Mus musculus GN=Ndufb4 PE=1 SV=3	Ndufb4	58	11	1.05198e+06	585703	712828	492620	558368	535857	533783	712282	568997	0.184527	0.194764	0.340545	0.198869	0.525072	0.050062
SJPG102405.001	sp|Q6PD26|PIGS_MOUSE	GPI transamidase component PIG-S OS=Mus musculus GN=Pigs PE=1 SV=3	Pigs	21	10	161230	62094.4	92790.3	70808.6	73749.2	71518.5	72540.2	134825	77536.1	0.3406	0.195518	0.0976055	0.813891	0.438205	0.225802
SJPG102117.012	tr|E9QA74|E9QA74_MOUSE	Unconventional myosin-XVIIIa OS=Mus musculus GN=Myo18a PE=1 SV=1	Myo18a	93	54	84332	89239	80988.5	94045.3	77336.8	88011.6	92600.7	95124.7	96450.4	0.136142	0.195569	-0.15972	0.138228	-0.0235787	0.839712
SJPG102444.001	sp|Q2NL51|GSK3A_MOUSE	Glycogen synthase kinase-3 alpha OS=Mus musculus GN=Gsk3a PE=1 SV=2	Gsk3a	15	5	170277	133303	161061	128594	153816	131113	152096	158405	144344	0.14109	0.195703	0.0240278	0.854303	0.165118	0.268081
SJPG103269.001	sp|Q8K2F8|LS14A_MOUSE	Protein LSM14 homolog A OS=Mus musculus GN=Lsm14a PE=1 SV=1	Lsm14a	9	7	106668	88469.3	106856	91789.5	94813.8	83067.6	96214.4	109099	92548.3	0.142102	0.19574	0.0179395	0.89167	0.160042	0.227457
SJPG106249.003	sp|P51125-3|ICAL_MOUSE	Isoform 3 of Calpastatin OS=Mus musculus GN=Cast	Cast	57	23	160092	232561	226541	189583	204272	214935	226814	210371	223391	0.118931	0.195756	-0.11258	0.519611	0.00635029	0.970765
SJPG100862.001	sp|Q8K4Z5|SF3A1_MOUSE	Splicing factor 3A subunit 1 OS=Mus musculus GN=Sf3a1 PE=1 SV=1	Sf3a1	14	11	48397.7	55697	53971.3	60083.9	57749.7	61049.1	63072.6	67859.9	62063.8	0.108853	0.195925	-0.289531	0.0309893	-0.180677	0.116525
SJPG104661.001	sp|Q99PG2|OGFR_MOUSE	Opioid growth factor receptor OS=Mus musculus GN=Ogfr PE=2 SV=1	Ogfr	8	6	118007	132933	138956	138276	123231	140081	138698	145752	153559	0.126362	0.195935	-0.170019	0.167358	-0.043657	0.708451
SJPG101226.001	sp|P19536|COX5B_MOUSE	Cytochrome c oxidase subunit 5B, mitochondrial OS=Mus musculus GN=Cox5b PE=1 SV=1	Cox5b	211	11	3.76117e+06	5.05777e+06	5.06392e+06	4.1041e+06	5.62846e+06	4.25059e+06	5.40351e+06	5.11834e+06	5.30223e+06	0.192902	0.196072	-0.202077	0.207954	-0.00917574	0.961217
SJPG100241.001	sp|O08553|DPYL2_MOUSE	Dihydropyrimidinase-related protein 2 OS=Mus musculus GN=Dpysl2 PE=1 SV=2	Dpysl2	77	23	720319	760373	722124	733642	827736	916382	1.03157e+06	857252	896371	0.170132	0.196119	-0.334334	0.0213336	-0.164202	0.196724
SJPG102669.001	sp|Q8JZN7|MIRO2_MOUSE	Mitochondrial Rho GTPase 2 OS=Mus musculus GN=Rhot2 PE=2 SV=1	Rhot2	7	6	62313.9	54959.9	53793.4	56769	64540.8	64967	63683.3	81223.1	66020.1	0.173563	0.196167	-0.296782	0.0659846	-0.12322	0.309271
SJPG112438.001	sp|Q3V1D3|AMPD1_MOUSE	AMP deaminase 1 OS=Mus musculus GN=Ampd1 PE=2 SV=2	Ampd1	434	53	4.44897e+06	3.35418e+06	3.62666e+06	5.4735e+06	5.19536e+06	5.47052e+06	5.52133e+06	4.40403e+06	4.69069e+06	-0.149242	0.196549	-0.358523	0.0531003	-0.507765	0.00690712
SJPG101069.001	sp|Q61792|LASP1_MOUSE	LIM and SH3 domain protein 1 OS=Mus musculus GN=Lasp1 PE=1 SV=1	Lasp1	29	13	75630.5	93875.9	85901.7	108665	108343	120836	125389	118736	121324	0.114833	0.197009	-0.522137	0.00333391	-0.407305	0.0124303
SJPG104255.001	sp|P59913|PCMD1_MOUSE	Protein-L-isoaspartate O-methyltransferase domain-containing protein 1 OS=Mus musculus GN=Pcmtd1 PE=2 SV=1	Pcmtd1	2	2	13319.8	12654.7	10189.4	13475.6	14763.5	13297.2	15529.9	14253.3	15258.5	0.117482	0.197027	-0.325219	0.0463651	-0.207737	0.163108
SJPG104738.003	tr|B2RUF0|B2RUF0_MOUSE	Y box protein 2 OS=Mus musculus GN=Ybx2 PE=2 SV=1	Ybx2	16	5	340696	330319	370686	349087	351878	300953	376020	407280	335011	0.157615	0.197126	-0.0994986	0.421545	0.0581161	0.615298
SJPG104559.001	sp|P70333|HNRH2_MOUSE	Heterogeneous nuclear ribonucleoprotein H2 OS=Mus musculus GN=Hnrnph2 PE=2 SV=1	Hnrnph2	29	12	213324	275626	263606	278297	304886	280636	306136	327015	301453	0.113957	0.197202	-0.320441	0.045319	-0.206485	0.15531
SJPG100736.001	sp|O88447|KLC1_MOUSE	Kinesin light chain 1 OS=Mus musculus GN=Klc1 PE=1 SV=3	Klc1	25	17	74816.8	101780	97519.8	116354	114502	114311	129685	122077	119313	0.103568	0.197427	-0.448969	0.0188321	-0.345401	0.0449539
SJPG106677.001	sp|Q8C0E3|TRI47_MOUSE	Tripartite motif-containing protein 47 OS=Mus musculus GN=Trim47 PE=2 SV=2	Trim47	6	6	9279.1	9566.08	9482.68	8811.33	10373.8	10898.9	11743	11758.9	10141.8	0.163768	0.197447	-0.244814	0.055215	-0.0810462	0.497201
SJPG101015.001	sp|Q0II04|NEBL_MOUSE	Nebulette OS=Mus musculus GN=Nebl PE=2 SV=1	Nebl	7	1	488550	93515.3	368549	111763	217412	76982.9	248695	291683	112056	0.706508	0.197931	0.350211	0.624288	1.05672	0.169645
SJPG105839.001	sp|Q9D0L4|ADCK1_MOUSE	Uncharacterized aarF domain-containing protein kinase 1 OS=Mus musculus GN=Adck1 PE=2 SV=1	Adck1	15	8	75948	44864	60346.6	46105.1	42676.4	42360.1	45726.1	51762.3	45669.4	0.125025	0.19794	0.309232	0.171536	0.434257	0.0656815
SJPG107998.001	sp|Q8R2G4|NAR3_MOUSE	Ecto-ADP-ribosyltransferase 3 OS=Mus musculus GN=Art3 PE=2 SV=2	Art3	41	11	180401	159285	160904	173991	164839	165551	156119	151762	161701	-0.103186	0.198234	0.0904113	0.402935	-0.0127745	0.900644
SJPG111849.001	sp|Q61765|K1H1_MOUSE	Keratin, type I cuticular Ha1 OS=Mus musculus GN=Krt31 PE=2 SV=2	Krt31	2	2	780061	953146	902123	962240	943965	903342	930244	780092	862598	-0.130155	0.198262	0.0332225	0.799501	-0.0969321	0.413921
SJPG110215.001	sp|Q05895|TSP3_MOUSE	Thrombospondin-3 OS=Mus musculus GN=Thbs3 PE=1 SV=2	Thbs3	8	5	14751.5	11370.2	16727.2	17174.3	32373.8	17766.2	25817.1	23871.6	40305.6	0.443465	0.198359	-1.04876	0.00442583	-0.605297	0.0721162
SJPG105809.001	sp|O88630|GOSR1_MOUSE	Golgi SNAP receptor complex member 1 OS=Mus musculus GN=Gosr1 PE=1 SV=2	Gosr1	3	3	19460	23731.8	21902.1	24540.8	19282	17480.8	25449.1	22692.4	21938.2	0.205021	0.19839	-0.10829	0.403464	0.0967308	0.559816
SJPG101103.003	sp|Q8K1M6-3|DNM1L_MOUSE	Isoform 3 of Dynamin-1-like protein OS=Mus musculus GN=Dnm1l	Dnm1l	95	42	619748	697257	657890	608899	590951	622360	637860	648391	666348	0.0997958	0.198405	0.0149467	0.88217	0.114743	0.269435
SJPG100272.001	sp|P18760|COF1_MOUSE	Cofilin-1 OS=Mus musculus GN=Cfl1 PE=1 SV=3	Cfl1	57	14	1.82224e+06	2.46138e+06	2.18968e+06	2.47898e+06	2.54484e+06	2.85045e+06	2.95754e+06	2.75755e+06	2.84476e+06	0.122527	0.198431	-0.413395	0.0205432	-0.290868	0.0798254
SJPG108420.001	sp|Q07113|MPRI_MOUSE	Cation-independent mannose-6-phosphate receptor OS=Mus musculus GN=Igf2r PE=1 SV=1	Igf2r	36	23	66971.5	40948.5	48596.9	57458.8	59104.4	56084.4	60245.9	80924.6	58704.6	0.19584	0.198458	-0.367564	0.144086	-0.171724	0.389048
SJPG107502.001	sp|Q7TPD2|F185A_MOUSE	Protein FAM185A OS=Mus musculus GN=Fam185a PE=2 SV=1	Fam185a	2	2	20710.4	12295.4	23770.4	15618.8	26779.6	14609.6	27416.4	34017.2	17267.3	0.466004	0.199008	-0.470571	0.207862	-0.00456789	0.989308
SJPG102017.002	sp|D3Z7P3-2|GLSK_MOUSE	Isoform 2 of Glutaminase kidney isoform, mitochondrial OS=Mus musculus GN=Gls	Gls	11	9	96086.4	137287	113169	93743.6	96543.9	108290	113879	103675	108097	0.126982	0.199061	0.0753948	0.632419	0.202377	0.23257
SJPG103047.001	sp|Q9CQ91|NDUA3_MOUSE	NADH dehydrogenase [ubiquinone] 1 alpha subcomplex subunit 3 OS=Mus musculus GN=Ndufa3 PE=1 SV=1	Ndufa3	15	4	1.24167e+06	1.17329e+06	1.13839e+06	890599	1.17368e+06	998632	1.06172e+06	1.26101e+06	1.13764e+06	0.181708	0.199108	0.0409349	0.718265	0.222643	0.12957
SJPG114857.001	sp|Q8K2Q5|CHCH7_MOUSE	Coiled-coil-helix-coiled-coil-helix domain-containing protein 7 OS=Mus musculus GN=Chchd7 PE=3 SV=1	Chchd7	5	3	10483.2	14161.5	13687	10377.8	13283.5	9302.64	13324.9	12090.1	12166.8	0.20402	0.19916	0.0173156	0.908086	0.221335	0.26871
SJPG101225.001	sp|Q9CR29|CCD43_MOUSE	Coiled-coil domain-containing protein 43 OS=Mus musculus GN=Ccdc43 PE=1 SV=1	Ccdc43	7	4	53354.5	79722.4	63568.4	86165.8	67358.7	77809.3	66307.6	55659.8	77676.9	-0.218541	0.199346	-0.0281312	0.88893	-0.246673	0.210498
SJPG102067.001	sp|Q569Z5|DDX46_MOUSE	Probable ATP-dependent RNA helicase DDX46 OS=Mus musculus GN=Ddx46 PE=1 SV=2	Ddx46	13	11	53604.1	54508.6	54795.2	55746.2	60314.5	54295.5	61167.4	65459.8	58528.4	0.1201	0.199434	-0.183211	0.100464	-0.0631107	0.519162
SJPG105480.001	sp|Q8BMD8|SCMC1_MOUSE	Calcium-binding mitochondrial carrier protein SCaMC-1 OS=Mus musculus GN=Slc25a24 PE=1 SV=1	Slc25a24	12	7	39633.7	25248.2	30781.8	24021.7	27438.5	31153	27754.3	101182	31165.9	0.69722	0.199452	-0.502194	0.354786	0.195026	0.34549
SJPG107897.001	sp|Q3TC46|PATL1_MOUSE	Protein PAT1 homolog 1 OS=Mus musculus GN=Patl1 PE=1 SV=2	Patl1	5	2	10451	9888.48	13886.1	10713.4	12587	11396.2	14586.3	13347.7	11307.3	0.172848	0.199534	-0.205784	0.272953	-0.0329357	0.839764
SJPG100652.001	sp|Q60972|RBBP4_MOUSE	Histone-binding protein RBBP4 OS=Mus musculus GN=Rbbp4 PE=1 SV=5	Rbbp4	15	6	82011.3	96269.6	99729.6	94214.4	115006	113638	115945	125021	115557	0.148016	0.199597	-0.363027	0.0182601	-0.215011	0.150567
SJPG103440.001	sp|Q6DFW4|NOP58_MOUSE	Nucleolar protein 58 OS=Mus musculus GN=Nop58 PE=1 SV=1	Nop58	10	5	72245.7	36597.4	46399.6	37428.4	42411.2	45148.8	42560.7	67475.6	44252.4	0.275459	0.199734	-0.0169588	0.956189	0.2585	0.339767
SJPG108186.002	sp|Q3TJD7-2|PDLI7_MOUSE	Isoform 2 of PDZ and LIM domain protein 7 OS=Mus musculus GN=Pdlim7	Pdlim7	99	15	8.88856e+06	1.09868e+07	1.06394e+07	1.25224e+07	1.1608e+07	1.04713e+07	1.13925e+07	9.14604e+06	1.03779e+07	-0.16442	0.199844	-0.0192021	0.892519	-0.183622	0.198141
SJPG100899.001	sp|P42669|PURA_MOUSE	Transcriptional activator protein Pur-alpha OS=Mus musculus GN=Pura PE=1 SV=1	Pura	21	7	157384	178364	192510	174708	182463	151089	214581	166381	196425	0.180677	0.199853	-0.125312	0.401575	0.0553656	0.675309
SJPG103404.001	sp|Q8BJH1|ZC21A_MOUSE	Zinc finger C2HC domain-containing protein 1A OS=Mus musculus GN=Zc2hc1a PE=2 SV=1	Zc2hc1a	6	4	13902.5	6694.19	9591.48	7254.23	6229.59	9348.59	9607.9	10485.9	7428.01	0.274953	0.199859	0.0847881	0.773766	0.359741	0.256385
SJPG105342.001	sp|Q3UQ84|SYTM_MOUSE	Threonine--tRNA ligase, mitochondrial OS=Mus musculus GN=Tars2 PE=2 SV=1	Tars2	11	9	71024.7	60983.2	61763	62331.6	62509.3	61136.9	65945.6	72545.8	63318.5	0.115572	0.199894	-0.059773	0.616607	0.0557993	0.602373
SJPG105431.001	sp|Q9CQE2|TM223_MOUSE	Transmembrane protein 223 OS=Mus musculus GN=Tmem223 PE=2 SV=1	Tmem223	3	2	246435	151029	173182	140295	163259	120238	153674	235894	144007	0.307543	0.199925	0.101392	0.707734	0.408935	0.0991917
SJPG110770.001	sp|Q3UPR9|SBSPO_MOUSE	Somatomedin-B and thrombospondin type-1 domain-containing protein OS=Mus musculus GN=Sbspon PE=2 SV=1	Sbspon	6	5	25020.5	12805.1	15997.2	14225.8	19355.1	21226.3	43548.4	18980.7	19796.6	0.495112	0.200012	-0.558256	0.201764	-0.0631438	0.826768
SJPG102591.003	tr|A8Y5P4|A8Y5P4_MOUSE	MAP7 domain-containing protein 1 OS=Mus musculus GN=Map7d1 PE=1 SV=1	Map7d1	27	19	152297	66028	99494.7	65517.8	63587.6	76245.3	72088.1	114707	70500.3	0.291997	0.200065	0.259749	0.474357	0.551746	0.107586
[truncated: 3,553 more rows]
