# Supplementary material for: Targeted Bmal1 restoration in muscle prolongs lifespan with systemic health effects in aging model
Source: JCI Insight. 2024 Oct 1;9(22):e174007. doi: 10.1172/jci.insight.174007 (PMC11601919; doi:10.1172/jci.insight.174007)
Supplement: Supporting data values [file jciinsight-9-174007-s297.xlsx]

## Sheet: Figure1B
BMAL1 expression
WT	KO+AAV
91.7989	24.8283
102.879	27.2799
105.322	30.5621
126.511	16.2464
73.4893	19.9338
	20.4629
	34.6652
	18.9631

## Sheet: Figure1D
Per1				Per2				Per3				Cry1				Cry2				Clock				Npas2
WT	KO	KO+AAV		WT	KO	KO+AAV		WT	KO	KO+AAV		WT	KO	KO+AAV		WT	KO	KO+AAV		WT	KO	KO+AAV		WT	KO	KO+AAV
0.7877	0.8498	1.1465		1.10118	1.24864	2.71165		0.8074	0.1113	0.8071		1.1418	2.4924	1.6068		1.2241	1.8663	1.5902		0.9639	2.5722	1.5392		0.8771	9.8431	5.3789
0.6586	1.4865	1.4355		0.888157	1.50497	1.7627		1.4674	0.124	0.4659		0.9283	2.0125	1.4094		0.996	1.6175	1.443		0.8559	2.2133	1.5139		0.8992	7.9572	4.4253
1.4402	1.3947	0.6175		1.31113	1.09614	2.10167		1.1882	0.1431	0.7173		1.028	2.7016	1.3137		1.1018	1.445	1.4558		1.0789	1.4977	1.0028		0.6885	5.7941	3.899
1.3831	0.9957	1.2762		0.831542	0.66561	3.20111		1.2731	0.0799	0.9963		1.1043	1.7458	1.5599		0.9917	1.184	1.7834		1.1225	2.0283	1.2273		1.8255	6.0908	3.6607
0.8049	0.9655	1.0362		1.30684	0.735637	1.9586		0.7314	0.0699	0.563		0.9141	1.7233	1.829		0.8863	1.4092	1.8828		0.9607	1.992	1.2558		0.9369	6.8435	5.1934
1.2023	1.1159	0.6873		0.717628	0.812809	1.4061		0.7629	0.0656			0.9091	1.5428	1.6166		0.847	1.2157	1.7305		1.0418	1.6634	1.1268		1.0767	4.9839	3.1079

## Sheet: Figure1E
Nr1d1				Nr1d2				Rora				Dbp				Myod1				Tcap				Mylk4
WT	KO	KO+AAV		WT	KO	KO+AAV		WT	KO	KO+AAV		WT	KO	KO+AAV		WT	KO	KO+AAV		WT	KO	KO+AAV		WT	KO	KO+AAV
1.0572	0.1308	0.3137		1.2018	0.2093	0.6917		1.1262	0.5884	0.8536		1.00715	0.453776	0.562802		0.9872	1.6821	1.0327		1.16054	0.282248	0.640934		0.8284	0.106	0.3568
0.7515	0.1116	0.1968		0.9645	0.2059	0.7133		0.9716	0.7865	0.7629		0.666141	0.292271	0.706484		1.0359	1.8404	0.7646		1.37983	0.475452	0.90319		1.2223	0.0377	0.1842
0.7204	0.1231	0.1457		1.0381	0.2285	0.6977		1.1107	0.711	0.8023		0.856136	0.25047	0.808599		1.0993	1.5709	0.776		1.21825	0.488777	0.533326		1.0433	0.0899	0.2873
1.2423	0.1353	0.3151		0.9131	0.1487	0.9236		0.949	0.6537	0.9551		1.34949	0.259552	1.29937		1.1412	1.3493	0.7277		0.859254	0.131677	0.789907		1.1681	0.0285	0.6553
0.841	0.1866	0.3328		0.9304	0.1661	0.7073		0.9381	0.8578	1.062		0.966134	0.266559	0.500311		0.9744	2.0015	1.0533		0.919977	0.186475	0.677516		1.069	0.0587	0.3745
1.6721	0.138	0.2308		0.9782	0.1496	0.6925		0.9243	0.5609	0.7548		1.33534	0.305836	0.848112		0.7999	1.5063	0.7754		0.648456	0.166115	0.651533		0.7581	0.0904	0.4426

## Sheet: Figure2B
Body weight
WT10	WT30	KO10	KO30	AAV10	AAV30
25.65	29.2	27.8	15.9	25.05	27.6
28.15	35.4	22.45	24.6	25.7	26.9
25.1	33.7	25	27.6	23.65	28.5
28.25	34.4	25.45	22.05	25.55	26.3
25.3	32.2	19	22.7	21.9	27.3
24.5	33.2	26.85	28.2	23.05	28.9
24.8	32.3	20.6	25.1	20.7	24
25.8	33.7	28.05	27.4	21	26.3
27.2	32.2	24	27.3	27.3	27
24.15	34.4	22	28.3	22.7	26.95
29.45	33	24.9	25.3	25.9	26.4
26.1	36.5	21.1	25.1	22.7	27.5
28.1	41.2	25.7	26.4	26.1	29.4
27.8	40.5	20.6	28	25	29.2
24.5	34.5	26	29	22	21
25.7	35.1	25	28.8	26.5
23.3	40.4	21.7	27.7	19.7
27.4	37.5	26.9	28.7	28.8
23.5	39.6	26.3	30.1	26.3
24.5	40.8	27.7		27.3
27.7	41.15	28.1		24.6
30.2		29
26.7		26.5
		27.8
		28.9
		21.7

## Sheet: Figure 2C
Fat mass
WT10	WT30	KO10	KO30	AAV10	AAV30
3.17	4.19	6.36	0	4.48	2.14
2.91	5.71	3.14	1.19	4.11	2.87
1.92	5.6	6.39	1.99	5.37	3.07
3.66	6	4.22	1.64	4.89	2.91
1.77	5.66	1.65	1.79	3.47	3.14
2.71	6.33	5.81	2.83	3.27	3.33
1.98	6.17	2.1	2.6	2.8	3.13
1.73	6.6	6.94	3.02	3.24	3.44
2.92	6.62	4.87	3.12	4.11	3.58
1.84	7.46	4.5	3.36	2.23	3.66
3.42	7.24	4.87	3.16	3.48	3.67
1.75	8.83	5.1	3.39	4.3	3.86
2.18	10.28	5.86	3.65	6.1	4.5
2.1	10.22	2.51	3.99	5.03	4.47
1.54	8.92	3.55	4.15	3.99	3.76
2.45	9.46	3.45	4.28	7.46
1.36	11.52	3.25	4.34	3.65
3.01	10.89	6.26	4.89	6.03
1.59	11.54	4.3	5.57	7.24
1.63	12.53	5.36		6.92
1.21	13.21	6.66		4.36
1.61		4.07
2.32		5.93
		2.55
		7.08
		3.52

## Sheet: Figure 2D
Lean mass
WT10	WT30	KO10	KO30	AAV10	AAV30
20.83	23.03	19.73	14.27	18.62	23.38
23.44	27.61	17.74	20.76	19.61	22.06
21.42	26.27	17.01	23.44	16.63	22.24
22.58	26.31	18.85	18.13	19.07	21.26
22.06	24.48	16.02	19.13	16.87	21.72
19.89	24.8	19.01	23.23	18.46	23.37
21.07	24.22	16.75	20.31	16.31	19.44
22.42	25.17	19.38	21.93	16.17	20.81
22.65	23.82	18.43	22.51	21.43	20.86
20.72	24.74	15.69	22.5	19.02	21.05
24.17	23.8	17.25	20.44	20.48	20.87
22.71	25.99	17.25	19.7	16.5	22.54
23.7	28.13	18.27	20.54	18.33	22.33
24.31	27.47	16.15	21.12	18.63	22.11
21.17	23.53	19.91	22.52	16.93	18.11
21.55	23.47	20.51	22.4	17.47
20.29	26.5	17.68	21.48	14.3
22.72	24.54	19.71	21.73	20.6
20.04	25.86	19.83	21.85	17.39
21.26	25.9	20.21		18.86
24.75	25.4	19.48		18.79
26.57		22.52
22.45		19.24
		23.37
		19.91
		16.33

## Sheet: Figure 2E
Wheel activity
WT	KO	AAV
10433.6	2444.86	2110.75
13463	4715.67	11520.4
12087.9	978.571	9075.75
9527.29	2773.57	2440.88
14936.5	2689.17	6021.75
17690	3123	2900.79
14059.8	1952.71	11682.5
14451.8	2149.29	5984.75
15299	4648.14	6851
11826.5	2751.14	9713.75
10131.6	1679.17	9278
12082.1	1960.86	7212.25
9947.71	1466.14
20808.4	1330.86
8041.5	3073.14

## Sheet: Figure 2F
Latency of fall				Speed at fall
WT	KO	KO+AAV		WT	KO	KO+AAV
120.667	50	92.6		17.3333	9.33333	14
159.333	37.3333	93.3		22.6667	7.33333	14
130.467	22.0333	71.7		18.6667	6	11.3333
101.5	68.2667	84.1667		14.6667	10.6667	13.3333
186	12.4667	63.0333		25.3333	4.66667	10.6667
185.667	23.8	32.1333		24.6667	6	7.33333
109.5		74.3333		16		12
130		52.1333		18.6667		9.33333
		131				18.6667

## Sheet: Figure 2G
Area under the curve
WT	KO	AAV
28158.8	51223.8	39693.8
41036.2	58691.2	39742.5
40301.2	62051.2	51802.5
42833.8	65167.5	43143.8
50501.2	53317.5	52057.5
47812.5	50313.8	47433.8
40012.5

## Sheet: Figure 3A
Muscle weight
WT	KO	AAV
6.45	5.542	6.018
5.788	5.39	4.333
7.049	5.957	5.382
7.591	5.319	6.434
5.702	4.588	5.562
5.742	6.311	6.463
6.395	5.9	5.592
7.78	5.689
6.177	6.152
7.593	6
6.383	5.716

[truncated: 19 more sheets: Figure 3D, Figure 3E, Figure 3F, Figure 3G, Figure 4D, Figure 6H, Figure 6I, Supp Figure 1B, Supp Figure 1C, Supp Figure 1D, Supp Figure 3, Supp Figure 4C, Supp Figure 4D, Supp Figure 6A, Supp Figure 6B, Supp Figure 6C, Supp Figure 6D, Supp Figure 6E, Supp Figure 6F]
